# Supplementary material for: KRAS regulation by small non-coding RNAs and SNARE proteins
Source: Nat Commun. 2019 Nov 11;10:5118. doi: 10.1038/s41467-019-13106-4 (PMC6848142; doi:10.1038/s41467-019-13106-4)
Supplement: Supplementary file 4 — Supplementary Data 1 [file 41467_2019_13106_MOESM4_ESM.xlsx]

## Sheet: Sheet1
Data Table 1: Mass Spectometry Spectral Counts
PROTID	CONTROL_CHL1_1_NUMSPECSTOT	CONTROL_CHL1_2_NUMSPECSTOT	CONTROL_H23_NUMSPECSTOT	CONTROL_A549_NUMSPECSTOT	KRAS_CHL1_parental_1_NUMSPECSTOT	KRAS_CHL1_parental_2_NUMSPECSTOT	KRAS_H23_parental_NUMSPECSTOT	KRAS_A549_parental_NUMSPECSTOT	KRAS_CHL1_clone1_1_NUMSPECSTOT	KRAS_CHL1_clone1_2_NUMSPECSTOT	KRAS_CHL1_clone2_1_NUMSPECSTOT	KRAS_CHL1_clone2_2_NUMSPECSTOT	KRAS_H23_clone1_NUMSPECSTOT	KRAS_H23_clone2_NUMSPECSTOT	KRAS_A549_clone1_NUMSPECSTOT	KRAS_A549_clone2_NUMSPECSTOT	CONTROL_NRAS_NUMSPECSTOT	CONTROL_HRAS_NUMSPECSTOT	CONTROL_KRAS_NUMSPECSTOT	CONTROL_CHL1_1_NUMSPECSTOT	CONTROL_CHL1_2_NUMSPECSTOT	CONTROL_H23_NUMSPECSTOT	CONTROL_A549_NUMSPECSTOT	CONTROL_NRAS_NUMSPECSTOT	CONTROL_HRAS_NUMSPECSTOT	CONTROL_KRAS_NUMSPECSTOT
--	C	C	C	C	KRAS	KRAS	KRAS	KRAS	KRAS	KRAS	KRAS	KRAS	KRAS	KRAS	KRAS	KRAS	C	C	C	C	C	C	C	C	C	C
AARS	0	0	0	30	0	28	0	15	0	0	0	0	0	0	0	0	0	0	22	0	0	0	30	0	0	22
ABCC1	0	0	0	23	0	0	21	159	0	0	0	14	3	19	96	103	0	0	0	0	0	0	23	0	0	0
ABCC5	0	0	0	0	0	0	5	0	12	6	1	27	0	0	0	0	0	0	0	0	0	0	0	0	0	0
ABCD3	0	0	10	0	0	0	31	0	6	6	13	5	11	25	0	0	42	0	27	0	0	10	0	42	0	27
ABCF1	0	0	24	55	0	0	0	61	0	0	1	0	5	7	33	19	47	0	12	0	0	24	55	47	0	12
ABHD12	0	2	0	0	0	0	0	0	0	0	0	0	0	0	0	0	0	0	0	0	2	0	0	0	0	0
ACACA	790	703	50	1529	389	391	0	1613	256	291	236	491	87	5	2626	1163	6055	0	0	790	703	50	1529	6055	0	0
ACACB	45	34	0	267	61	43	0	321	62	67	33	13	0	0	364	289	1003	0	0	45	34	0	267	1003	0	0
ACLY	0	0	5	224	2	9	6	353	0	0	0	3	5	0	169	83	68	0	13	0	0	5	224	68	0	13
ACOT7	0	0	0	0	0	2	0	0	0	0	0	0	0	0	0	0	0	0	3	0	0	0	0	0	0	3
ACSL3	0	0	3	6	2	9	4	9	0	0	0	0	0	0	0	0	0	0	0	0	0	3	6	0	0	0
ACTB	1	61	7	392	96	85	0	410	39	9	0	30	69	3	380	367	174	0	0	1	61	7	392	174	0	0
ACTBL2	0	0	3	22	0	0	0	14	0	0	0	3	0	3	7	7	0	0	6	0	0	3	22	0	0	6
ACTC1	34	0	9	0	12	0	0	0	0	0	10	0	5	15	41	39	0	0	0	34	0	9	0	0	0	0
ACTG1	0	0	104	25	0	0	20	30	0	0	0	0	0	80	6	12	5	0	8	0	0	104	25	5	0	8
ACTN1	5	0	12	20	0	34	3	10	0	0	0	0	0	0	0	0	0	0	5	5	0	12	20	0	0	5
ACTN4	0	7	0	110	25	144	0	62	0	0	0	19	3	5	60	48	64	0	0	0	7	0	110	64	0	0
ADAM15	0	0	0	0	0	0	0	0	2	0	0	0	0	0	0	0	0	0	0	0	0	0	0	0	0	0
ADAM17	0	0	0	0	0	0	0	0	3	3	0	0	0	0	0	0	0	0	0	0	0	0	0	0	0	0
ADAM9	0	0	0	0	0	0	0	0	2	0	0	0	0	0	0	0	0	0	0	0	0	0	0	0	0	0
ADCY9	0	0	0	0	0	0	0	0	0	0	0	4	0	0	0	0	0	0	0	0	0	0	0	0	0	0
ADD1	0	0	0	2	3	5	0	10	8	8	4	40	0	0	0	1	0	0	8	0	0	0	2	0	0	8
ADD2	0	0	0	0	0	0	0	0	1	0	0	8	0	0	0	0	0	0	0	0	0	0	0	0	0	0
ADD3	0	0	0	0	9	11	0	0	41	43	29	47	0	0	0	0	34	0	14	0	0	0	0	34	0	14
AFAP1L2	0	0	0	0	0	0	2	0	0	3	0	0	0	2	0	0	0	0	0	0	0	0	0	0	0	0
AGAP1	0	0	0	0	0	0	0	0	0	2	0	0	0	0	0	0	0	0	0	0	0	0	0	0	0	0
AGFG1	0	0	6	8	0	0	1	2	4	7	0	0	0	0	1	10	0	0	0	0	0	6	8	0	0	0
AHCY	0	0	0	18	0	26	0	29	0	0	0	0	2	1	16	15	0	0	0	0	0	0	18	0	0	0
AHNAK	247	266	758	9423	1822	2150	2996	11974	2538	2114	1900	4610	3096	2549	12700	12359	2137	0	0	247	266	758	9423	2137	0	0
AHNAK2	0	0	26	5400	22	47	141	2981	128	95	62	573	235	56	1554	2847	86	0	0	0	0	26	5400	86	0	0
AIM1	5	0	0	0	0	13	0	0	0	0	0	0	0	0	0	0	193	0	0	5	0	0	0	193	0	0
AKAP1	0	0	12	9	0	0	14	0	2	0	0	0	9	8	0	0	9	0	7	0	0	12	9	9	0	7
AKAP12	0	0	15	72	10	13	402	232	23	8	20	121	330	428	32	367	37	0	0	0	0	15	72	37	0	0
AKAP13	0	2	0	12	0	0	0	15	0	0	0	0	0	0	0	0	0	0	0	0	2	0	12	0	0	0
ALB	0	0	0	0	0	0	0	186	0	0	0	4	0	0	5	2	0	0	0	0	0	0	0	0	0	0
ALDOA	9	0	0	56	14	17	0	41	0	0	0	0	0	2	58	44	0	0	0	9	0	0	56	0	0	0
AMPH	0	0	0	0	0	0	0	0	1	0	0	0	0	0	0	0	0	0	0	0	0	0	0	0	0	0
ANK3	0	0	0	0	44	63	0	0	50	40	16	233	0	0	0	0	188	0	0	0	0	0	0	188	0	0
ANKS1A	0	0	0	0	0	0	13	0	4	3	0	0	7	6	0	0	0	0	0	0	0	0	0	0	0	0
ANKS1B	45	38	0	0	0	0	0	0	0	0	0	0	0	0	0	0	0	0	0	45	38	0	0	0	0	0
ANO6	0	0	0	0	0	0	13	0	1	0	0	4	7	9	0	0	0	0	0	0	0	0	0	0	0	0
ANXA1	20	11	6	63	17	37	2	68	24	28	14	0	8	23	50	65	74	0	0	20	11	6	63	74	0	0
ANXA2	13	11	22	250	31	28	3	272	43	25	26	8	36	75	202	203	112	0	0	13	11	22	250	112	0	0
ANXA5	1	0	0	0	0	4	0	0	0	0	0	0	0	2	0	0	0	2	23	1	0	0	0	0	2	23
ANXA6	0	0	0	0	0	12	0	0	0	0	0	0	0	0	0	0	0	0	0	0	0	0	0	0	0	0
AP3D1	22	8	9	75	0	10	8	132	11	17	57	10	14	5	69	28	225	0	0	22	8	9	75	225	0	0
APOD	0	0	0	0	0	25	0	0	0	0	0	0	0	0	0	0	2	0	1	0	0	0	0	2	0	1
ARF1	0	0	0	0	0	1	0	0	0	0	0	0	0	1	0	0	0	0	21	0	0	0	0	0	0	21
ARG1	0	0	0	3	26	0	0	32	0	0	0	0	0	0	2	0	0	0	11	0	0	0	3	0	0	11
ARGLU1	10	52	33	71	3	2	0	51	25	30	25	3	22	38	53	52	175	0	0	10	52	33	71	175	0	0
ARHGAP1	0	0	2	0	0	0	14	0	3	7	1	0	15	18	0	0	0	0	21	0	0	2	0	0	0	21
ARHGAP21	0	0	0	0	0	0	9	0	0	0	0	29	5	4	0	12	47	0	0	0	0	0	0	47	0	0
ARHGAP23	0	0	0	0	4	0	3	0	0	0	0	10	2	0	0	9	0	0	0	0	0	0	0	0	0	0
ARHGAP32	0	0	0	0	0	0	0	0	0	5	0	14	0	0	0	0	0	0	0	0	0	0	0	0	0	0
ARL6IP4	3	4	0	0	0	0	0	0	3	2	3	0	0	0	0	0	0	0	0	3	4	0	0	0	0	0
ASAP1	0	0	0	0	0	0	0	0	0	0	0	3	0	0	0	0	0	0	0	0	0	0	0	0	0	0
ASAP2	0	0	0	0	2	0	0	0	4	0	0	0	0	0	0	0	0	0	0	0	0	0	0	0	0	0
ASNS	0	0	3	0	0	4	0	0	0	0	0	0	0	0	0	0	0	0	4	0	0	3	0	0	0	4
ASPM	0	66	0	0	0	0	0	0	39	29	36	0	0	0	0	0	0	0	0	0	66	0	0	0	0	0
ATP13A3	0	0	0	0	0	0	1	0	0	0	0	6	0	0	0	0	0	0	0	0	0	0	0	0	0	0
ATP1A1	0	0	0	8	62	74	82	39	43	32	36	89	42	91	39	44	0	0	28	0	0	0	8	0	0	28
ATP1A4	0	0	0	0	0	0	0	0	0	0	10	0	0	0	0	0	1	0	0	0	0	0	0	1	0	0
ATP2B1	0	0	0	27	0	5	103	93	0	0	0	23	68	119	60	82	0	0	0	0	0	0	27	0	0	0
ATP2B4	0	0	0	0	0	0	13	0	7	2	0	51	3	3	0	0	0	0	0	0	0	0	0	0	0	0
ATP5A1	0	0	13	53	0	35	10	81	0	0	0	0	5	13	69	50	57	0	0	0	0	13	53	57	0	0
ATP5B	4	2	9	17	0	1	4	10	0	0	0	0	0	4	39	8	77	0	0	4	2	9	17	77	0	0
ATP7A	0	0	0	0	0	0	6	0	0	0	0	2	0	3	0	0	0	0	0	0	0	0	0	0	0	0
ATP8B3	0	0	0	0	0	0	0	0	0	3	0	0	0	0	0	0	0	0	0	0	0	0	0	0	0	0
AURKAIP1	0	0	0	0	9	5	0	0	0	0	0	0	0	4	0	0	0	0	22	0	0	0	0	0	0	22
AZGP1	0	0	0	0	12	12	0	9	0	0	0	0	0	0	0	7	0	0	11	0	0	0	0	0	0	11
B4GALNT2	5	0	2	0	0	0	3	0	4	3	0	0	0	0	0	0	0	0	0	5	0	2	0	0	0	0
BASP1	0	0	0	2	0	0	6	26	6	0	0	0	4	3	43	32	0	0	4	0	0	0	2	0	0	4
BAZ2A	0	0	9	13	0	0	16	16	0	0	0	5	42	17	0	15	184	0	17	0	0	9	13	184	0	17
BCAS1	0	0	0	0	0	0	0	0	90	122	124	0	0	0	0	0	0	0	0	0	0	0	0	0	0	0
BCLAF1	0	3	11	22	0	0	0	44	0	0	0	0	0	0	14	0	47	0	0	0	3	11	22	47	0	0
BOD1L	0	0	0	46	15	0	0	0	0	0	0	0	0	15	0	0	0	0	0	0	0	0	46	0	0	0
BRAF	0	0	0	0	0	0	0	0	5	3	4	3	0	2	0	0	0	0	0	0	0	0	0	0	0	0
BRCA1	0	0	0	0	0	6	0	0	0	0	0	0	0	0	0	0	0	0	0	0	0	0	0	0	0	0
BSG	0	0	0	0	0	0	41	0	3	0	0	0	31	40	13	4	0	0	0	0	0	0	0	0	0	0
C10orf120	0	0	0	0	1	0	0	0	0	0	0	0	0	0	0	0	0	0	0	0	0	0	0	0	0	0
C16orf88	4	3	49	90	0	0	14	74	0	0	0	0	12	5	114	86	0	0	0	4	3	49	90	0	0	0
C17orf107	0	0	0	0	0	5	0	0	0	0	0	0	0	0	0	0	0	0	0	0	0	0	0	0	0	0
C19orf53	0	0	0	0	0	0	0	0	0	0	0	0	0	4	0	0	0	0	0	0	0	0	0	0	0	0
C1orf198	0	0	0	0	0	0	0	0	44	40	38	0	0	0	0	0	89	0	0	0	0	0	0	89	0	0
C1orf55	0	0	0	0	0	0	0	0	0	0	0	3	0	0	0	0	0	0	0	0	0	0	0	0	0	0
C20orf61	1	0	0	0	0	0	0	0	0	0	0	0	0	0	0	0	0	0	0	1	0	0	0	0	0	0
C20orf7	0	0	0	0	0	1	0	0	0	0	0	0	0	0	0	0	0	0	0	0	0	0	0	0	0	0
C21orf67	0	0	0	0	0	0	0	0	0	0	0	0	0	0	0	0	0	0	0	0	0	0	0	0	0	0
C2CD2	0	0	0	0	0	0	10	0	0	3	0	0	0	9	0	0	0	0	0	0	0	0	0	0	0	0
C2CD4C	0	0	0	0	0	0	1	0	5	4	1	0	7	0	0	0	0	0	0	0	0	0	0	0	0	0
C2orf47	0	3	0	0	0	0	0	0	0	0	0	0	0	0	0	0	0	0	0	0	3	0	0	0	0	0
CAD	0	0	0	142	0	6	0	255	0	0	0	2	0	0	126	14	47	0	7	0	0	0	142	47	0	7
CALM1	0	0	0	0	9	17	0	0	0	0	0	0	0	0	0	0	0	0	18	0	0	0	0	0	0	18
CALML3	0	0	0	0	15	5	0	0	0	0	0	0	0	0	0	0	0	0	0	0	0	0	0	0	0	0
CALML5	0	0	4	85	43	96	0	60	0	0	0	21	0	6	39	63	82	0	0	0	0	4	85	82	0	0
CALR	0	0	0	0	1	0	0	0	0	0	0	0	0	0	0	0	0	0	17	0	0	0	0	0	0	17
CAND1	0	0	3	7	0	0	1	52	0	0	0	9	1	0	0	0	0	0	4	0	0	3	7	0	0	4
CANX	0	0	0	0	27	47	0	0	0	0	0	0	0	0	0	0	0	0	21	0	0	0	0	0	0	21
CAP1	0	0	22	0	0	3	0	0	0	0	0	0	0	0	0	0	0	0	0	0	0	22	0	0	0	0
CAPRIN1	0	0	0	0	11	9	0	0	0	0	0	0	0	0	0	0	6	0	0	0	0	0	0	6	0	0
CAPZB	0	0	0	0	0	1	0	0	0	0	0	0	0	0	0	0	0	0	18	0	0	0	0	0	0	18
CASP14	0	0	0	7	11	6	0	33	0	0	0	0	0	0	0	23	7	0	0	0	0	0	7	7	0	0
CASP7	0	0	0	0	0	1	0	0	0	0	0	0	0	0	0	0	0	0	0	0	0	0	0	0	0	0
CAT	0	0	0	7	6	0	0	10	0	0	0	0	0	0	1	5	0	0	3	0	0	0	7	0	0	3
CCDC120	0	0	0	0	0	7	0	0	0	0	0	0	0	0	0	0	0	0	0	0	0	0	0	0	0	0
CCDC47	0	0	5	0	0	0	12	0	0	1	1	0	8	1	0	0	0	0	0	0	0	5	0	0	0	0
CCDC59	23	0	0	17	0	0	0	23	0	0	0	0	0	27	18	25	0	0	0	23	0	0	17	0	0	0
CCDC64B	4	0	0	0	0	0	0	0	0	0	0	0	0	0	0	0	0	0	0	4	0	0	0	0	0	0
CCDC71	1	0	0	0	0	0	0	0	0	0	0	0	0	0	0	0	39	0	0	1	0	0	0	39	0	0
CCDC88A	0	0	0	8	8	0	29	18	33	34	10	69	14	4	23	11	58	0	0	0	0	0	8	58	0	0
CCT2	4	0	20	15	0	6	2	16	0	0	0	0	0	0	16	0	44	0	25	4	0	20	15	44	0	25
CCT3	1	0	0	13	0	3	0	29	0	0	0	0	0	0	16	0	0	0	5	1	0	0	13	0	0	5
CCT4	0	0	2	34	6	6	0	63	0	0	0	0	0	0	43	17	35	0	0	0	0	2	34	35	0	0
CCT5	0	0	21	69	0	4	7	77	0	0	0	0	7	5	59	25	0	0	13	0	0	21	69	0	0	13
CCT6A	2	0	20	58	0	4	7	81	0	0	0	0	3	3	47	19	46	0	0	2	0	20	58	46	0	0
CCT7	0	0	0	48	0	2	0	62	0	0	0	0	0	0	27	13	35	0	19	0	0	0	48	35	0	19
CCT8	19	8	142	171	5	8	27	97	9	3	0	0	21	15	43	22	205	0	0	19	8	142	171	205	0	0
CD22	0	0	0	0	0	3	0	0	0	0	0	0	0	0	0	0	0	0	0	0	0	0	0	0	0	0
CD276	0	0	0	0	3	0	0	0	0	0	0	6	0	0	0	0	0	0	0	0	0	0	0	0	0	0
CD2AP	0	6	64	97	0	0	19	0	2	1	0	0	19	2	0	2	128	0	0	0	6	64	97	128	0	0
CD44	0	0	0	0	7	14	83	84	4	3	3	42	31	82	86	125	0	0	0	0	0	0	0	0	0	0
CDC42BPB	0	0	0	13	0	0	0	9	0	0	0	5	0	0	0	5	0	0	0	0	0	0	13	0	0	0
CDC42EP1	0	0	0	0	0	0	9	0	43	49	49	0	2	17	0	0	5	0	0	0	0	0	0	5	0	0
CDC42EP4	0	0	0	0	0	0	0	0	13	12	7	0	0	0	0	0	0	0	0	0	0	0	0	0	0	0
CDC5L	0	0	89	8	0	34	20	4	0	0	0	20	19	11	0	4	35	0	0	0	0	89	8	35	0	0
CDCA2	0	0	21	70	0	4	3	50	0	0	0	0	13	0	12	31	44	0	0	0	0	21	70	44	0	0
CDSN	0	0	0	13	5	5	0	11	0	0	0	0	0	0	11	16	0	0	13	0	0	0	13	0	0	13
CEP170	0	0	2	17	0	10	0	0	0	0	0	4	0	0	0	0	222	0	0	0	0	2	17	222	0	0
CFL1	10	9	0	8	3	11	0	14	0	0	0	0	0	0	6	6	0	0	23	10	9	0	8	0	0	23
CGN	0	0	0	0	0	0	0	0	0	0	0	7	0	0	0	0	0	0	25	0	0	0	0	0	0	25
CHD3	0	0	8	20	0	0	5	22	0	0	0	12	45	10	12	16	86	0	0	0	0	8	20	86	0	0
CHD4	22	19	138	162	5	35	119	175	2	3	5	126	192	121	120	100	417	0	0	22	19	138	162	417	0	0
CHD7	0	0	0	0	0	0	0	0	0	0	0	13	4	0	0	0	129	0	0	0	0	0	0	129	0	0
CHMP5	0	0	0	0	0	0	0	0	0	0	0	0	0	0	0	0	0	0	5	0	0	0	0	0	0	5
CIAPIN1	0	3	0	16	0	0	0	0	0	0	0	0	0	0	0	0	0	0	16	0	3	0	16	0	0	16
CIT	0	0	0	0	0	0	0	0	0	0	5	0	0	0	0	0	0	0	0	0	0	0	0	0	0	0
CKAP4	0	0	0	0	1	2	8	0	1	1	1	0	3	5	0	0	42	0	12	0	0	0	0	42	0	12
CKAP5	0	0	7	42	0	0	0	10	0	0	0	6	0	10	0	0	167	0	26	0	0	7	42	167	0	26
CLCN4	0	0	0	0	0	0	0	0	3	0	0	0	0	0	0	0	0	0	0	0	0	0	0	0	0	0
CLCN7	0	0	0	0	0	0	0	0	0	0	0	25	0	6	0	0	0	0	0	0	0	0	0	0	0	0
CLINT1	0	0	18	16	0	0	45	9	15	9	4	0	20	68	13	31	73	0	14	0	0	18	16	73	0	14
CLTC	0	0	0	292	7	10	3	512	0	0	0	4	0	5	122	83	65	0	0	0	0	0	292	65	0	0
CLTCL1	0	0	0	0	0	0	0	0	0	0	0	0	0	0	0	0	0	0	0	0	0	0	0	0	0	0
CLU	0	0	0	0	0	7	0	0	0	0	0	0	0	0	0	0	0	0	0	0	0	0	0	0	0	0
CNN2	0	10	2	7	0	0	0	9	2	0	1	1	0	6	12	7	34	0	27	0	10	2	7	34	0	27
CNNM3	0	0	0	0	0	0	24	0	3	0	2	0	14	19	0	0	0	0	0	0	0	0	0	0	0	0
CNP	0	0	0	0	0	0	0	0	93	66	20	0	5	3	0	0	37	0	0	0	0	0	0	37	0	0
COBLL1	0	0	0	0	0	0	0	0	0	0	0	4	2	0	0	0	0	0	0	0	0	0	0	0	0	0
COL11A1	0	0	0	0	37	48	0	0	0	0	0	1	0	0	0	0	78	0	0	0	0	0	0	78	0	0
COL11A2	0	0	0	0	0	6	0	0	0	0	0	0	0	0	0	0	0	0	0	0	0	0	0	0	0	0
COPB2	0	0	0	0	0	5	0	0	0	0	0	0	0	0	0	0	0	0	0	0	0	0	0	0	0	0
COPG	0	0	3	9	0	0	0	28	0	0	0	3	0	0	4	2	0	0	0	0	0	3	9	0	0	0
COPG2	7	8	100	80	0	0	15	0	6	9	4	0	22	20	0	0	324	0	0	7	8	100	80	324	0	0
CORO1B	26	50	74	55	0	0	32	18	56	45	48	0	45	53	20	30	141	0	0	26	50	74	55	141	0	0
CPA4	0	0	0	0	1	0	0	0	0	0	0	0	0	0	0	0	0	0	0	0	0	0	0	0	0	0
CPD	0	0	0	0	0	0	0	0	0	0	0	4	0	0	0	0	0	0	0	0	0	0	0	0	0	0
CPNE8	0	0	1	0	0	0	20	0	0	5	6	0	24	24	0	0	0	0	0	0	0	1	0	0	0	0
CPSF6	3	2	14	0	0	0	5	0	0	0	0	0	3	3	0	0	0	0	22	3	2	14	0	0	0	22
CRK	1	0	5	0	0	0	0	0	4	4	2	0	4	4	0	0	62	0	0	1	0	5	0	62	0	0
CRKL	7	5	5	0	0	0	0	0	25	25	12	0	1	4	0	0	119	0	0	7	5	5	0	119	0	0
CRLF2	2	0	0	0	0	0	0	0	0	0	0	0	0	0	0	0	0	0	0	2	0	0	0	0	0	0
CRYBG3	0	0	0	0	0	0	0	0	0	0	0	14	0	0	0	0	80	0	0	0	0	0	0	80	0	0
CSDE1	0	0	39	31	0	7	0	0	0	0	0	1	0	0	0	2	115	0	0	0	0	39	31	115	0	0
CSPG4	0	0	0	0	37	108	0	0	16	9	25	191	0	0	0	0	0	0	0	0	0	0	0	0	0	0
CST6	0	0	0	0	3	15	0	0	0	0	0	0	0	0	0	10	0	0	0	0	0	0	0	0	0	0
CSTA	0	0	0	12	5	3	0	12	0	0	0	0	0	0	14	14	4	0	3	0	0	0	12	4	0	3
CTNNA1	0	0	3	0	0	8	9	0	0	5	0	6	6	11	0	0	0	0	0	0	0	3	0	0	0	0
CTNND1	0	0	0	8	63	101	134	105	147	125	65	247	83	86	59	177	0	0	0	0	0	0	8	0	0	0
CTSD	0	0	0	0	41	0	0	30	0	0	0	0	0	0	0	5	0	0	14	0	0	0	0	0	0	14
CTSL2	0	0	0	0	2	0	0	0	0	0	0	0	0	0	0	0	0	0	0	0	0	0	0	0	0	0
CTTN	3	1	137	161	5	6	73	29	35	24	24	18	57	53	106	57	157	0	0	3	1	137	161	157	0	0
CUL4A	0	0	0	0	0	3	0	0	0	0	0	7	0	0	0	0	0	0	0	0	0	0	0	0	0	0
DAB2IP	0	0	0	0	0	0	0	0	0	0	0	3	0	0	0	0	0	0	0	0	0	0	0	0	0	0
DARS	0	0	0	21	7	0	0	5	0	0	0	0	0	0	12	0	0	0	17	0	0	0	21	0	0	17
DBN1	0	0	15	0	2	3	0	0	6	0	0	3	0	1	0	0	43	0	0	0	0	15	0	43	0	0
DCD	0	0	11	42	23	4	0	54	0	0	0	5	0	0	60	55	0	0	0	0	0	11	42	0	0	0
DCP1A	1	0	0	0	0	0	0	0	0	0	0	0	0	0	0	0	0	0	0	1	0	0	0	0	0	0
DCTN1	0	0	0	12	0	3	0	15	0	0	0	0	0	0	0	0	36	0	14	0	0	0	12	36	0	14
DCUN1D3	0	0	0	0	0	0	0	0	3	1	4	0	0	0	0	0	0	0	0	0	0	0	0	0	0	0
DDOST	0	0	0	0	0	4	0	0	0	0	0	0	0	0	0	0	0	0	14	0	0	0	0	0	0	14
DDX1	0	0	5	0	3	11	3	0	0	0	0	0	3	2	0	0	0	0	0	0	0	5	0	0	0	0
DDX17	0	0	2	45	2	8	0	79	0	0	0	0	0	2	2	8	0	0	0	0	0	2	45	0	0	0
DDX18	18	19	178	29	0	23	75	32	24	44	58	31	89	80	18	34	66	0	7	18	19	178	29	66	0	7
DDX21	3	0	15	31	2	0	12	74	0	0	0	0	10	10	6	18	60	0	0	3	0	15	31	60	0	0
DDX24	0	0	29	18	0	0	8	26	0	0	3	5	18	8	3	15	0	0	6	0	0	29	18	0	0	6
DDX27	2	0	14	43	0	0	0	55	0	0	0	0	7	4	26	46	91	0	0	2	0	14	43	91	0	0
DDX39A	0	0	0	8	0	8	0	28	0	0	0	0	0	0	25	0	0	0	0	0	0	0	8	0	0	0
DDX3X	0	4	34	20	0	5	12	39	0	0	0	0	12	8	12	9	72	0	28	0	4	34	20	72	0	28
DDX46	5	5	49	62	0	5	5	67	35	0	6	0	7	6	93	4	111	0	0	5	5	49	62	111	0	0
DDX56	0	0	68	18	0	0	25	12	0	0	0	0	46	18	8	40	0	0	0	0	0	68	18	0	0	0
DEK	0	0	2	0	0	0	0	0	0	0	0	0	0	0	0	0	0	0	6	0	0	2	0	0	0	6
DENND4C	0	0	0	0	0	0	1	0	9	10	0	5	2	0	0	0	63	0	0	0	0	0	0	63	0	0
DEPDC1B	0	0	0	0	0	0	10	0	9	7	5	0	12	4	0	0	7	0	0	0	0	0	0	7	0	0
DEPTOR	0	0	0	0	0	0	0	0	9	4	0	0	0	0	0	0	0	0	0	0	0	0	0	0	0	0
DHX15	0	0	18	113	2	8	3	173	0	0	0	0	3	5	86	20	45	0	20	0	0	18	113	45	0	20
DHX9	3	0	4	69	9	6	7	117	0	0	2	7	7	14	10	14	137	0	0	3	0	4	69	137	0	0
DLG1	0	0	2	0	6	25	72	30	62	45	35	96	53	37	42	62	0	0	0	0	0	2	0	0	0	0
DLG2	0	0	0	0	0	0	0	0	0	0	0	0	0	0	0	0	0	0	0	0	0	0	0	0	0	0
DLG5	0	0	0	7	0	0	11	8	6	0	0	10	12	11	14	28	0	0	0	0	0	0	7	0	0	0
DMD	0	0	4	33	3	11	0	46	0	0	0	9	5	0	0	51	0	0	29	0	0	4	33	0	0	29
DMKN	0	0	0	0	0	13	0	2	0	0	0	0	0	0	0	10	0	0	0	0	0	0	0	0	0	0
DNAH10	0	0	0	0	0	0	0	0	3	0	0	0	0	4	0	0	0	0	0	0	0	0	0	0	0	0
DNAH3	0	0	0	0	11	0	0	0	0	0	0	0	0	0	0	0	0	0	0	0	0	0	0	0	0	0
DNAH5	0	0	0	0	0	9	0	0	0	0	0	0	0	0	0	0	0	0	0	0	0	0	0	0	0	0
DNM1L	0	0	30	0	0	0	11	0	9	5	0	0	9	15	0	0	0	0	0	0	0	30	0	0	0	0
DNMT1	0	0	4	0	5	7	1	0	0	0	0	10	4	0	0	0	56	0	0	0	0	4	0	56	0	0
DOCK10	0	0	0	0	0	0	0	0	9	4	0	4	0	0	0	0	0	0	0	0	0	0	0	0	0	0
DOCK7	0	0	0	0	0	0	13	0	3	0	4	10	2	20	0	0	0	0	0	0	0	0	0	0	0	0
DOS	0	0	0	0	9	6	9	8	67	47	20	32	5	7	5	9	0	0	0	0	0	0	0	0	0	0
DPYSL2	0	0	5	33	0	2	0	0	0	0	0	0	0	0	0	0	104	0	7	0	0	5	33	104	0	7
DSC1	0	0	0	30	18	22	0	55	0	0	0	0	0	0	25	33	0	0	0	0	0	0	30	0	0	0
DSC2	0	0	0	0	0	9	4	0	11	8	0	24	0	0	0	0	0	0	0	0	0	0	0	0	0	0
DSG1	0	0	0	61	61	16	0	108	0	0	0	10	0	5	49	111	80	0	0	0	0	0	61	80	0	0
DSG2	0	0	12	0	78	131	218	87	71	43	53	188	128	119	55	196	0	0	0	0	0	12	0	0	0	0
DST	0	0	0	0	0	0	17	20	9	9	0	18	0	0	12	28	53	0	0	0	0	0	0	53	0	0
DVL2	0	0	4	0	0	0	0	0	7	0	0	3	0	0	0	0	66	0	6	0	0	4	0	66	0	6
DVL3	0	0	0	0	0	0	0	0	0	14	8	0	0	0	0	0	47	0	29	0	0	0	0	47	0	29
DYNC1H1	0	0	0	389	0	0	5	567	0	0	0	13	4	10	91	32	245	0	27	0	0	0	389	245	0	27
DZIP1	0	0	0	0	0	0	0	0	0	0	0	1	0	0	0	0	0	0	0	0	0	0	0	0	0	0
EBNA1BP2	0	2	57	34	0	0	0	53	0	0	0	0	32	34	29	60	0	0	0	0	2	57	34	0	0	0
EDN2	2	0	0	0	0	0	0	0	0	0	0	0	0	0	0	0	0	0	0	2	0	0	0	0	0	0
EEF1A1	31	23	65	0	34	57	11	0	12	16	14	23	15	37	193	0	0	0	0	31	23	65	0	0	0	0
EEF1B2	0	0	0	0	0	3	0	0	0	0	0	0	0	0	0	0	0	0	15	0	0	0	0	0	0	15
EEF1D	28	19	15	76	0	2	0	6	0	0	0	0	0	0	22	11	92	0	0	28	19	15	76	92	0	0
EEF1G	0	0	10	34	2	20	0	25	0	0	0	0	4	3	28	15	42	0	0	0	0	10	34	42	0	0
EEF2	21	12	99	224	79	119	28	311	12	17	7	88	26	32	157	128	186	0	0	21	12	99	224	186	0	0
EFNB2	0	0	0	0	0	0	0	0	0	1	0	0	0	0	0	0	0	0	0	0	0	0	0	0	0	0
EFTUD1	0	0	0	0	0	0	0	0	0	0	2	0	0	0	0	0	0	0	0	0	0	0	0	0	0	0
EHBP1	0	0	1	17	0	15	12	25	39	22	5	139	28	9	13	24	50	0	0	0	0	1	17	50	0	0
EHBP1L1	0	0	1	9	0	15	6	3	5	6	0	21	6	5	5	0	0	0	0	0	0	1	9	0	0	0
EHD1	0	0	0	0	0	0	9	3	1	6	0	0	19	10	6	10	0	0	0	0	0	0	0	0	0	0
EIF2A	0	0	14	19	0	0	0	0	1	0	0	0	0	0	0	0	80	0	28	0	0	14	19	80	0	28
EIF3A	0	0	4	0	6	12	0	0	0	0	0	5	0	0	0	0	77	0	0	0	0	4	0	77	0	0
EIF3B	0	0	1	32	0	10	0	69	0	0	0	8	0	0	10	6	0	0	6	0	0	1	32	0	0	6
EIF4A1	0	0	8	136	3	19	0	243	0	0	0	0	0	0	99	68	62	0	0	0	0	8	136	62	0	0
EIF4B	5	12	44	30	0	2	9	0	21	7	6	0	5	9	1	1	76	0	0	5	12	44	30	76	0	0
EIF4G1	8	18	22	119	0	7	0	11	0	0	0	0	0	0	0	0	262	0	0	8	18	22	119	262	0	0
EIF4H	1	0	0	0	0	0	0	0	1	2	0	0	0	0	0	0	0	0	6	1	0	0	0	0	0	6
EIF5	12	10	28	34	0	0	7	0	14	6	8	0	8	2	17	5	94	0	0	12	10	28	34	94	0	0
EIF6	0	0	0	0	8	0	0	0	0	0	0	0	0	0	0	0	1	0	4	0	0	0	0	1	0	4
ELL2	0	0	0	0	0	1	0	0	0	0	0	0	0	0	0	0	0	0	0	0	0	0	0	0	0	0
ELOVL1	0	0	0	0	0	0	5	0	4	9	0	0	5	6	0	0	0	0	0	0	0	0	0	0	0	0
ELP4	1	0	12	0	0	0	0	0	0	0	0	0	0	0	0	0	0	0	3	1	0	12	0	0	0	3
EMD	0	0	0	0	0	0	0	0	4	2	2	0	0	17	0	0	0	0	4	0	0	0	0	0	0	4
ENO1	8	5	20	160	19	72	0	91	0	0	0	3	0	6	114	61	97	0	0	8	5	20	160	97	0	0
EPB41	0	0	0	0	77	80	11	12	93	49	34	145	5	5	11	35	84	0	0	0	0	0	0	84	0	0
EPB41L1	0	0	0	33	2	0	3	167	16	10	9	18	2	0	85	288	0	0	0	0	0	0	33	0	0	0
EPB41L2	0	0	0	32	37	54	115	146	195	122	85	215	34	78	164	242	49	0	23	0	0	0	32	49	0	23
EPB41L3	38	33	0	0	357	462	0	0	324	287	200	634	0	0	0	0	399	0	0	38	33	0	0	399	0	0
EPB41L5	0	0	0	0	0	0	10	0	30	22	1	30	14	8	0	0	0	0	0	0	0	0	0	0	0	0
EPHA2	0	0	4	11	10	9	156	66	41	46	67	107	118	170	101	87	0	0	0	0	0	4	11	0	0	0
EPHA3	0	0	0	0	49	41	0	0	17	8	0	21	0	0	0	0	5	0	0	0	0	0	0	5	0	0
EPHA5	0	0	0	0	0	0	0	0	0	0	3	0	0	0	0	0	0	0	0	0	0	0	0	0	0	0
EPRS	0	0	13	51	0	14	0	63	0	0	0	0	0	2	23	12	119	0	0	0	0	13	51	119	0	0
EPS15L1	0	0	12	18	5	6	12	10	5	4	0	8	10	3	9	21	87	0	0	0	0	12	18	87	0	0
EPS8L3	1	0	0	0	0	0	0	0	0	0	0	0	0	0	0	0	0	0	0	1	0	0	0	0	0	0
ERBB2	0	0	0	0	0	0	0	0	0	0	0	6	0	0	0	0	0	0	0	0	0	0	0	0	0	0
ERBB2IP	0	0	5	10	0	0	130	53	27	27	30	30	68	171	50	118	56	0	7	0	0	5	10	56	0	7
ERC1	0	0	0	29	0	0	12	0	0	0	0	0	12	10	0	2	61	0	0	0	0	0	29	61	0	0
ERMN	0	0	0	0	0	0	0	0	0	0	0	1	0	0	0	0	0	0	0	0	0	0	0	0	0	0
ESYT1	0	0	41	15	4	5	123	27	20	12	14	57	96	115	22	33	64	0	27	0	0	41	15	64	0	27
ESYT2	0	0	6	0	0	0	52	9	8	3	4	18	52	67	0	0	0	0	12	0	0	6	0	0	0	12
ETV4	0	0	0	0	0	0	0	0	0	0	0	0	0	0	0	0	0	0	0	0	0	0	0	0	0	0
EWSR1	0	0	0	0	1	1	0	0	0	0	0	0	0	0	0	0	0	0	0	0	0	0	0	0	0	0
EXOC4	0	0	3	5	0	0	4	9	0	0	0	12	3	5	0	0	0	0	7	0	0	3	5	0	0	7
EXOC5	0	0	0	0	0	3	0	0	0	0	0	0	0	0	0	0	0	0	0	0	0	0	0	0	0	0
EZR	0	0	16	16	3	3	7	15	0	0	0	0	5	4	6	10	0	0	0	0	0	16	16	0	0	0
FABP5	0	0	0	29	8	1	0	13	0	0	0	0	0	3	3	13	0	1	5	0	0	0	29	0	1	5
FAM123A	0	0	0	0	7	7	0	0	2	0	20	16	0	0	0	0	0	0	0	0	0	0	0	0	0	0
FAM129B	0	0	11	7	5	36	60	55	46	39	17	68	65	48	37	50	35	0	2	0	0	11	7	35	0	2
FAM133B	0	0	0	0	0	0	0	0	0	0	2	0	0	0	0	0	0	0	5	0	0	0	0	0	0	5
FAM210B	0	0	0	0	0	0	0	0	0	0	0	0	0	0	0	0	0	0	0	0	0	0	0	0	0	0
FAM21A	0	0	0	0	0	0	0	0	4	0	0	0	0	0	0	0	70	0	0	0	0	0	0	70	0	0
FAM90A14	0	0	0	0	0	0	0	0	0	0	0	2	0	0	0	0	0	0	0	0	0	0	0	0	0	0
FAM90A22P	0	3	0	0	0	0	0	0	0	0	0	0	0	0	0	0	0	0	0	0	3	0	0	0	0	0
FAM91A1	0	0	4	0	0	0	26	0	28	16	22	26	13	19	0	0	0	0	5	0	0	4	0	0	0	5
FARP1	0	0	0	0	0	0	0	0	0	2	3	10	0	0	0	0	0	0	0	0	0	0	0	0	0	0
FASN	135	133	102	1032	80	160	31	760	21	26	49	282	35	21	333	271	1139	0	0	135	133	102	1032	1139	0	0
FAU	84	74	3	54	12	18	0	35	56	48	24	12	1	8	43	72	45	0	0	84	74	3	54	45	0	0
FBXL18	0	0	0	0	3	0	0	0	0	0	0	0	0	0	0	0	0	0	0	0	0	0	0	0	0	0
FCHO2	0	0	0	0	0	0	9	0	2	3	0	0	10	8	0	0	0	0	0	0	0	0	0	0	0	0
FERMT2	0	0	2	0	0	0	38	14	23	28	13	4	46	61	9	29	0	2	0	0	0	2	0	0	2	0
FFR	0	0	2	0	0	0	7	0	1	0	0	0	9	10	0	0	0	0	0	0	0	2	0	0	0	0
FKBP4	0	0	0	0	0	2	0	0	0	0	0	0	0	0	0	0	0	0	20	0	0	0	0	0	0	20
FLG	0	0	0	18	0	23	0	21	0	0	0	0	0	0	0	16	0	0	0	0	0	0	18	0	0	0
FLG2	0	0	0	44	31	14	0	76	0	0	0	11	0	0	20	36	50	0	0	0	0	0	44	50	0	0
FLNA	588	439	732	5891	181	268	273	864	194	162	104	397	289	256	748	934	2518	0	0	588	439	732	5891	2518	0	0
FLNB	0	0	3	666	0	2	0	214	0	0	0	0	0	0	219	124	79	0	0	0	0	3	666	79	0	0
FLNC	3	0	0	17	0	0	0	0	0	4	0	0	0	0	0	0	0	0	25	3	0	0	17	0	0	25
FLVCR1	0	0	0	0	0	0	1	0	0	0	0	3	1	2	0	0	0	0	0	0	0	0	0	0	0	0
FMN2	0	0	0	0	0	0	0	0	20	8	0	5	0	0	0	0	0	0	0	0	0	0	0	0	0	0
FREM3	0	0	0	0	0	6	0	0	0	0	0	0	0	0	0	0	0	0	0	0	0	0	0	0	0	0
FRMD7	0	0	0	0	0	0	0	0	6	2	3	0	0	0	0	0	0	0	0	0	0	0	0	0	0	0
FRYL	0	0	3	0	0	4	2	0	0	0	0	0	0	0	0	0	50	0	0	0	0	3	0	50	0	0
FSCN1	0	0	0	0	0	2	0	0	0	0	0	0	0	0	0	0	9	0	5	0	0	0	0	9	0	5
FTSJ3	9	6	97	225	0	0	46	243	2	10	34	0	70	54	231	289	149	0	0	9	6	97	225	149	0	0
FUBP1	0	0	0	0	0	7	0	0	0	0	0	0	0	0	0	0	0	0	0	0	0	0	0	0	0	0
FUS	0	0	0	0	4	5	0	0	0	0	0	5	0	0	0	0	0	2	10	0	0	0	0	0	2	10
FYB	0	0	0	0	0	0	0	0	10	2	2	9	0	0	0	0	0	0	0	0	0	0	0	0	0	0
GAK	1	0	1	0	0	0	2	0	1	1	1	0	2	0	0	0	50	0	0	1	0	1	0	50	0	0
GANAB	0	0	0	0	13	54	2	0	0	0	0	6	0	0	0	0	0	0	22	0	0	0	0	0	0	22
GAPDH	9	15	7	127	28	53	0	99	0	0	0	0	1	13	127	103	81	0	0	9	15	7	127	81	0	0
GARS	0	0	0	0	0	20	0	0	0	0	0	0	0	0	0	0	0	0	11	0	0	0	0	0	0	11
GART	0	0	2	40	2	5	0	49	0	0	0	0	0	2	18	7	0	0	12	0	0	2	40	0	0	12
GCN1L1	0	0	60	26	0	0	50	35	11	12	0	27	43	44	0	0	308	0	0	0	0	60	26	308	0	0
GDI2	0	0	0	29	0	3	0	45	0	0	0	0	0	0	10	18	0	0	0	0	0	0	29	0	0	0
GIGYF2	3	8	8	29	0	0	0	0	0	0	0	3	0	0	0	0	189	0	0	3	8	8	29	189	0	0
GJA1	0	6	0	0	0	0	0	0	0	0	0	0	0	0	0	0	0	0	0	0	6	0	0	0	0	0
GLUL	0	0	0	0	7	0	0	0	0	0	0	0	0	0	0	0	0	0	0	0	0	0	0	0	0	0
GNB2L1	0	0	0	3	0	10	0	32	0	0	0	0	0	0	6	0	0	0	25	0	0	0	3	0	0	25
GNL3	132	151	104	230	43	58	49	308	104	95	137	15	49	50	300	368	1116	0	0	132	151	104	230	1116	0	0
GNL3L	3	6	2	0	0	0	0	0	0	0	0	0	0	0	0	0	0	0	0	3	6	2	0	0	0	0
GOLGA2	0	0	0	0	0	0	0	0	0	0	0	0	0	0	0	0	0	0	0	0	0	0	0	0	0	0
GOLGA4	0	0	0	36	0	0	9	0	0	0	0	5	4	8	0	0	70	0	0	0	0	0	36	70	0	0
GOLGB1	0	0	0	272	0	0	2	15	0	0	0	9	0	0	0	0	157	0	0	0	0	0	272	157	0	0
GOLT1B	0	0	0	0	0	1	0	0	0	0	0	0	0	5	0	0	0	0	0	0	0	0	0	0	0	0
GORASP2	1	0	5	0	0	0	1	0	4	4	3	0	4	2	0	0	0	0	7	1	0	5	0	0	0	7
GPA33	0	0	0	0	1	0	0	0	0	0	0	0	0	0	0	0	0	0	0	0	0	0	0	0	0	0
GPATCH4	8	9	42	33	0	0	12	54	0	0	5	0	26	12	49	41	45	0	27	8	9	42	33	45	0	27
GPRIN1	0	0	0	6	22	33	23	8	71	35	29	85	0	11	3	4	0	0	0	0	0	0	6	0	0	0
GPRIN3	0	63	0	0	0	0	0	0	68	68	73	0	0	0	0	0	0	0	0	0	63	0	0	0	0	0
GRAMD4	0	0	0	0	0	0	0	0	0	26	0	0	0	0	0	0	0	0	0	0	0	0	0	0	0	0
GRK5	0	0	0	0	0	0	0	0	2	0	0	0	0	0	0	0	0	0	0	0	0	0	0	0	0	0
GRK6	0	0	0	0	0	0	0	0	0	0	3	0	0	0	0	0	0	0	0	0	0	0	0	0	0	0
GSG2	0	0	0	0	0	0	0	0	0	0	0	1	0	0	0	0	0	0	0	0	0	0	0	0	0	0
GSK3B	0	0	0	0	0	2	0	0	0	0	0	0	0	0	0	0	0	0	0	0	0	0	0	0	0	0
GTF2I	0	0	1	0	0	3	0	0	0	0	0	0	0	0	0	0	92	0	10	0	0	1	0	92	0	10
GTPBP4	0	0	119	42	0	0	40	76	0	0	7	0	64	52	35	64	40	0	21	0	0	119	42	40	0	21
GUCY2D	0	0	0	0	0	2	0	0	0	0	0	0	0	0	0	0	0	0	0	0	0	0	0	0	0	0
H1F0	1	14	0	0	4	14	0	31	19	16	6	0	0	0	26	17	133	0	0	1	14	0	0	133	0	0
H2AFV	0	3	0	0	0	0	0	0	0	0	0	0	0	6	0	0	0	0	2	0	3	0	0	0	0	2
H2AFX	0	0	0	0	0	3	0	0	0	0	0	0	0	2	0	0	0	0	0	0	0	0	0	0	0	0
H2AFY	8	21	51	33	0	0	0	44	10	13	19	0	23	52	35	78	57	0	0	8	21	51	33	57	0	0
HADHA	0	0	10	22	0	3	22	8	0	0	0	0	4	15	11	10	0	0	11	0	0	10	22	0	0	11
HCFC1	2	2	24	71	0	6	0	0	0	0	0	0	0	0	0	0	109	0	0	2	2	24	71	109	0	0
HDLBP	0	0	17	44	12	24	0	21	4	0	0	19	0	0	5	0	183	0	0	0	0	17	44	183	0	0
HIST1H1B	63	71	15	69	28	42	1	59	82	81	79	20	8	23	61	46	235	0	0	63	71	15	69	235	0	0
HIST1H1C	61	91	13	39	5	7	2	19	66	52	58	6	0	13	25	30	48	0	0	61	91	13	39	48	0	0
HIST1H1E	19	22	0	245	101	72	0	191	13	22	20	75	20	0	162	266	863	0	0	19	22	0	245	863	0	0
HIST1H2AA	4	2	0	0	1	0	0	0	0	3	0	0	0	0	0	0	0	0	5	4	2	0	0	0	0	5
HIST1H2AB	0	0	7	11	9	12	2	0	11	0	10	3	4	0	0	9	0	0	0	0	0	7	11	0	0	0
HIST1H2AD	32	26	0	0	0	0	0	0	0	15	0	0	0	0	0	0	0	0	0	32	26	0	0	0	0	0
HIST1H2BB	31	33	0	0	0	0	2	0	0	0	0	10	0	1	0	0	0	2	0	31	33	0	0	0	2	0
HIST1H2BC	1	3	12	0	30	44	0	0	23	23	24	0	0	0	0	0	47	0	0	1	3	12	0	47	0	0
HIST1H4A	47	38	1	1	47	28	0	13	30	20	18	3	0	18	0	19	0	0	6	47	38	1	1	0	0	6
HIST2H2AA3	0	0	0	0	0	0	0	0	0	0	0	0	0	23	0	0	0	0	0	0	0	0	0	0	0	0
HIST2H2AB	0	0	0	0	0	0	0	0	0	0	0	0	0	0	0	0	0	0	0	0	0	0	0	0	0	0
HIST3H3	9	10	0	21	6	9	0	26	24	16	9	0	0	0	0	24	0	0	0	9	10	0	21	0	0	0
HLA.A	0	0	0	0	0	0	18	23	23	21	18	0	41	45	27	36	0	0	0	0	0	0	0	0	0	0
HM13	0	0	0	0	0	3	2	0	0	0	0	0	0	0	0	0	6	1	0	0	0	0	0	6	1	0
HMGA1	0	0	0	0	2	0	0	0	0	0	0	0	0	0	0	0	0	0	0	0	0	0	0	0	0	0
HMGXB4	0	0	7	0	0	0	0	0	0	0	0	0	1	0	0	0	5	0	0	0	0	7	0	5	0	0
HN1L	0	0	0	0	0	0	0	0	2	0	0	0	0	0	0	0	0	0	0	0	0	0	0	0	0	0
HNRNPA0	0	0	0	0	0	0	0	0	0	0	0	0	0	0	0	0	0	2	17	0	0	0	0	0	2	17
HNRNPA1	0	5	5	22	5	17	0	30	0	0	0	0	0	0	0	0	46	0	0	0	5	5	22	46	0	0
HNRNPA1L2	1	0	0	0	0	0	0	0	0	0	0	0	0	0	0	0	0	0	0	1	0	0	0	0	0	0
HNRNPA2B1	2	0	1	34	3	0	0	21	0	0	0	0	0	0	23	14	52	0	0	2	0	1	34	52	0	0
HNRNPAB	1	0	0	0	0	0	0	0	0	0	0	0	0	0	0	0	0	0	17	1	0	0	0	0	0	17
HNRNPCL1	0	0	0	0	0	1	0	0	0	0	0	0	0	0	0	0	0	0	0	0	0	0	0	0	0	0
HNRNPD	3	1	2	8	10	8	0	9	0	0	0	0	0	0	5	4	0	0	0	3	1	2	8	0	0	0
HNRNPH1	0	0	0	42	3	3	0	39	0	0	0	0	0	0	32	10	0	0	0	0	0	0	42	0	0	0
HNRNPK	0	2	51	45	7	16	1	27	0	0	0	0	0	6	43	17	99	0	0	0	2	51	45	99	0	0
HNRNPL	0	0	4	27	0	5	0	40	0	0	0	0	0	0	18	8	40	0	0	0	0	4	27	40	0	0
HNRNPM	5	0	13	26	7	33	2	10	0	0	0	0	0	4	7	0	69	0	0	5	0	13	26	69	0	0
HNRNPU	9	8	51	68	73	70	7	105	0	0	0	21	10	15	51	43	142	0	0	9	8	51	68	142	0	0
HRNR	0	0	3	35	22	0	4	102	0	0	0	98	6	0	61	88	36	0	0	0	0	3	35	36	0	0
HSP90AA1	10	13	2	161	47	88	0	176	0	0	0	35	0	3	144	86	60	0	0	10	13	2	161	60	0	0
HSP90AB1	70	54	66	319	127	232	17	421	9	14	15	87	19	21	324	189	238	0	0	70	54	66	319	238	0	0
HSP90AB2P	0	0	0	4	4	7	0	14	0	0	0	3	0	1	3	1	0	0	0	0	0	0	4	0	0	0
HSP90B1	0	0	2	34	104	173	0	62	0	0	0	46	0	3	39	19	77	0	0	0	0	2	34	77	0	0
HSPA1L	0	0	3	0	2	0	2	0	0	0	0	0	0	0	0	0	0	0	0	0	0	3	0	0	0	0
HSPA2	0	0	0	0	0	0	0	0	3	0	0	0	0	0	0	0	0	0	0	0	0	0	0	0	0	0
HSPA4	0	0	8	63	18	39	0	88	0	0	0	4	0	0	32	19	0	0	0	0	0	8	63	0	0	0
HSPA5	3	6	5	24	62	127	0	11	0	0	0	6	0	0	49	5	89	0	0	3	6	5	24	89	0	0
HSPA6	0	1	0	28	0	14	0	30	1	0	0	0	4	0	8	6	9	0	10	0	1	0	28	9	0	10
HSPA7	5	0	0	0	7	0	0	0	0	0	0	11	0	0	0	0	0	0	0	5	0	0	0	0	0	0
HSPA8	38	22	18	222	68	174	8	191	0	0	0	31	12	12	198	139	116	0	0	38	22	18	222	116	0	0
HSPA9	0	0	8	37	5	42	1	70	0	0	0	1	0	0	66	13	36	0	0	0	0	8	37	36	0	0
HSPB1	0	0	0	15	10	36	0	0	0	0	0	0	0	5	0	11	0	0	4	0	0	0	15	0	0	4
HSPD1	11	19	6	45	34	47	7	24	0	0	3	0	4	11	64	26	82	0	0	11	19	6	45	82	0	0
HSPE1	0	0	0	0	0	0	0	0	0	0	0	0	0	0	0	0	0	0	0	0	0	0	0	0	0	0
HSPH1	0	0	15	44	8	34	2	42	0	0	0	3	5	1	13	11	52	0	11	0	0	15	44	52	0	11
HTR2A	1	0	0	0	0	0	0	0	0	0	0	0	0	0	0	0	0	0	0	1	0	0	0	0	0	0
HTT	0	0	0	0	0	0	0	0	0	0	0	6	0	0	0	0	0	0	0	0	0	0	0	0	0	0
HYOU1	0	0	0	0	41	86	0	0	0	0	0	7	0	0	0	0	35	0	21	0	0	0	0	35	0	21
IARS	0	0	0	17	2	4	0	29	0	0	0	0	0	0	5	0	0	0	0	0	0	0	17	0	0	0
IARS2	0	0	0	0	0	2	0	0	0	0	0	0	0	0	0	0	0	0	0	0	0	0	0	0	0	0
IDE	0	0	0	0	0	2	0	0	0	0	0	0	0	0	0	0	0	0	0	0	0	0	0	0	0	0
IFI44L	0	0	0	0	0	0	0	0	0	0	0	0	0	0	0	0	0	0	0	0	0	0	0	0	0	0
IGF2BP2	56	61	4	0	0	0	0	0	15	13	6	0	0	0	0	0	217	0	5	56	61	4	0	217	0	5
IGF2BP3	14	10	4	0	0	0	0	0	8	5	4	0	0	0	0	0	0	0	17	14	10	4	0	0	0	17
IGF2R	0	0	0	8	7	5	29	23	7	4	3	48	3	22	13	33	0	0	0	0	0	0	8	0	0	0
IL17RA	4	0	0	0	0	0	0	0	0	0	0	0	0	0	0	0	0	0	0	4	0	0	0	0	0	0
ILF3	0	0	4	0	2	12	0	0	0	0	0	0	0	0	0	0	62	0	0	0	0	4	0	62	0	0
ILVBL	7	0	0	0	0	0	0	0	0	0	0	0	0	0	0	0	0	0	0	7	0	0	0	0	0	0
IMMT	0	0	0	0	0	8	0	0	0	0	0	0	0	0	0	0	7	0	5	0	0	0	0	7	0	5
INF2	0	0	0	15	0	0	0	14	0	2	0	0	0	0	0	0	0	0	0	0	0	0	15	0	0	0
INTS12	1	0	3	0	0	0	0	0	0	0	0	0	0	0	0	0	6	1	0	1	0	3	0	6	1	0
IPO5	0	0	0	0	0	6	0	0	0	0	0	0	0	0	0	0	0	0	0	0	0	0	0	0	0	0
IPO8	0	0	0	0	0	1	0	0	0	0	0	0	0	0	0	0	0	0	0	0	0	0	0	0	0	0
IQGAP1	0	0	0	29	15	18	7	110	0	0	0	21	9	6	8	19	40	0	16	0	0	0	29	40	0	16
IQSEC3	0	0	0	0	0	1	0	0	0	0	0	0	0	0	0	0	0	0	0	0	0	0	0	0	0	0
ITGA6	0	0	0	0	19	22	95	24	0	0	0	18	86	92	25	59	0	0	0	0	0	0	0	0	0	0
ITGB1	0	0	5	21	50	67	238	144	8	5	6	66	175	260	157	165	0	0	0	0	0	5	21	0	0	0
ITGB3	0	0	0	0	0	0	0	0	0	0	3	0	0	0	0	0	0	0	0	0	0	0	0	0	0	0
ITGB6	0	0	0	2	9	5	3	8	0	0	0	11	3	3	10	7	0	0	0	0	0	0	2	0	0	0
ITGB8	0	0	0	0	0	0	3	0	12	6	6	2	0	4	0	0	0	0	0	0	0	0	0	0	0	0
ITPR2	0	0	0	0	0	0	0	0	0	0	0	5	0	0	0	0	0	0	0	0	0	0	0	0	0	0
IVL	0	0	0	0	8	0	0	0	0	0	0	0	0	0	0	0	0	0	0	0	0	0	0	0	0	0
JMJD1C	0	6	4	14	0	0	0	0	0	0	0	0	0	0	0	0	287	0	0	0	6	4	14	287	0	0
JPH2	0	0	0	0	0	0	0	0	0	0	0	3	0	0	0	0	0	0	0	0	0	0	0	0	0	0
KARS	0	0	4	0	0	1	1	0	0	0	0	0	1	3	0	0	0	0	22	0	0	4	0	0	0	22
KATNAL2	0	0	0	0	12	8	0	0	0	0	0	1	0	0	0	0	0	0	0	0	0	0	0	0	0	0
KHDRBS1	1	0	2	0	0	0	0	0	0	0	0	0	0	0	0	0	0	0	6	1	0	2	0	0	0	6
KHSRP	0	2	0	6	16	33	0	2	0	0	0	0	0	0	9	0	40	0	10	0	2	0	6	40	0	10
KIAA0100	3	0	0	0	0	0	0	0	0	0	0	0	0	0	0	0	0	0	0	3	0	0	0	0	0	0
KIAA0825	0	0	0	0	0	0	0	0	0	0	0	9	0	0	0	0	0	0	0	0	0	0	0	0	0	0
KIAA0907	0	0	0	0	0	2	0	0	0	0	0	0	0	0	0	0	0	0	0	0	0	0	0	0	0	0
KIAA1109	0	0	0	0	0	0	6	0	0	10	0	0	2	0	0	0	0	0	0	0	0	0	0	0	0	0
KIAA1377	0	0	0	0	0	0	0	0	0	0	0	0	0	0	0	0	0	0	0	0	0	0	0	0	0	0
KIAA1618	0	4	0	0	0	0	0	15	0	0	0	0	0	0	0	0	0	0	0	0	4	0	0	0	0	0
KIAA1967	0	0	0	0	0	6	0	0	0	0	0	0	0	0	0	0	0	0	0	0	0	0	0	0	0	0
KIAA2026	0	0	0	0	0	0	0	0	0	0	0	5	0	0	0	0	0	0	0	0	0	0	0	0	0	0
KIDINS220	0	0	0	0	0	0	24	8	0	0	0	3	10	16	0	6	0	0	0	0	0	0	0	0	0	0
KIF20B	0	0	0	0	0	6	0	0	0	0	0	2	0	0	29	0	50	0	0	0	0	0	0	50	0	0
KIF5B	0	0	5	95	0	9	3	72	0	0	0	16	5	3	39	14	55	0	0	0	0	5	95	55	0	0
KIF5C	0	0	0	0	5	0	0	0	0	0	0	0	0	0	0	0	0	0	0	0	0	0	0	0	0	0
KIRREL	0	0	0	0	5	0	34	6	11	7	0	40	11	14	3	36	0	0	0	0	0	0	0	0	0	0
KLF6	0	0	0	0	0	0	0	0	0	0	0	0	0	0	0	0	0	0	0	0	0	0	0	0	0	0
KLHDC3	0	0	0	0	0	0	0	0	0	0	0	3	0	0	0	0	0	0	0	0	0	0	0	0	0	0
KPNA2	0	0	0	0	0	2	0	0	0	0	0	0	0	0	0	0	0	0	5	0	0	0	0	0	0	5
KPNB1	0	0	0	8	14	45	0	5	0	0	0	0	0	0	7	0	0	0	27	0	0	0	8	0	0	27
KPRP	0	0	0	0	2	0	0	14	0	0	0	0	0	1	9	15	0	0	28	0	0	0	0	0	0	28
KRAS	0	0	0	0	7	3	189	77	54	35	35	15	144	190	108	114	0	0	6	0	0	0	0	0	0	6
KRIT1	0	0	0	0	0	0	9	0	6	9	2	0	4	7	0	0	0	0	0	0	0	0	0	0	0	0
KRT1	0	0	163	0	561	419	91	0	0	0	0	1113	130	114	0	0	0	0	0	0	0	163	0	0	0	0
KTN1	0	0	9	23	5	10	42	0	0	0	0	15	28	44	3	0	0	0	0	0	0	9	23	0	0	0
LAMP1	0	0	0	0	2	7	0	0	0	0	0	0	0	0	0	0	0	0	0	0	0	0	0	0	0	0
LAMP2	0	0	0	0	10	8	0	0	0	0	0	0	0	0	0	0	0	0	0	0	0	0	0	0	0	0
LAMTOR1	0	0	0	0	0	0	0	0	2	4	8	0	0	19	0	0	5	0	2	0	0	0	0	5	0	2
LARP1	4	0	15	58	0	0	8	19	0	0	0	0	0	0	0	0	134	0	27	4	0	15	58	134	0	27
LARS	0	0	0	9	0	3	3	19	0	0	0	0	0	0	0	0	0	0	11	0	0	0	9	0	0	11
LBR	0	0	0	0	0	0	1	0	11	9	11	0	2	0	0	0	34	0	0	0	0	0	0	34	0	0
LCP1	0	0	0	0	0	5	0	0	0	0	0	0	0	0	0	0	0	0	4	0	0	0	0	0	0	4
LDHA	1	0	0	95	0	34	0	110	0	0	0	0	2	5	74	65	44	0	0	1	0	0	95	44	0	0
LDHAL6B	1	0	0	0	0	0	0	0	0	0	0	0	2	0	0	0	0	0	0	1	0	0	0	0	0	0
LDHB	6	6	0	31	41	54	0	49	0	0	0	12	0	9	18	21	97	0	0	6	6	0	31	97	0	0
LEMD3	0	0	7	0	0	0	39	0	23	0	0	8	22	34	0	0	0	0	0	0	0	7	0	0	0	0
LGALS1	3	0	0	0	6	1	0	0	0	0	0	0	0	0	0	0	0	0	0	3	0	0	0	0	0	0
LGALS7	0	0	0	5	20	62	0	6	0	0	0	0	0	5	2	27	0	0	2	0	0	0	5	0	0	2
LINC00114	0	0	0	0	1	0	0	0	0	0	0	0	0	0	0	0	0	0	0	0	0	0	0	0	0	0
LLGL1	0	0	0	0	0	0	3	10	0	0	0	17	2	5	0	0	0	0	0	0	0	0	0	0	0	0
LLPH	21	23	0	0	0	0	0	0	6	9	14	0	0	0	0	0	0	0	0	21	23	0	0	0	0	0
LMAN1	0	0	0	0	0	2	16	0	0	0	0	0	5	17	0	0	0	0	3	0	0	0	0	0	0	3
LMCD1	0	0	0	0	0	0	0	0	27	22	0	0	0	0	0	0	70	0	0	0	0	0	0	70	0	0
LMNA	0	0	0	58	21	42	0	64	0	0	0	0	0	0	75	36	69	0	16	0	0	0	58	69	0	16
LMNB1	0	0	0	0	4	11	0	0	0	0	0	0	0	0	0	0	0	0	0	0	0	0	0	0	0	0
LNPEP	0	0	0	0	0	0	5	0	0	0	0	2	0	7	0	0	0	0	0	0	0	0	0	0	0	0
LRBA	0	0	0	0	0	0	6	0	0	0	0	10	7	0	0	0	43	0	13	0	0	0	0	43	0	13
LRP8	0	0	0	0	0	1	3	0	4	3	3	7	0	1	0	0	0	0	0	0	0	0	0	0	0	0
LRPPRC	0	0	0	44	0	14	4	138	0	0	0	0	0	7	41	0	0	0	0	0	0	0	44	0	0	0
LRRC16A	0	0	0	0	0	0	0	0	25	22	4	29	0	0	0	0	0	0	0	0	0	0	0	0	0	0
LRRC57	0	0	0	0	0	0	0	0	5	1	0	0	0	0	0	0	0	0	0	0	0	0	0	0	0	0
LUC7L2	6	17	48	42	0	1	0	63	8	6	16	0	34	20	56	55	111	0	0	6	17	48	42	111	0	0
LUC7L3	7	10	33	34	0	0	10	32	3	0	7	0	34	16	44	8	60	0	0	7	10	33	34	60	0	0
LYAR	42	52	66	97	0	1	34	93	16	20	8	0	42	38	137	122	424	0	0	42	52	66	97	424	0	0
LYPLA2	3	4	0	0	0	0	0	0	27	19	11	0	0	10	0	0	0	0	12	3	4	0	0	0	0	12
LYZ	0	0	0	5	1	0	0	10	0	0	0	0	0	0	5	10	0	0	15	0	0	0	5	0	0	15
LZTR1	0	0	0	0	10	13	0	0	36	21	27	77	0	0	0	0	0	0	0	0	0	0	0	0	0	0
MACF1	0	0	0	92	0	0	36	27	0	0	0	12	9	15	12	0	255	0	0	0	0	0	92	255	0	0
MAG	0	0	0	0	24	25	0	0	0	0	4	27	0	0	0	0	5	0	0	0	0	0	0	5	0	0
MAGED2	0	0	4	0	0	7	0	0	0	0	0	0	0	0	0	0	0	0	6	0	0	4	0	0	0	6
MAP1B	1	0	5	784	0	0	0	70	0	0	0	2	0	0	9	12	394	0	0	1	0	5	784	394	0	0
MAP4	12	10	80	320	7	9	0	18	0	0	0	30	1	0	0	0	301	0	0	12	10	80	320	301	0	0
MAP4K4	0	0	0	0	0	0	0	0	2	0	0	0	0	0	0	0	0	0	0	0	0	0	0	0	0	0
MAP7	0	0	0	0	0	2	0	0	0	0	0	0	0	0	0	0	0	0	15	0	0	0	0	0	0	15
MAP7D1	0	0	3	0	0	1	0	0	0	0	0	5	0	0	0	0	0	0	0	0	0	3	0	0	0	0
MAPRE1	0	0	0	0	0	0	0	0	0	0	0	0	0	0	0	0	0	0	0	0	0	0	0	0	0	0
MARCKS	0	0	0	0	14	31	12	18	18	22	8	39	4	6	16	77	0	0	0	0	0	0	0	0	0	0
MARCKSL1	0	0	0	0	0	0	0	0	6	7	4	0	0	0	0	0	0	0	0	0	0	0	0	0	0	0
MARK2	0	0	0	0	4	0	12	0	28	20	35	51	25	11	0	0	0	0	0	0	0	0	0	0	0	0
MARK3	0	0	0	0	0	0	3	0	0	0	0	12	6	4	0	0	0	0	0	0	0	0	0	0	0	0
MARS	0	0	2	16	0	4	0	23	0	0	0	0	0	0	10	0	0	2	4	0	0	2	16	0	2	4
MAT2A	0	0	0	2	0	5	0	19	0	0	0	0	0	0	0	7	7	0	5	0	0	0	2	7	0	5
MATR3	3	4	10	18	6	33	1	12	0	0	0	1	0	0	6	0	42	0	17	3	4	10	18	42	0	17
MCAM	0	0	0	0	201	317	190	15	316	242	382	485	166	182	18	5	0	0	0	0	0	0	0	0	0	0
MCCC1	415	365	195	857	440	581	123	1064	206	185	202	159	135	142	1912	1107	2291	0	0	415	365	195	857	2291	0	0
MCM2	0	0	0	18	0	2	0	54	0	0	0	0	0	0	13	1	0	0	0	0	0	0	18	0	0	0
MCM3	0	0	3	15	0	3	0	24	0	0	0	0	0	0	0	0	0	0	0	0	0	3	15	0	0	0
MCM4	0	0	8	14	0	1	0	13	0	0	0	0	0	0	5	10	41	0	21	0	0	8	14	41	0	21
MCM6	0	0	5	31	0	2	0	39	0	0	0	0	0	0	7	0	0	0	15	0	0	5	31	0	0	15
MDC1	3	0	9	0	0	0	3	0	0	0	0	0	5	3	0	0	143	0	0	3	0	9	0	143	0	0
MDH1	0	0	0	0	0	2	0	0	0	0	0	0	0	0	0	0	0	0	18	0	0	0	0	0	0	18
MDH2	0	0	0	0	0	8	0	0	0	0	0	0	0	0	0	0	0	0	0	0	0	0	0	0	0	0
ME1	0	0	0	0	1	0	0	0	0	0	0	0	0	0	0	0	0	0	2	0	0	0	0	0	0	2
MED12	0	0	0	0	0	0	0	0	0	2	0	0	0	0	0	0	0	0	0	0	0	0	0	0	0	0
MFGE8	0	0	0	0	17	0	0	0	0	0	0	0	0	0	0	0	0	0	0	0	0	0	0	0	0	0
MIA3	0	0	0	0	0	4	0	0	0	0	0	0	0	0	0	0	0	0	0	0	0	0	0	0	0	0
MICAL3	0	0	0	0	0	0	0	0	0	8	0	0	0	0	0	0	0	0	0	0	0	0	0	0	0	0
MICALL1	0	0	0	0	0	0	3	0	16	11	0	4	3	4	0	0	0	0	0	0	0	0	0	0	0	0
MIF	0	0	0	0	0	0	0	0	0	0	0	0	0	0	0	0	0	0	0	0	0	0	0	0	0	0
MKI67	0	0	0	0	0	17	0	0	0	0	0	0	2	0	0	0	240	0	0	0	0	0	0	240	0	0
MKL2	41	49	22	468	0	0	11	6	17	8	0	6	6	5	3	0	625	0	0	41	49	22	468	625	0	0
MLLT4	0	0	8	0	94	109	201	18	159	135	113	535	39	124	0	22	221	0	0	0	0	8	0	221	0	0
MMTAG2	18	14	3	31	0	0	0	40	3	4	5	0	4	2	34	42	0	0	0	18	14	3	31	0	0	0
MPZL1	0	0	0	0	0	0	2	0	3	13	6	0	5	4	0	19	0	0	0	0	0	0	0	0	0	0
MRPL34	0	3	0	0	9	13	0	0	13	11	19	0	0	12	2	10	0	0	0	0	3	0	0	0	0	0
MRPL35	0	0	1	7	6	10	0	9	0	0	0	0	0	5	16	8	4	0	5	0	0	1	7	4	0	5
MSN	0	0	6	53	0	3	25	108	0	0	0	0	23	23	38	14	0	0	0	0	0	6	53	0	0	0
MTDH	0	1	6	15	34	64	0	0	14	11	20	29	0	4	0	4	114	0	4	0	1	6	15	114	0	4
MTHFD1	0	0	1	55	3	18	0	74	0	0	0	1	0	0	45	19	0	0	0	0	0	1	55	0	0	0
MTOR	0	0	0	0	0	0	28	0	8	5	6	54	5	35	0	0	0	0	0	0	0	0	0	0	0	0
MUC13	0	0	0	0	0	0	0	0	0	0	7	39	0	0	0	37	0	0	11	0	0	0	0	0	0	11
MXRA5	0	0	0	0	0	0	0	0	0	0	0	0	0	0	0	0	0	0	0	0	0	0	0	0	0	0
MYBBP1A	1	0	111	46	0	0	97	68	0	0	3	0	139	134	4	42	61	0	7	1	0	111	46	61	0	7
MYH1	17	0	0	0	0	0	0	0	15	0	0	0	0	0	0	0	0	0	0	17	0	0	0	0	0	0
MYH10	0	0	0	15	0	0	0	24	0	0	0	5	0	0	0	6	60	0	0	0	0	0	15	60	0	0
MYH2	2	0	0	0	0	0	0	0	2	0	0	0	0	0	0	0	0	0	0	2	0	0	0	0	0	0
MYH3	3	0	0	0	0	0	0	0	0	0	0	0	0	0	0	0	0	0	0	3	0	0	0	0	0	0
MYH4	52	0	0	0	0	0	0	0	0	0	0	0	0	0	0	0	0	0	0	52	0	0	0	0	0	0
MYH7	28	0	0	0	0	0	0	0	3	0	0	0	0	0	0	0	0	0	0	28	0	0	0	0	0	0
MYH8	1	0	0	0	0	0	0	0	1	0	0	0	0	0	0	0	0	0	0	1	0	0	0	0	0	0
MYH9	15	18	99	1246	50	41	28	1150	2	4	0	114	25	32	418	320	558	0	0	15	18	99	1246	558	0	0
MYL1	9	0	0	0	0	0	0	0	0	0	0	0	0	0	0	0	0	0	0	9	0	0	0	0	0	0
MYO15B	0	0	0	0	0	0	0	0	0	0	0	0	0	0	0	0	0	0	0	0	0	0	0	0	0	0
MYO18A	0	0	0	10	0	0	0	8	0	0	0	2	0	0	0	0	0	0	0	0	0	0	10	0	0	0
MYO6	0	0	0	0	0	0	1	0	0	0	0	16	0	0	0	0	0	0	12	0	0	0	0	0	0	12
MYO9B	0	0	0	0	0	0	0	0	0	2	0	0	0	5	0	0	49	0	0	0	0	0	0	49	0	0
NAV2	0	0	0	0	0	0	0	0	16	8	0	0	0	0	0	0	0	0	0	0	0	0	0	0	0	0
NCCRP1	0	0	0	0	8	0	0	0	0	0	0	0	0	0	0	0	0	0	0	0	0	0	0	0	0	0
NCL	14	10	45	53	58	57	0	14	0	0	0	0	0	0	9	1	113	0	0	14	10	45	53	113	0	0
NCSTN	0	0	0	0	0	4	0	0	0	0	0	0	0	0	0	0	0	0	0	0	0	0	0	0	0	0
NDC80	0	0	0	0	0	0	0	0	0	0	2	0	0	0	0	0	0	0	0	0	0	0	0	0	0	0
NEB	0	0	0	0	0	0	0	21	0	0	0	0	0	0	34	0	0	0	0	0	0	0	0	0	0	0
NEO1	0	0	0	0	0	3	19	18	3	0	0	15	5	0	10	14	0	0	0	0	0	0	0	0	0	0
NES	8	2	0	0	9	22	0	0	0	0	0	3	0	0	0	0	264	0	0	8	2	0	0	264	0	0
NF2	0	0	0	0	0	0	12	0	2	0	0	0	16	11	0	0	0	0	0	0	0	0	0	0	0	0
NKAPL	0	0	5	0	0	0	0	0	0	0	0	0	0	0	0	0	0	0	0	0	0	5	0	0	0	0
NLGN1	0	0	0	0	0	0	0	0	0	0	0	0	0	0	0	0	0	0	0	0	0	0	0	0	0	0
NLGN2	0	0	0	0	7	14	0	0	0	0	3	0	0	0	0	0	0	0	0	0	0	0	0	0	0	0
NLGN4X	0	0	0	0	0	0	0	0	13	19	0	20	0	0	0	0	0	0	0	0	0	0	0	0	0	0
NME1	0	3	0	0	0	0	0	0	0	0	0	0	0	0	0	0	0	0	0	0	3	0	0	0	0	0
NME2	8	0	0	0	0	0	0	0	0	0	0	0	0	0	0	0	0	0	15	8	0	0	0	0	0	15
NOC3L	0	0	155	90	5	0	63	119	5	14	42	23	64	70	60	143	0	0	23	0	0	155	90	0	0	23
NOL7	0	0	42	0	0	0	0	2	0	0	0	0	28	19	0	10	0	0	0	0	0	42	0	0	0	0
NONO	1	0	51	42	0	0	7	19	0	0	0	0	0	6	8	0	85	0	0	1	0	51	42	85	0	0
NOP16	6	5	0	3	0	0	0	15	0	0	6	0	0	21	0	10	0	0	2	6	5	0	3	0	0	2
NOP56	2	0	95	294	0	0	54	364	0	0	4	0	67	83	274	225	74	0	0	2	0	95	294	74	0	0
NOP58	2	3	74	109	0	0	30	120	2	1	1	0	43	39	98	83	60	0	0	2	3	74	109	60	0	0
NOSTRIN	0	0	0	0	0	0	0	0	0	0	0	4	0	0	0	0	0	0	0	0	0	0	0	0	0	0
NOTCH1	0	0	0	0	7	0	8	0	20	9	0	17	8	7	0	0	0	0	0	0	0	0	0	0	0	0
NOTCH2	0	0	0	0	0	0	39	0	15	5	0	17	18	39	0	0	0	0	0	0	0	0	0	0	0	0
NPM1	6	9	13	35	15	5	0	10	0	0	0	0	0	0	19	4	62	0	0	6	9	13	35	62	0	0
NSA2	0	0	0	0	0	0	0	0	0	5	0	0	0	0	0	0	51	0	0	0	0	0	0	51	0	0
NSFL1C	0	0	0	0	0	0	0	0	31	38	8	0	0	0	0	0	0	0	0	0	0	0	0	0	0	0
NUMA1	0	8	64	315	0	31	57	80	0	4	0	15	23	26	29	10	511	0	0	0	8	64	315	511	0	0
NUMB	0	0	0	0	0	4	8	6	28	22	8	4	12	11	17	21	0	0	0	0	0	0	0	0	0	0
NUMBL	0	0	0	5	0	0	6	4	16	10	0	0	0	2	10	2	0	0	0	0	0	0	5	0	0	0
NUP153	8	0	15	12	0	0	4	0	0	0	0	2	1	0	0	0	141	0	0	8	0	15	12	141	0	0
OSBPL8	0	0	0	0	0	0	2	0	2	1	0	0	2	4	0	0	0	0	2	0	0	0	0	0	0	2
OTUD7A	52	0	0	0	0	0	0	0	0	0	0	0	0	0	0	0	0	0	0	52	0	0	0	0	0	0
P4HB	0	1	0	6	3	11	0	0	0	0	0	0	0	0	23	3	0	0	19	0	1	0	6	0	0	19
PA2G4	0	0	5	54	3	13	0	69	0	0	0	0	0	0	55	51	0	0	0	0	0	5	54	0	0	0
PABPC1	3	10	0	0	6	12	0	0	3	0	0	0	0	0	0	0	71	0	26	3	10	0	0	71	0	26
PACSIN2	0	0	0	0	0	0	0	0	21	17	2	0	0	0	0	0	0	0	0	0	0	0	0	0	0	0
PAGE5	34	31	0	0	0	0	0	0	37	39	0	0	0	0	0	0	0	0	0	34	31	0	0	0	0	0
PAICS	0	3	18	0	0	13	0	0	0	0	0	0	1	0	0	0	0	0	0	0	3	18	0	0	0	0
PAK2	0	0	6	3	0	0	4	0	13	7	19	0	10	2	4	11	61	0	11	0	0	6	3	61	0	11
PAK4	0	0	0	0	0	0	12	0	0	2	0	0	11	10	0	0	6	0	0	0	0	0	0	6	0	0
PALM	0	0	0	0	0	0	0	0	6	5	4	0	0	0	0	0	0	0	0	0	0	0	0	0	0	0
PANX1	0	0	0	0	0	0	6	0	0	1	0	0	0	11	0	0	0	0	0	0	0	0	0	0	0	0
PAPSS1	0	0	0	0	0	2	0	0	0	0	0	0	0	0	0	0	0	0	2	0	0	0	0	0	0	2
PARD3B	0	0	0	0	0	0	0	0	0	0	0	6	0	0	0	0	0	0	0	0	0	0	0	0	0	0
PARP1	0	0	39	62	21	28	5	66	0	0	0	9	18	4	3	22	52	0	23	0	0	39	62	52	0	23
PC	723	645	382	3624	1354	1532	362	4555	575	538	373	780	364	520	6093	3560	4089	0	0	723	645	382	3624	4089	0	0
PCBP1	0	1	10	59	0	0	0	84	0	0	0	0	0	0	17	9	65	0	0	0	1	10	59	65	0	0
PCBP2	0	0	2	23	5	7	0	48	0	0	0	0	0	0	46	16	0	0	20	0	0	2	23	0	0	20
PCCA	187	179	204	2062	275	353	127	2329	124	158	182	76	171	126	3493	2941	940	0	0	187	179	204	2062	940	0	0
PCDH1	0	0	0	0	0	0	0	0	13	12	2	24	0	0	0	0	0	0	0	0	0	0	0	0	0	0
PCNT	2	0	0	0	0	0	0	0	0	0	5	0	0	0	0	0	46	0	0	2	0	0	0	46	0	0
PDE4D	0	0	0	0	0	0	0	0	0	0	0	7	0	0	0	0	5	0	0	0	0	0	0	5	0	0
PDIA3	4	4	0	0	5	21	0	0	1	0	0	0	0	0	0	0	37	0	0	4	4	0	0	37	0	0
PDIA4	6	3	0	8	77	155	0	0	0	0	0	0	0	0	7	2	59	0	25	6	3	0	8	59	0	25
PDIA6	1	0	2	12	4	7	2	9	0	0	0	0	0	1	13	2	0	0	0	1	0	2	12	0	0	0
PDLIM4	0	0	0	0	0	0	0	0	2	3	0	0	0	0	0	0	0	0	0	0	0	0	0	0	0	0
PDXDC1	0	0	0	0	0	0	0	0	3	2	0	0	0	0	0	0	0	0	0	0	0	0	0	0	0	0
PDZD8	0	0	0	0	0	0	0	0	0	0	0	0	0	0	0	0	0	0	0	0	0	0	0	0	0	0
PEBP1	0	0	0	0	0	3	0	0	0	0	0	0	0	0	0	0	0	0	0	0	0	0	0	0	0	0
PEG3	0	0	0	0	0	0	0	0	0	0	1	0	0	0	0	0	0	0	0	0	0	0	0	0	0	0
PES1	5	0	11	14	0	0	2	9	0	0	0	0	4	1	4	6	0	0	15	5	0	11	14	0	0	15
PFAS	0	0	0	24	0	1	0	18	0	0	0	0	0	0	6	6	0	0	0	0	0	0	24	0	0	0
PFN1	1	1	0	28	3	13	0	44	0	0	0	0	0	2	24	12	0	0	0	1	1	0	28	0	0	0
PGAM1	2	0	0	0	0	0	0	0	0	0	0	0	0	2	0	0	0	0	0	2	0	0	0	0	0	0
PGK1	0	0	0	24	0	10	0	13	0	0	0	0	0	0	20	8	0	0	0	0	0	0	24	0	0	0
PGRMC2	0	0	0	0	0	0	0	0	12	5	2	0	0	11	0	0	0	0	16	0	0	0	0	0	0	16
PHACTR4	0	0	3	0	0	3	36	7	10	12	13	17	22	37	7	25	0	0	0	0	0	3	0	0	0	0
PHGDH	0	0	0	0	0	10	0	0	0	0	0	0	0	0	0	0	0	0	15	0	0	0	0	0	0	15
PHLDB2	0	0	0	0	0	0	4	0	0	0	0	7	0	0	0	0	0	0	0	0	0	0	0	0	0	0
PI4KA	0	0	0	0	0	0	8	0	0	0	0	3	12	5	0	0	0	0	0	0	0	0	0	0	0	0
PIP	0	0	0	0	7	7	0	0	0	0	0	0	0	0	0	0	0	0	3	0	0	0	0	0	0	3
PIPSL	0	0	3	0	0	0	0	0	1	0	0	0	0	0	0	0	0	0	0	0	0	3	0	0	0	0
PKM2	5	3	55	382	23	82	27	370	2	6	9	0	31	22	296	322	0	0	0	5	3	55	382	0	0	0
PKP1	0	0	0	0	6	0	0	25	0	0	0	0	0	6	5	34	0	0	16	0	0	0	0	0	0	16
PKP4	0	0	0	0	0	0	5	0	5	5	0	10	7	5	0	0	0	0	0	0	0	0	0	0	0	0
PLA2G4A	1	0	0	0	0	0	0	0	0	0	0	0	0	0	0	0	37	0	0	1	0	0	0	37	0	0
PLCB3	0	0	0	0	0	0	8	0	2	0	5	0	9	0	0	0	0	0	0	0	0	0	0	0	0	0
PLEC	22	34	5	808	64	140	4	714	10	0	0	33	5	7	97	102	459	0	0	22	34	5	808	459	0	0
PLEKHA5	0	0	0	0	158	195	37	0	76	68	71	407	24	24	0	0	162	0	6	0	0	0	0	162	0	6
PLEKHO2	0	0	0	0	0	0	4	0	2	0	0	0	5	6	0	0	0	0	0	0	0	0	0	0	0	0
PLOD1	0	0	0	0	0	3	0	0	0	0	0	0	0	0	0	0	0	0	0	0	0	0	0	0	0	0
PLOD2	1	0	0	0	6	19	0	19	0	0	0	0	0	0	10	6	0	0	0	1	0	0	0	0	0	0
PLOD3	0	0	0	0	0	13	0	0	0	0	0	0	0	0	0	0	0	0	0	0	0	0	0	0	0	0
PNN	0	4	7	0	0	0	7	0	0	1	0	0	6	5	0	0	66	0	19	0	4	7	0	66	0	19
POF1B	0	0	0	0	21	0	0	0	0	0	0	0	0	1	0	0	0	0	8	0	0	0	0	0	0	8
POP1	2	0	4	0	0	0	0	17	0	0	0	0	0	0	3	4	52	0	0	2	0	4	0	52	0	0
POR	0	0	0	0	0	0	8	0	0	0	0	2	5	11	0	0	0	0	2	0	0	0	0	0	0	2
PPFIA1	0	0	0	0	0	0	55	0	11	2	6	22	28	25	0	0	0	0	0	0	0	0	0	0	0	0
PPFIBP1	0	0	0	0	56	112	155	25	159	118	84	249	101	138	6	14	58	0	0	0	0	0	0	58	0	0
PPFIBP2	0	0	0	0	0	0	0	0	3	2	6	3	0	0	0	0	0	0	0	0	0	0	0	0	0	0
PPIA	29	29	0	0	9	21	0	0	0	0	0	0	0	0	0	0	0	0	0	29	29	0	0	0	0	0
PPIB	0	0	0	0	0	8	0	0	0	0	0	0	0	0	0	0	0	0	0	0	0	0	0	0	0	0
PPP1R10	0	3	11	0	0	0	0	0	0	0	0	0	0	0	0	0	51	0	0	0	3	11	0	51	0	0
PRDX1	0	0	0	46	15	10	0	39	0	0	0	0	0	1	40	37	0	0	0	0	0	0	46	0	0	0
PRDX2	0	0	0	0	3	0	0	0	0	0	0	0	0	0	0	0	0	2	0	0	0	0	0	0	2	0
PRKAR1A	0	0	0	0	0	5	0	0	0	0	0	0	0	0	0	0	0	0	0	0	0	0	0	0	0	0
PRKCSH	0	0	0	0	3	8	0	0	0	0	0	0	0	0	0	0	0	0	0	0	0	0	0	0	0	0
PRKDC	0	0	11	172	14	6	45	193	0	0	0	8	22	55	24	24	240	0	0	0	0	11	172	240	0	0
PRMT1	0	0	1	9	0	7	0	8	0	0	0	0	0	0	2	12	6	0	0	0	0	1	9	6	0	0
PRPF38B	1	1	0	0	0	0	0	0	0	0	0	0	0	0	0	0	0	0	0	1	1	0	0	0	0	0
PRPF4B	0	0	10	87	0	0	2	108	0	0	5	3	19	3	75	19	81	0	0	0	0	10	87	81	0	0
PRRC2C	0	0	0	49	0	3	0	0	0	0	0	0	0	0	0	0	186	0	21	0	0	0	49	186	0	21
PSD3	0	0	0	0	0	0	0	0	0	2	0	1	0	0	0	0	0	0	0	0	0	0	0	0	0	0
PSMC2	0	0	10	16	0	2	4	24	0	0	0	0	0	0	18	8	45	0	19	0	0	10	16	45	0	19
PSMD1	0	0	0	0	0	8	0	0	0	0	0	0	0	0	0	0	0	0	7	0	0	0	0	0	0	7
PSMD2	0	0	6	13	0	9	5	12	0	0	0	0	4	3	5	0	0	0	7	0	0	6	13	0	0	7
PSRC1	0	0	0	0	0	0	0	0	3	0	0	0	0	0	0	0	0	0	0	0	0	0	0	0	0	0
PTAR1	115	176	0	0	0	0	0	0	0	0	0	0	0	0	0	0	0	0	0	115	176	0	0	0	0	0
PTBP1	8	3	10	14	0	5	0	22	0	0	0	0	0	2	4	5	38	0	26	8	3	10	14	38	0	26
PTCHD2	0	0	0	0	0	0	0	0	0	0	0	0	0	0	0	0	0	0	0	0	0	0	0	0	0	0
PTPN1	0	0	1	0	0	0	11	0	2	5	0	0	8	15	0	0	0	0	0	0	0	1	0	0	0	0
PTPN13	0	0	0	0	0	0	6	0	7	6	9	29	7	14	0	0	40	0	0	0	0	0	0	40	0	0
PTPRG	0	0	0	0	12	16	0	0	3	3	0	8	0	0	0	0	0	0	0	0	0	0	0	0	0	0
PVRL2	0	0	0	0	0	0	30	8	20	12	10	0	11	18	26	40	0	0	0	0	0	0	0	0	0	0
PVRL3	0	0	0	0	0	0	13	16	2	0	0	11	0	5	19	27	0	0	0	0	0	0	0	0	0	0
PXN	0	0	37	17	0	0	13	0	2	0	1	0	10	7	0	0	0	0	12	0	0	37	17	0	0	12
PYGB	0	0	1	47	7	18	0	67	0	0	0	5	2	0	14	14	37	0	0	0	0	1	47	37	0	0
QARS	0	0	4	4	0	2	0	12	0	0	0	0	0	0	4	0	0	0	4	0	0	4	4	0	0	4
RAB10	1	0	0	0	0	8	0	0	0	0	0	1	0	6	0	0	0	0	2	1	0	0	0	0	0	2
RAB11A	0	0	0	0	0	0	0	0	4	1	0	0	0	6	0	0	0	0	11	0	0	0	0	0	0	11
RAB11FIP1	0	0	0	0	0	0	4	0	4	3	0	0	5	0	0	0	34	0	0	0	0	0	0	34	0	0
RAB1A	0	0	0	0	0	2	0	0	0	0	0	0	0	2	0	0	0	0	20	0	0	0	0	0	0	20
RAB23	0	0	0	0	0	0	0	0	2	1	0	0	0	4	0	0	0	0	0	0	0	0	0	0	0	0
RAB33A	0	0	0	0	0	0	0	0	14	9	14	4	0	0	0	0	0	0	0	0	0	0	0	0	0	0
RAB5C	0	0	0	0	0	4	0	0	0	0	0	0	0	0	0	0	0	0	0	0	0	0	0	0	0	0
RAB6A	0	0	0	0	0	3	0	0	0	0	0	0	0	0	0	0	0	0	11	0	0	0	0	0	0	11
RAB7A	0	0	0	0	0	0	0	0	9	4	4	0	0	16	0	0	0	0	0	0	0	0	0	0	0	0
RABL3	0	0	0	0	0	0	0	0	9	3	6	0	0	0	0	0	0	0	0	0	0	0	0	0	0	0
RAF1	0	0	0	0	0	0	4	0	40	39	37	17	0	14	0	0	0	0	0	0	0	0	0	0	0	0
RAI14	0	0	0	145	46	84	73	304	194	159	134	306	48	90	268	196	60	0	0	0	0	0	145	60	0	0
RALGAPA1	0	0	0	0	0	0	0	0	0	0	0	8	2	0	0	0	0	0	0	0	0	0	0	0	0	0
RAN	2	0	0	13	0	28	0	34	0	0	0	0	0	4	3	4	0	0	27	2	0	0	13	0	0	27
RANBP2	5	0	74	135	0	0	11	12	0	0	0	6	7	4	0	0	563	0	0	5	0	74	135	563	0	0
RANBP3	2	0	13	24	0	0	0	0	0	0	0	0	0	0	0	0	81	0	0	2	0	13	24	81	0	0
RANGAP1	5	2	28	30	0	0	0	0	8	3	0	0	0	0	0	0	141	0	0	5	2	28	30	141	0	0
RAPH1	0	0	0	0	0	0	6	0	0	0	0	13	4	6	0	0	50	0	22	0	0	0	0	50	0	22
RASAL2	0	0	0	0	0	0	14	0	9	3	9	3	16	21	0	9	0	0	0	0	0	0	0	0	0	0
RBBP6	0	2	31	17	0	15	10	36	0	0	11	15	43	9	40	8	140	0	24	0	2	31	17	140	0	24
RBM25	0	0	1	12	0	0	0	17	0	0	0	0	0	0	7	0	0	0	0	0	0	1	12	0	0	0
RBM39	42	35	81	20	0	0	18	31	14	10	20	0	42	21	26	19	171	0	0	42	35	81	20	171	0	0
RCC2	0	0	0	0	0	6	0	0	0	0	0	0	0	0	0	0	0	0	0	0	0	0	0	0	0	0
RCL1	0	0	0	0	0	0	0	0	0	5	0	0	0	0	0	0	0	0	0	0	0	0	0	0	0	0
RDX	0	0	5	0	0	17	1	0	0	0	0	0	0	3	0	0	51	0	0	0	0	5	0	51	0	0
RECQL	0	0	3	11	0	2	0	8	0	0	0	0	0	0	3	0	0	0	0	0	0	3	11	0	0	0
RELL1	0	0	0	0	0	0	0	0	5	5	8	0	5	24	0	0	0	0	0	0	0	0	0	0	0	0
RHBDF1	0	0	0	0	0	0	0	0	14	10	5	36	0	3	0	0	0	0	0	0	0	0	0	0	0	0
RIF1	2	1	6	12	0	0	0	0	0	0	0	0	0	0	0	0	245	0	5	2	1	6	12	245	0	5
RIN3	0	0	0	0	0	0	0	0	0	3	0	0	0	0	0	0	0	0	0	0	0	0	0	0	0	0
ROCK1	0	0	0	0	0	0	0	0	0	4	0	27	3	2	0	0	0	0	11	0	0	0	0	0	0	11
ROCK2	0	0	0	6	0	0	5	12	8	0	0	9	6	7	2	7	0	0	0	0	0	0	6	0	0	0
ROR2	0	0	0	0	0	0	0	0	0	0	0	0	0	0	0	0	0	0	0	0	0	0	0	0	0	0
RP9	2	8	0	0	0	0	0	0	26	7	14	0	0	0	0	0	86	0	0	2	8	0	0	86	0	0
RPL10	9	9	3	0	0	0	0	0	42	61	67	0	4	26	0	0	73	0	22	9	9	3	0	73	0	22
RPL11	1	0	0	0	0	4	0	0	0	0	0	0	0	0	0	0	0	0	0	1	0	0	0	0	0	0
RPL12	0	1	0	0	0	1	0	0	0	0	0	0	0	0	0	0	0	0	16	0	1	0	0	0	0	16
RPL13	15	24	29	54	28	33	13	72	129	183	115	25	23	47	55	66	70	0	0	15	24	29	54	70	0	0
RPL15	0	0	2	0	0	5	0	13	0	0	0	0	2	8	0	0	0	0	17	0	0	2	0	0	0	17
RPL17	24	11	10	11	15	9	2	25	31	35	39	2	10	38	12	17	59	0	22	24	11	10	11	59	0	22
RPL18	9	9	10	18	13	26	3	24	12	20	25	10	8	24	21	21	47	0	19	9	9	10	18	47	0	19
RPL18A	0	0	0	0	0	0	0	0	0	0	3	0	0	4	0	0	0	0	7	0	0	0	0	0	0	7
RPL19	18	31	9	223	59	84	2	185	58	46	55	26	5	31	193	194	107	0	0	18	31	9	223	107	0	0
RPL21	10	7	6	0	0	0	0	0	11	9	15	0	5	34	0	0	35	0	15	10	7	6	0	35	0	15
RPL22	4	2	0	0	0	1	0	9	5	5	1	0	0	0	0	0	0	0	6	4	2	0	0	0	0	6
RPL23	0	0	0	2	0	0	0	10	0	0	0	0	0	0	0	0	0	0	3	0	0	0	2	0	0	3
RPL23A	25	34	3	0	8	6	0	0	115	116	79	6	1	25	0	0	102	0	0	25	34	3	0	102	0	0
RPL24	4	10	9	8	8	9	2	26	16	25	18	22	4	17	12	22	49	0	0	4	10	9	8	49	0	0
RPL26	0	1	5	0	0	0	3	0	69	88	64	33	5	39	0	0	59	0	0	0	1	5	0	59	0	0
RPL26L1	64	93	0	0	18	24	0	0	0	0	2	0	0	0	0	0	0	0	0	64	93	0	0	0	0	0
RPL27	40	39	0	0	8	10	0	0	18	16	15	0	0	16	0	0	85	0	0	40	39	0	0	85	0	0
RPL27A	27	21	6	29	27	21	0	48	25	19	27	27	5	23	54	41	93	0	0	27	21	6	29	93	0	0
RPL28	1	7	10	1	1	5	2	8	35	32	23	4	7	23	0	0	6	0	11	1	7	10	1	6	0	11
RPL29	65	57	0	48	16	18	0	42	21	28	23	23	0	2	33	35	525	0	0	65	57	0	48	525	0	0
RPL3	7	16	34	54	0	5	0	90	17	12	15	0	22	11	42	25	156	0	0	7	16	34	54	156	0	0
RPL32	22	30	0	0	25	34	0	11	18	14	30	5	0	18	0	2	54	0	0	22	30	0	0	54	0	0
RPL34	12	7	4	0	0	0	2	0	2	6	5	0	1	15	0	0	0	0	0	12	7	4	0	0	0	0
RPL35	67	49	3	12	31	29	0	8	38	51	70	13	1	26	9	6	341	0	0	67	49	3	12	341	0	0
RPL36	24	29	21	131	50	38	7	107	31	30	27	20	9	42	85	91	79	0	0	24	29	21	131	79	0	0
RPL36A	24	1	0	42	13	23	0	19	35	44	69	32	0	19	28	22	258	0	0	24	1	0	42	258	0	0
RPL36AL	0	51	0	0	1	1	0	0	3	2	2	4	0	0	0	0	34	0	0	0	51	0	0	34	0	0
RPL37	188	3	0	0	0	0	0	0	0	0	0	0	0	0	0	0	549	0	0	188	3	0	0	549	0	0
RPL37A	11	0	4	0	0	0	4	0	41	57	52	3	6	10	0	0	1	0	0	11	0	4	0	1	0	0
RPL38	5	0	0	0	0	0	0	0	0	0	0	0	0	0	0	0	0	0	0	5	0	0	0	0	0	0
RPL39	0	55	0	0	0	0	0	0	0	23	0	0	0	0	0	0	248	0	0	0	55	0	0	248	0	0
RPL39L	2	0	0	0	0	0	0	0	0	0	0	0	0	0	0	0	0	0	0	2	0	0	0	0	0	0
RPL39P5	46	0	3	62	61	27	0	52	27	0	19	10	0	7	74	51	0	0	0	46	0	3	62	0	0	0
RPL4	11	11	157	312	8	16	52	403	20	24	51	10	91	83	317	333	94	0	0	11	11	157	312	94	0	0
RPL5	0	1	0	11	0	6	0	38	0	0	0	0	0	5	19	7	0	0	0	0	1	0	11	0	0	0
RPL6	86	64	62	64	0	8	4	40	32	42	77	0	51	40	49	65	107	0	0	86	64	62	64	107	0	0
RPL7	3	0	5	16	0	4	0	81	0	3	0	0	1	31	16	15	52	0	0	3	0	5	16	52	0	0
RPL7A	12	13	7	1	0	0	0	52	8	6	5	0	0	30	16	35	39	0	0	12	13	7	1	39	0	0
RPL8	4	6	5	14	0	0	1	28	22	27	19	0	15	33	21	27	43	0	0	4	6	5	14	43	0	0
RPLP0	0	0	2	28	0	3	0	19	0	0	0	0	0	0	11	5	0	0	26	0	0	2	28	0	0	26
RPLP0P6	0	0	0	0	0	0	0	0	0	0	0	0	0	1	0	0	0	0	0	0	0	0	0	0	0	0
RPN1	0	0	0	9	0	6	2	9	0	0	0	0	0	0	0	2	0	0	0	0	0	0	9	0	0	0
RPN2	0	0	0	0	0	3	0	0	0	0	0	0	0	0	0	0	0	0	18	0	0	0	0	0	0	18
RPS10	3	2	0	0	0	0	0	0	0	0	0	0	0	0	0	0	6	0	2	3	2	0	0	6	0	2
RPS13	9	1	0	0	0	0	0	0	0	0	0	0	0	15	0	0	4	2	18	9	1	0	0	4	2	18
RPS14	0	2	0	6	5	4	0	18	0	0	0	0	0	0	0	0	6	0	14	0	2	0	6	6	0	14
RPS15	0	2	0	0	0	0	0	0	0	0	0	0	0	13	0	0	9	0	0	0	2	0	0	9	0	0
RPS15A	5	3	0	0	0	0	0	0	0	0	0	0	0	0	0	0	0	0	15	5	3	0	0	0	0	15
RPS16	3	0	0	0	1	5	0	0	0	0	0	0	0	0	0	0	0	0	7	3	0	0	0	0	0	7
RPS17L	5	7	0	0	0	0	0	0	0	0	0	0	0	4	0	0	0	0	0	5	7	0	0	0	0	0
RPS18	0	0	0	0	0	0	0	0	0	0	0	0	0	3	0	0	7	0	11	0	0	0	0	7	0	11
RPS19	2	0	0	0	0	0	0	0	0	0	0	0	0	0	0	0	2	0	0	2	0	0	0	2	0	0
RPS2	0	0	0	0	0	7	0	28	0	0	0	0	0	4	14	0	0	0	23	0	0	0	0	0	0	23
RPS20	1	0	0	0	0	0	0	0	0	0	0	0	0	0	0	0	0	1	0	1	0	0	0	0	1	0
RPS23	24	79	7	33	10	13	9	27	26	28	32	7	12	24	24	29	209	0	0	24	79	7	33	209	0	0
RPS24	0	0	0	0	0	0	0	0	0	0	0	0	0	6	0	0	0	1	11	0	0	0	0	0	1	11
RPS25	9	10	0	3	0	5	0	8	9	0	0	0	0	5	1	0	5	0	14	9	10	0	3	5	0	14
RPS26	10	11	0	0	0	0	0	0	6	8	7	0	0	11	0	0	0	0	22	10	11	0	0	0	0	22
RPS26P11	0	0	2	0	0	2	0	0	0	0	0	0	0	0	0	0	0	0	0	0	0	2	0	0	0	0
RPS27A	0	0	0	0	0	0	0	80	69	74	72	0	0	0	0	0	63	0	0	0	0	0	0	63	0	0
RPS29	0	0	0	0	0	0	0	0	0	3	2	0	0	0	0	0	0	0	0	0	0	0	0	0	0	0
RPS3	1	0	0	40	1	16	0	102	0	0	0	0	0	0	41	25	34	0	0	1	0	0	40	34	0	0
RPS3A	0	0	5	92	0	0	3	148	0	0	0	0	6	27	40	46	0	0	0	0	0	5	92	0	0	0
RPS4X	0	0	5	17	0	11	0	47	0	2	0	0	0	18	0	0	0	0	27	0	0	5	17	0	0	27
RPS6	8	6	8	19	0	0	4	38	2	1	8	2	4	24	29	15	58	0	0	8	6	8	19	58	0	0
RPS6KC1	0	0	0	0	0	0	0	0	9	2	0	0	0	2	0	0	0	0	0	0	0	0	0	0	0	0
RPS7	7	3	0	0	0	1	0	0	0	0	2	0	0	0	0	0	0	0	14	7	3	0	0	0	0	14
RPS8	50	52	5	23	0	2	0	27	43	42	46	3	2	15	18	14	210	0	0	50	52	5	23	210	0	0
RPS9	3	2	0	0	0	0	0	0	0	0	0	0	0	25	0	0	0	0	20	3	2	0	0	0	0	20
RPSA	0	0	0	14	0	5	0	12	0	0	0	0	0	0	20	17	0	0	16	0	0	0	14	0	0	16
RRBP1	0	0	3	133	51	41	9	14	3	1	7	82	3	1	17	9	119	0	0	0	0	3	133	119	0	0
RRP12	0	0	91	65	6	0	87	67	0	0	0	28	134	144	9	86	0	0	4	0	0	91	65	0	0	4
RRP1B	2	4	162	153	1	0	91	234	0	0	0	35	104	79	131	158	198	0	0	2	4	162	153	198	0	0
RSBN1L	0	0	9	35	4	22	1	64	0	0	0	0	2	0	5	28	78	0	0	0	0	9	35	78	0	0
RSRC1	6	7	2	0	0	0	0	0	1	0	6	0	1	0	0	0	0	0	0	6	7	2	0	0	0	0
RTN3	0	0	0	0	0	2	0	0	0	0	0	0	0	0	0	0	0	0	0	0	0	0	0	0	0	0
RTN4	0	0	18	12	0	1	12	11	14	4	7	9	4	8	8	3	66	0	18	0	0	18	12	66	0	18
RUFY1	0	0	0	0	0	0	0	0	1	0	0	0	0	0	0	0	0	0	0	0	0	0	0	0	0	0
RUVBL1	1	4	85	76	0	0	7	17	0	0	0	0	3	6	18	4	98	0	0	1	4	85	76	98	0	0
S100A7	0	0	0	36	8	7	0	5	0	0	0	0	0	0	0	40	0	0	0	0	0	0	36	0	0	0
S100A8	0	0	0	0	22	6	0	17	0	0	0	0	0	0	0	5	5	0	0	0	0	0	0	5	0	0
S100A9	0	0	0	0	32	23	0	21	0	0	0	0	0	0	0	9	0	0	2	0	0	0	0	0	0	2
SAFB2	0	0	0	0	6	0	0	0	0	0	0	0	0	0	0	0	34	0	0	0	0	0	0	34	0	0
SART1	0	0	37	32	0	6	6	8	0	0	0	0	15	0	0	0	56	0	3	0	0	37	32	56	0	3
SBNO1	0	0	0	0	0	0	0	0	0	0	0	0	0	0	0	0	54	0	0	0	0	0	0	54	0	0
SCAMP1	0	0	0	0	0	0	0	0	8	5	4	0	0	8	0	0	0	0	0	0	0	0	0	0	0	0
SCARB1	0	0	0	0	5	15	8	13	8	15	0	12	11	8	11	29	0	0	0	0	0	0	0	0	0	0
SCARF2	0	0	0	0	0	0	0	0	25	12	1	0	0	0	0	0	0	0	0	0	0	0	0	0	0	0
SCN10A	0	0	0	0	0	0	0	0	0	0	0	0	0	0	0	0	0	0	0	0	0	0	0	0	0	0
SCNN1D	0	0	0	0	0	0	0	0	12	0	0	0	0	0	0	0	0	0	0	0	0	0	0	0	0	0
SCRIB	0	0	2	15	0	6	126	67	68	46	22	85	84	65	51	69	84	0	0	0	0	2	15	84	0	0
SCYL2	0	0	4	0	0	0	5	0	0	0	0	3	2	0	0	0	0	0	4	0	0	4	0	0	0	4
SDCBP	0	0	0	0	0	0	0	0	4	0	1	0	0	0	0	0	37	0	5	0	0	0	0	37	0	5
SEC16A	0	0	0	10	0	0	0	9	0	4	0	0	0	6	0	0	35	0	0	0	0	0	10	35	0	0
SEC31A	0	0	0	0	0	1	0	0	0	0	0	0	0	0	0	0	0	0	0	0	0	0	0	0	0	0
SEMA4C	0	0	0	0	4	10	50	0	19	6	8	39	10	35	0	0	0	0	0	0	0	0	0	0	0	0
SEMA6A	0	0	0	0	0	0	0	0	0	0	0	3	0	0	0	0	0	0	0	0	0	0	0	0	0	0
2017-09-07	0	0	6	0	0	0	11	5	56	35	15	0	13	18	9	15	56	0	0	0	0	6	0	56	0	0
2017-09-09	7	3	19	48	24	39	23	21	46	33	34	34	21	25	24	13	146	0	0	7	3	19	48	146	0	0
SERBP1	3	0	31	9	0	0	0	0	0	1	0	0	0	0	0	0	75	0	0	3	0	31	9	75	0	0
SERPINB3	0	0	0	0	26	9	0	23	0	0	0	0	0	0	0	4	0	0	0	0	0	0	0	0	0	0
SETD2	0	0	0	0	5	0	0	0	0	0	0	0	0	0	0	0	0	0	0	0	0	0	0	0	0	0
SF1	0	3	22	0	0	0	0	0	0	0	0	0	0	0	0	0	51	0	10	0	3	22	0	51	0	10
SF3A1	0	1	27	21	0	2	0	0	0	0	0	0	0	0	0	0	71	0	27	0	1	27	21	71	0	27
SF3B1	2	0	28	45	0	5	0	7	0	0	0	0	0	0	0	0	145	0	0	2	0	28	45	145	0	0
SF3B2	12	3	19	62	0	0	0	9	0	0	0	0	0	0	6	1	178	0	0	12	3	19	62	178	0	0
SF3B3	0	0	0	0	0	4	0	0	0	0	0	0	0	0	0	0	0	0	13	0	0	0	0	0	0	13
SFN	0	0	0	0	0	2	0	0	0	0	0	0	0	1	0	0	5	0	6	0	0	0	0	5	0	6
SFPQ	3	0	22	9	20	36	0	13	0	0	0	6	0	0	7	2	40	0	0	3	0	22	9	40	0	0
SH2D7	0	0	0	0	0	0	0	0	57	39	37	0	0	0	0	0	82	0	0	0	0	0	0	82	0	0
SH3BP1	0	4	0	0	0	0	0	0	0	0	0	0	0	0	0	0	0	0	0	0	4	0	0	0	0	0
SH3GL1	0	0	4	0	0	0	2	0	1	0	0	0	3	6	0	0	0	0	7	0	0	4	0	0	0	7
SH3PXD2B	0	0	0	0	17	16	0	0	19	15	13	72	0	0	0	0	121	0	0	0	0	0	0	121	0	0
SHISA2	0	0	0	0	0	0	0	0	9	6	11	0	0	0	0	0	0	0	0	0	0	0	0	0	0	0
SHROOM3	0	0	0	13	9	10	0	0	0	0	1	2	0	0	0	0	0	0	14	0	0	0	13	0	0	14
SKT	0	0	0	0	0	0	0	0	0	4	0	5	0	0	0	0	0	0	0	0	0	0	0	0	0	0
SLC12A2	0	0	0	0	17	24	40	117	25	21	10	116	10	26	41	136	0	0	11	0	0	0	0	0	0	11
SLC12A7	0	0	0	0	0	0	0	0	0	1	0	19	0	4	3	23	0	0	0	0	0	0	0	0	0	0
SLC19A1	0	0	0	0	0	0	0	0	1	0	0	6	0	3	0	0	0	0	0	0	0	0	0	0	0	0
SLC1A4	0	0	0	0	0	0	0	0	0	0	2	8	0	0	0	0	0	0	0	0	0	0	0	0	0	0
SLC1A5	0	0	0	17	53	34	86	90	14	10	12	54	63	62	62	93	0	0	14	0	0	0	17	0	0	14
SLC25A27	0	0	0	0	4	10	0	0	0	0	0	0	0	0	0	0	0	0	0	0	0	0	0	0	0	0
SLC25A3	0	0	0	1	0	6	4	11	0	0	0	0	2	4	2	4	0	0	16	0	0	0	1	0	0	16
SLC25A5	0	0	0	18	0	2	0	55	0	0	0	0	0	0	0	7	0	0	0	0	0	0	18	0	0	0
SLC26A11	0	0	0	0	0	0	0	0	0	3	0	0	0	0	0	0	0	0	0	0	0	0	0	0	0	0
SLC30A9	0	0	0	0	0	0	0	0	0	0	3	0	0	0	0	0	0	0	0	0	0	0	0	0	0	0
SLC38A1	0	0	0	0	0	0	12	0	0	0	2	6	3	15	0	0	0	0	0	0	0	0	0	0	0	0
SLC38A10	0	0	0	0	0	0	0	0	0	10	0	0	0	0	0	0	0	0	0	0	0	0	0	0	0	0
SLC39A10	0	0	0	0	0	0	0	11	2	0	0	0	4	3	11	23	0	0	0	0	0	0	0	0	0	0
SLC39A14	0	0	0	0	0	1	25	0	7	7	7	14	11	22	1	12	0	0	3	0	0	0	0	0	0	3
SLC3A2	0	0	8	58	142	218	156	356	325	293	307	247	140	140	383	499	48	0	0	0	0	8	58	48	0	0
SLC4A2	0	0	0	0	0	12	101	20	10	3	6	149	74	94	0	32	0	0	0	0	0	0	0	0	0	0
SLC4A7	0	0	0	0	10	12	105	57	58	59	44	115	57	77	10	50	0	0	0	0	0	0	0	0	0	0
SLC6A15	0	0	0	0	29	36	2	0	24	22	19	106	3	8	0	0	5	0	0	0	0	0	0	5	0	0
SLC6A8	0	0	0	0	0	0	6	0	5	2	0	5	14	5	0	0	5	0	0	0	0	0	0	5	0	0
SLC7A11	0	0	0	0	0	0	3	10	0	0	3	7	5	2	13	19	0	0	0	0	0	0	0	0	0	0
SLC7A2	0	0	0	0	0	0	0	0	0	0	0	4	0	0	0	0	0	0	0	0	0	0	0	0	0	0
SLC7A5	0	0	0	6	0	0	2	56	3	0	5	11	4	4	43	56	5	0	0	0	0	0	6	5	0	0
SLC9A1	0	0	0	0	0	0	0	0	0	0	0	6	0	10	0	0	0	0	0	0	0	0	0	0	0	0
SLITRK3	0	0	0	0	18	17	0	0	0	0	8	85	0	0	0	0	0	0	0	0	0	0	0	0	0	0
SLK	0	0	4	42	0	2	19	50	3	0	0	29	19	11	30	63	81	0	0	0	0	4	42	81	0	0
SLTM	0	0	0	0	20	32	0	0	0	0	0	0	6	0	0	0	0	0	0	0	0	0	0	0	0	0
SMARCA4	0	0	0	0	0	0	0	0	0	0	0	0	0	0	0	0	74	0	0	0	0	0	0	74	0	0
SMARCA5	4	0	8	12	0	0	0	11	0	0	0	0	0	0	0	0	0	0	0	4	0	8	12	0	0	0
SMC3	0	0	0	0	0	4	0	0	0	0	0	0	0	0	0	0	0	0	27	0	0	0	0	0	0	27
SMC4	0	0	0	22	0	2	0	68	0	0	0	4	0	0	0	0	47	0	0	0	0	0	22	47	0	0
SNAP23	0	0	0	0	0	0	0	0	46	41	41	0	0	19	0	0	0	0	2	0	0	0	0	0	0	2
SNAP29	0	0	0	0	0	0	0	0	102	50	45	0	0	12	0	0	36	0	0	0	0	0	0	36	0	0
SND1	0	0	10	95	43	67	0	149	0	0	0	45	3	0	36	43	95	0	0	0	0	10	95	95	0	0
SNRNP27	1	0	0	0	0	0	0	0	0	0	0	0	0	0	0	0	0	0	16	1	0	0	0	0	0	16
SNRPA1	2	0	0	0	0	0	0	0	0	0	0	0	0	0	0	0	0	0	0	2	0	0	0	0	0	0
SNRPD1	5	2	0	0	0	0	0	0	0	5	0	0	0	0	0	0	5	0	0	5	2	0	0	5	0	0
SNX1	0	0	5	35	0	0	11	7	28	24	17	0	14	7	25	67	37	0	12	0	0	5	35	37	0	12
SON	27	32	34	777	145	356	22	737	7	13	58	181	63	25	565	438	406	0	0	27	32	34	777	406	0	0
SPAG9	0	0	4	44	0	0	0	13	0	3	4	9	0	0	0	6	46	0	0	0	0	4	44	46	0	0
SPEN	0	0	0	0	0	0	4	0	0	0	0	12	0	4	0	0	93	0	0	0	0	0	0	93	0	0
SPTAN1	0	0	0	110	0	18	31	31	3	0	2	28	6	10	62	48	90	0	0	0	0	0	110	90	0	0
SPTBN1	5	3	0	75	0	16	36	81	7	9	2	71	7	21	116	157	42	0	0	5	3	0	75	42	0	0
SPTBN2	0	0	0	0	0	4	0	0	12	5	0	140	0	0	0	0	0	0	0	0	0	0	0	0	0	0
SRC	0	0	0	0	0	0	0	23	5	0	0	0	0	0	31	24	0	0	0	0	0	0	0	0	0	0
SREK1	0	0	4	0	0	0	0	0	0	0	0	0	2	2	0	0	0	0	0	0	0	4	0	0	0	0
SREK1IP1	0	2	0	0	0	0	0	0	3	1	2	0	0	0	0	0	46	0	0	0	2	0	0	46	0	0
SRGAP2	0	0	0	0	0	0	3	0	0	0	0	4	2	0	0	0	0	0	0	0	0	0	0	0	0	0
SRP72	0	0	17	7	0	2	0	17	0	0	0	0	3	1	0	3	0	0	0	0	0	17	7	0	0	0
SRRM1	7	4	13	63	5	30	8	144	0	0	0	5	30	4	137	19	0	0	0	7	4	13	63	0	0	0
SRRM2	29	24	9	1099	12	94	0	1429	0	0	0	0	21	0	1076	0	137	0	0	29	24	9	1099	137	0	0
SRRT	0	77	0	0	0	7	0	0	66	0	75	0	0	0	0	0	0	0	10	0	77	0	0	0	0	10
SRSF3	1	0	0	0	0	0	0	0	0	0	0	0	0	0	0	0	0	2	0	1	0	0	0	0	2	0
SRSF4	0	0	0	0	0	0	0	0	0	0	0	0	0	0	0	0	0	0	27	0	0	0	0	0	0	27
SSB	0	0	10	0	2	3	0	0	0	0	0	0	0	0	0	0	0	0	0	0	0	10	0	0	0	0
ST14	0	0	0	0	0	0	0	0	1	0	0	0	0	0	0	0	0	0	0	0	0	0	0	0	0	0
STAT3	1	2	51	21	0	0	3	8	0	0	0	0	6	0	6	7	63	0	27	1	2	51	21	63	0	27
STEAP3	0	0	0	0	0	0	21	0	11	9	10	0	12	27	9	6	0	0	0	0	0	0	0	0	0	0
STIP1	0	0	2	4	7	4	0	0	0	0	0	0	0	0	14	0	0	0	15	0	0	2	4	0	0	15
STK10	0	0	0	0	0	0	6	0	4	3	1	4	3	8	0	0	0	0	0	0	0	0	0	0	0	0
STMN2	0	8	0	0	0	0	0	0	0	0	0	0	0	0	0	0	0	2	0	0	8	0	0	0	2	0
STX12	0	0	0	0	0	0	0	0	3	5	2	0	0	0	0	0	0	0	0	0	0	0	0	0	0	0
STX5	0	0	0	0	0	0	0	0	12	0	0	0	0	7	0	0	0	0	0	0	0	0	0	0	0	0
STX7	0	0	0	0	0	0	0	0	1	2	1	0	0	0	0	0	0	0	0	0	0	0	0	0	0	0
STXBP5	0	0	0	0	0	0	0	0	2	4	2	0	0	0	0	0	0	0	0	0	0	0	0	0	0	0
SURF4	0	0	0	0	0	0	4	0	0	0	0	2	2	3	0	0	0	0	0	0	0	0	0	0	0	0
SURF6	8	8	3	93	2	0	0	116	3	2	7	0	5	2	116	78	102	0	0	8	8	3	93	102	0	0
SVIP	0	0	0	0	0	0	0	0	1	0	0	0	0	0	0	0	0	0	0	0	0	0	0	0	0	0
SYN3	0	0	0	0	0	0	0	0	0	0	3	0	0	0	0	0	0	0	0	0	0	0	0	0	0	0
SYNCRIP	0	0	5	0	2	6	2	0	0	0	0	0	0	2	0	0	0	0	0	0	0	5	0	0	0	0
SYNGAP1	0	0	0	0	0	7	0	0	0	0	0	0	0	0	0	0	0	0	0	0	0	0	0	0	0	0
SYTL4	0	0	0	238	11	0	0	363	0	0	0	0	0	0	285	380	0	0	0	0	0	0	238	0	0	0
TACC1	0	0	0	0	0	0	0	2	20	23	8	19	0	0	0	16	0	0	0	0	0	0	0	0	0	0
TAGLN2	12	17	2	0	0	0	0	0	38	24	25	0	0	18	0	0	66	0	0	12	17	2	0	66	0	0
TANC1	0	0	0	0	0	0	2	0	0	0	0	10	4	0	0	0	0	0	0	0	0	0	0	0	0	0
TAOK1	0	0	0	124	1	0	0	126	0	0	0	2	0	0	23	54	47	0	22	0	0	0	124	47	0	22
TBC1D5	0	0	0	0	0	0	0	0	2	1	0	0	1	0	0	0	6	0	0	0	0	0	0	6	0	0
TBC1D8	0	0	2	8	0	0	15	39	0	0	0	12	21	31	77	90	60	0	0	0	0	2	8	60	0	0
TCEB3	0	0	23	0	0	16	6	0	0	0	0	11	17	4	0	0	0	0	0	0	0	23	0	0	0	0
TCOF1	0	3	40	60	0	0	12	67	10	0	19	0	23	11	24	7	114	0	0	0	3	40	60	114	0	0
TCP1	0	0	9	60	0	2	0	116	0	0	0	0	2	0	54	31	43	0	27	0	0	9	60	43	0	27
TEFM	0	0	0	0	2	0	0	0	0	0	0	0	0	0	0	0	0	0	0	0	0	0	0	0	0	0
TEX264	0	0	0	0	0	0	0	0	1	0	0	0	0	0	0	0	0	0	0	0	0	0	0	0	0	0
TFPT	0	0	0	0	0	0	0	0	0	0	0	4	0	0	0	0	0	0	0	0	0	0	0	0	0	0
TFRC	0	0	0	2	21	48	29	46	7	8	4	51	23	47	44	72	0	0	7	0	0	0	2	0	0	7
TGM1	0	0	0	0	19	0	0	0	0	0	0	0	0	0	0	0	6	0	0	0	0	0	0	6	0	0
TGM2	2	0	0	8	0	0	0	4	0	0	0	0	0	0	0	10	0	0	0	2	0	0	8	0	0	0
TGM3	0	0	0	0	6	0	0	29	0	0	0	0	0	0	0	0	0	0	0	0	0	0	0	0	0	0
THAP5	0	0	0	0	2	6	0	0	0	0	0	4	0	0	17	0	0	0	0	0	0	0	0	0	0	0
TICRR	3	0	0	0	0	0	0	0	0	0	0	0	0	0	38	52	0	0	0	3	0	0	0	0	0	0
TIE1	4	0	0	0	0	0	0	0	0	0	0	0	0	0	0	0	0	0	0	4	0	0	0	0	0	0
TIPRL	0	0	0	0	0	0	0	0	1	0	0	0	0	0	0	0	0	0	0	0	0	0	0	0	0	0
TJP1	0	0	10	133	9	14	61	31	14	0	0	73	40	26	12	15	188	0	0	0	0	10	133	188	0	0
TKT	2	0	6	111	3	18	0	66	0	0	0	0	0	2	119	32	0	0	0	2	0	6	111	0	0	0
TLN1	3	8	125	221	9	68	235	95	89	101	59	155	209	164	33	46	233	0	0	3	8	125	221	233	0	0
TM6SF1	2	0	0	0	0	0	0	0	0	0	0	0	0	0	0	0	0	0	0	2	0	0	0	0	0	0
TMEM132D	0	0	0	0	0	4	0	0	0	0	0	0	0	0	0	0	0	0	0	0	0	0	0	0	0	0
TMEM199	0	0	0	0	0	0	0	0	2	5	5	0	0	0	0	0	0	0	0	0	0	0	0	0	0	0
TMEM2	0	0	0	0	0	0	18	72	5	0	3	19	12	23	90	119	0	0	0	0	0	0	0	0	0	0
TMEM87A	0	0	0	0	0	0	0	0	0	0	0	1	0	0	0	0	0	0	0	0	0	0	0	0	0	0
TMPO	10	6	84	70	0	0	112	23	62	60	58	0	92	96	43	58	204	0	0	10	6	84	70	204	0	0
TMSB10	0	0	0	0	0	0	0	0	0	0	0	0	0	0	0	0	0	0	0	0	0	0	0	0	0	0
TNKS1BP1	0	0	0	37	0	0	15	26	3	4	0	0	9	8	10	21	0	0	0	0	0	0	37	0	0	0
TNPO1	0	0	0	0	0	1	0	0	0	0	0	0	0	0	0	0	0	0	5	0	0	0	0	0	0	5
TNS3	0	0	0	32	0	0	2	34	9	3	0	0	7	0	10	11	0	0	0	0	0	0	32	0	0	0
TOP1	27	27	108	58	36	37	35	79	8	12	29	47	72	41	29	69	156	0	0	27	27	108	58	156	0	0
TOR1AIP1	0	0	0	0	0	0	9	0	13	10	2	0	1	5	0	0	0	2	3	0	0	0	0	0	2	3
TOX3	0	3	0	0	0	0	0	0	0	0	0	0	0	0	0	0	0	0	0	0	3	0	0	0	0	0
TPI1	0	0	0	0	5	1	0	0	0	0	0	0	0	3	0	0	6	0	0	0	0	0	0	6	0	0
TPM1	0	0	0	0	6	0	0	0	0	0	0	0	0	0	0	0	0	0	0	0	0	0	0	0	0	0
TPM2	4	0	0	0	0	0	0	0	5	0	0	0	0	0	0	0	0	0	0	4	0	0	0	0	0	0
TPM3	0	0	2	0	2	0	0	0	0	0	0	0	0	0	0	0	0	0	22	0	0	2	0	0	0	22
TPR	31	38	61	578	6	25	20	6	5	5	4	56	11	7	7	9	674	0	0	31	38	61	578	674	0	0
TRAK1	0	0	0	0	4	0	0	0	0	0	0	0	0	0	0	0	0	0	0	0	0	0	0	0	0	0
TRAP1	5	0	5	29	1	3	3	35	0	0	0	0	2	5	26	13	0	0	0	5	0	5	29	0	0	0
TRIM28	0	0	17	46	5	29	0	0	0	0	0	0	0	0	0	0	72	0	0	0	0	17	46	72	0	0
TRIO	0	0	0	0	0	0	8	0	0	2	0	0	5	3	0	0	43	0	0	0	0	0	0	43	0	0
TRIP12	0	0	25	0	0	0	18	10	0	0	0	6	43	31	0	0	39	0	0	0	0	25	0	39	0	0
TRPM4	0	0	0	0	0	0	8	0	0	0	7	0	8	6	0	0	0	0	0	0	0	0	0	0	0	0
TTC6	0	0	0	0	0	0	0	0	0	1	0	0	0	0	0	0	0	0	0	0	0	0	0	0	0	0
TTF1	70	79	4	136	16	43	7	149	53	54	45	33	6	0	187	178	742	0	0	70	79	4	136	742	0	0
TTN	0	0	0	0	0	43	23	116	0	0	0	63	0	0	83	0	0	0	0	0	0	0	0	0	0	0
TTPA	0	0	0	0	0	0	0	0	0	0	1	0	0	0	0	0	0	0	0	0	0	0	0	0	0	0
TUBA1A	0	0	6	0	1	4	0	0	0	0	0	0	0	0	0	0	0	0	0	0	0	6	0	0	0	0
TUBA1B	59	57	108	365	48	72	22	337	33	0	27	13	24	34	274	3	281	0	0	59	57	108	365	281	0	0
TUBA1C	0	0	0	10	0	0	0	13	0	39	0	0	0	0	10	189	0	0	3	0	0	0	10	0	0	3
TUBA4A	0	0	2	19	0	0	0	27	0	0	0	0	0	0	17	20	0	0	0	0	0	2	19	0	0	0
TUBB	14	19	67	602	68	115	23	670	0	0	0	0	22	40	574	335	272	0	0	14	19	67	602	272	0	0
TUBB2A	0	0	0	31	0	2	0	20	13	8	0	0	0	0	17	2	5	0	10	0	0	0	31	5	0	10
TUBB4B	0	0	9	95	1	11	0	110	0	0	0	4	0	1	104	57	0	0	0	0	0	9	95	0	0	0
TUFM	0	0	4	41	0	3	0	67	0	0	0	0	0	4	37	25	35	0	0	0	0	4	41	35	0	0
TXN	0	0	0	8	6	0	0	6	0	0	0	0	0	0	5	6	0	0	7	0	0	0	8	0	0	7
U2AF2	0	1	16	0	0	0	0	0	0	2	0	0	0	0	0	0	0	0	21	0	1	16	0	0	0	21
U2SURP	4	11	43	11	0	0	13	9	0	0	0	0	27	23	0	0	97	0	0	4	11	43	11	97	0	0
UACA	0	0	0	10	0	0	4	12	0	1	0	20	0	2	0	0	0	0	0	0	0	0	10	0	0	0
UBA1	0	0	1	33	0	34	0	45	0	0	0	7	0	0	23	5	38	0	5	0	0	1	33	38	0	5
UBA52	0	0	7	45	23	38	21	0	0	0	0	141	17	37	25	50	0	0	4	0	0	7	45	0	0	4
UGDH	0	0	0	113	0	7	0	148	0	0	0	0	0	0	107	61	0	0	22	0	0	0	113	0	0	22
UGGT1	0	0	0	0	0	6	0	0	0	0	0	0	0	0	0	0	0	0	13	0	0	0	0	0	0	13
UNC45A	0	0	13	0	0	0	9	0	0	0	2	0	4	6	0	0	54	0	0	0	0	13	0	54	0	0
USP15	0	0	29	43	0	0	0	0	0	0	0	0	0	0	0	0	104	0	0	0	0	29	43	104	0	0
USP24	0	0	0	0	0	0	0	0	0	0	0	2	0	0	0	0	0	0	0	0	0	0	0	0	0	0
USP31	18	31	0	0	0	0	0	0	12	21	20	0	0	0	0	0	0	0	0	18	31	0	0	0	0	0
USP32	0	0	0	0	0	0	0	0	0	0	0	4	0	0	0	0	0	0	0	0	0	0	0	0	0	0
USP6NL	0	0	0	0	0	0	4	0	2	1	0	6	0	8	0	0	0	0	0	0	0	0	0	0	0	0
UTP14A	0	0	61	22	0	1	8	29	0	0	0	0	16	9	0	6	0	0	0	0	0	61	22	0	0	0
UTRN	0	0	3	64	36	78	168	58	119	87	71	359	40	81	28	69	267	0	0	0	0	3	64	267	0	0
VAMP2	0	0	0	0	0	0	0	0	0	0	0	0	0	2	0	0	0	0	0	0	0	0	0	0	0	0
VAMP3	0	0	0	0	0	0	0	0	63	46	28	0	0	23	0	0	0	0	2	0	0	0	0	0	0	2
VAMP7	0	0	0	0	0	0	0	0	1	0	0	0	0	0	0	0	0	0	0	0	0	0	0	0	0	0
VANGL1	0	0	0	0	0	0	0	14	9	12	16	0	3	0	33	63	6	0	0	0	0	0	0	6	0	0
VANGL2	0	0	0	0	0	0	0	0	20	12	12	0	0	0	0	0	0	0	0	0	0	0	0	0	0	0
VARS	0	0	3	0	0	18	2	0	0	0	0	2	0	5	0	0	50	0	16	0	0	3	0	50	0	16
VAT1	0	0	0	0	0	0	0	5	16	8	3	0	2	5	12	9	0	0	0	0	0	0	0	0	0	0
VCL	0	0	4	49	0	21	0	21	0	0	0	0	0	0	8	7	0	0	0	0	0	4	49	0	0	0
VCP	0	0	14	54	27	67	5	65	0	0	0	11	4	8	23	24	0	0	22	0	0	14	54	0	0	22
VCPIP1	0	0	0	41	0	0	0	8	0	0	0	4	0	0	5	8	66	0	16	0	0	0	41	66	0	16
VDAC1	0	0	0	0	0	15	0	2	0	0	0	0	0	0	10	0	0	0	0	0	0	0	0	0	0	0
VDAC2	0	0	0	5	1	0	0	12	0	0	0	0	0	0	8	10	0	0	20	0	0	0	5	0	0	20
VIM	26	25	113	73	13	12	0	35	0	0	0	0	0	8	54	79	184	0	0	26	25	113	73	184	0	0
WASF2	0	0	4	0	0	0	11	0	4	4	2	0	15	12	0	0	0	0	0	0	0	4	0	0	0	0
WDR1	0	0	1	0	0	4	0	0	0	0	0	0	0	0	0	0	0	0	4	0	0	1	0	0	0	4
WDR45L	0	0	0	0	1	0	0	0	0	0	0	0	0	0	0	0	0	0	0	0	0	0	0	0	0	0
WDR72	0	0	0	0	0	0	0	0	3	0	4	0	0	0	0	0	0	0	0	0	0	0	0	0	0	0
WIPF2	0	29	0	0	0	0	0	0	0	0	0	0	0	0	0	0	0	0	0	0	29	0	0	0	0	0
WWOX	0	1	0	29	0	0	0	38	14	12	12	0	0	0	57	54	78	0	0	0	1	0	29	78	0	0
XIRP2	14	0	7	0	0	0	0	0	0	0	0	0	3	0	0	0	0	0	0	14	0	7	0	0	0	0
XP32	0	0	0	0	1	0	0	0	0	0	0	0	0	0	0	0	0	0	0	0	0	0	0	0	0	0
XPO1	0	0	0	16	0	6	0	19	0	0	0	0	0	0	0	0	7	0	0	0	0	0	16	7	0	0
XRCC5	0	0	19	58	2	26	4	109	0	0	0	2	2	14	41	8	58	0	0	0	0	19	58	58	0	0
XRCC6	6	0	21	12	0	7	10	30	0	3	0	0	8	13	8	7	88	0	0	6	0	21	12	88	0	0
XRN1	0	0	0	0	0	0	0	0	0	0	0	9	0	4	0	0	118	0	24	0	0	0	0	118	0	24
YES1	0	0	0	0	0	0	94	0	17	17	17	0	57	152	0	0	7	0	0	0	0	0	0	7	0	0
YKT6	0	0	0	0	0	0	23	0	93	55	46	18	13	26	0	0	0	0	15	0	0	0	0	0	0	15
YWHAE	0	0	0	0	3	13	0	0	0	0	0	0	0	0	0	0	0	0	15	0	0	0	0	0	0	15
YWHAG	0	0	0	0	0	1	0	0	0	0	0	0	0	0	0	0	5	0	6	0	0	0	0	5	0	6
YWHAQ	4	3	0	7	2	1	0	16	0	0	0	0	0	0	40	0	0	0	0	4	3	0	7	0	0	0
YWHAZ	0	0	0	36	27	29	0	44	0	0	0	0	0	6	16	25	0	2	5	0	0	0	36	0	2	5
ZBED4	0	0	0	0	0	4	0	0	0	0	0	0	0	0	0	0	0	0	0	0	0	0	0	0	0	0
ZBTB33	3	0	6	24	0	0	0	0	0	0	0	0	0	0	0	0	241	0	0	3	0	6	24	241	0	0
ZBTB42	0	10	0	0	0	0	0	0	0	0	0	0	0	0	0	0	0	0	0	0	10	0	0	0	0	0
ZC3H11A	0	0	0	0	0	0	0	0	0	0	0	0	0	0	0	0	43	0	12	0	0	0	0	43	0	12
ZC3HAV1	0	0	3	8	4	6	24	23	36	46	24	64	12	13	5	8	74	0	11	0	0	3	8	74	0	11
ZCCHC17	43	38	0	0	0	0	0	0	35	36	32	0	0	8	0	0	119	0	0	43	38	0	0	119	0	0
ZDHHC21	0	0	0	0	0	0	0	0	0	0	4	0	0	0	0	0	0	0	0	0	0	0	0	0	0	0
ZDHHC5	0	0	0	0	0	0	7	29	24	12	12	23	4	10	30	28	0	0	0	0	0	0	0	0	0	0
ZFYVE16	0	0	0	0	0	1	2	0	13	19	16	30	0	0	0	0	0	0	0	0	0	0	0	0	0	0
ZNF257	0	0	0	0	11	0	0	0	0	0	0	0	0	0	9	0	0	0	0	0	0	0	0	0	0	0
ZNF469	0	0	0	0	0	0	0	0	0	0	0	5	0	0	0	0	0	0	0	0	0	0	0	0	0	0
ZSWIM2	0	0	0	0	0	0	0	0	0	0	0	3	0	0	0	0	0	0	0	0	0	0	0	0	0	0
ZYX	0	0	57	16	0	0	17	0	0	2	0	0	20	14	0	0	0	0	26	0	0	57	16	0	0	26
KRT18	0	0	171	0	0	0	32	0	0	0	0	0	41	41	0	0	0	0	0	0	0	171	0	0	0	0
KRT9	0	0	171	0	0	0	63	0	0	0	0	0	114	73	0	0	0	0	0	0	0	171	0	0	0	0
KRT10	0	0	167	0	0	0	124	0	0	0	0	0	171	133	0	0	0	0	0	0	0	167	0	0	0	0
KRT16	0	0	0	0	0	0	0	0	0	0	0	0	0	211	0	0	0	0	0	0	0	0	0	0	0	0
CSNK1G3	0	0	0	0	0	0	0	0	0	0	0	0	1	0	0	0	0	0	0	0	0	0	0	0	0	0
PPME1	0	0	1	0	0	0	0	0	0	0	0	0	0	0	0	0	0	0	0	0	0	1	0	0	0	0
DAAM1	0	0	0	0	0	0	0	0	0	0	0	0	0	1	0	0	0	0	0	0	0	0	0	0	0	0
DLEC1	0	0	0	0	0	0	1	0	0	0	0	0	0	0	0	0	0	0	0	0	0	0	0	0	0	0
ZC3H4	0	0	1	0	0	0	0	0	0	0	0	0	0	0	0	0	0	0	0	0	0	1	0	0	0	0
CPSF3	0	0	1	0	0	0	0	0	0	0	0	0	0	0	0	0	0	0	5	0	0	1	0	0	0	5
STOML2	0	0	1	0	0	0	0	0	0	0	0	0	0	0	0	0	6	0	0	0	0	1	0	6	0	0
SLC25A13	0	0	1	0	0	0	0	0	0	0	0	0	0	0	0	0	0	0	4	0	0	1	0	0	0	4
TJP2	0	0	0	0	0	0	0	0	0	0	0	0	1	0	0	0	0	0	7	0	0	0	0	0	0	7
H2AFY2	0	0	0	4	0	0	0	2	0	0	0	0	1	0	2	12	0	0	0	0	0	0	4	0	0	0
ELOVL5	0	0	0	0	0	0	0	0	0	0	0	0	0	1	0	0	0	0	0	0	0	0	0	0	0	0
ANKRD10	0	0	0	0	0	0	1	0	0	0	0	0	0	0	0	0	0	0	0	0	0	0	0	0	0	0
ATG3	0	0	1	0	0	0	0	0	0	0	0	0	0	0	0	0	0	0	2	0	0	1	0	0	0	2
PHAX	0	0	1	0	0	0	0	0	0	0	0	0	0	0	0	0	0	0	0	0	0	1	0	0	0	0
TAOK3	0	0	0	0	0	0	0	0	0	0	0	0	1	0	0	0	0	0	0	0	0	0	0	0	0	0
EPN3	0	0	0	0	0	0	0	0	0	0	0	0	0	1	0	0	0	0	0	0	0	0	0	0	0	0
UNC93B1	0	0	0	0	0	0	0	0	0	0	0	0	0	1	0	0	0	0	0	0	0	0	0	0	0	0
SLC22A4	0	0	0	0	0	0	1	0	0	0	0	0	0	0	0	0	0	0	0	0	0	0	0	0	0	0
FTO	0	0	1	0	0	0	0	0	0	0	0	0	0	0	0	0	4	0	0	0	0	1	0	4	0	0
CRNKL1	0	0	1	0	0	0	0	0	0	0	0	0	0	0	0	0	0	0	0	0	0	1	0	0	0	0
MRPL20	0	0	0	0	0	0	0	0	0	0	0	0	0	1	0	0	0	0	0	0	0	0	0	0	0	0
OSBPL10	0	0	1	0	0	0	0	0	0	0	0	0	0	0	0	0	0	0	0	0	0	1	0	0	0	0
TUBB6	0	0	1	29	0	0	0	29	0	0	0	0	0	0	22	2	0	0	3	0	0	1	29	0	0	3
NCAPG	0	0	1	0	0	0	0	0	0	0	0	0	0	0	0	0	0	0	0	0	0	1	0	0	0	0
ZNF512B	0	0	1	0	0	0	0	0	0	0	0	0	0	0	0	0	0	0	0	0	0	1	0	0	0	0
TMEM87B	0	0	0	0	0	0	0	0	0	0	0	0	0	1	0	0	0	0	0	0	0	0	0	0	0	0
CHAMP1	0	0	1	0	0	0	0	0	0	0	0	0	0	0	0	0	50	0	0	0	0	1	0	50	0	0
GPKOW	0	0	1	0	0	0	0	0	0	0	0	0	0	0	0	0	0	0	0	0	0	1	0	0	0	0
WDR20	0	0	0	0	0	0	0	0	0	0	0	0	0	1	0	0	0	0	0	0	0	0	0	0	0	0
NUBPL	0	0	0	0	0	0	0	0	0	0	0	0	0	1	0	0	0	0	0	0	0	0	0	0	0	0
RASSF8	0	0	0	0	0	0	0	0	0	0	0	0	0	1	0	0	0	0	0	0	0	0	0	0	0	0
TOR1AIP2	0	0	0	0	0	0	0	0	0	0	0	0	0	1	0	0	0	0	0	0	0	0	0	0	0	0
NHLRC2	0	0	1	0	0	0	0	0	0	0	0	0	0	0	0	0	0	0	0	0	0	1	0	0	0	0
NUDCD3	0	0	1	0	0	0	0	0	0	0	0	0	0	0	0	0	0	0	0	0	0	1	0	0	0	0
LRRC49	0	0	0	0	0	0	0	0	0	0	0	0	0	1	0	0	0	0	0	0	0	0	0	0	0	0
KIF27	0	0	1	0	0	0	0	0	0	0	0	0	0	0	0	0	0	0	0	0	0	1	0	0	0	0
ARHGAP30	0	0	0	0	0	0	1	0	0	0	0	0	0	0	0	0	0	0	0	0	0	0	0	0	0	0
DHX30	0	0	0	0	0	0	0	0	0	0	0	0	0	1	0	0	0	0	0	0	0	0	0	0	0	0
LRRC8D	0	0	0	0	0	0	1	0	0	0	0	0	0	0	0	0	0	0	0	0	0	0	0	0	0	0
DENND5B	0	0	0	0	0	0	1	0	0	0	0	0	0	0	0	0	0	0	0	0	0	0	0	0	0	0
CD109	0	0	1	0	0	0	0	0	0	0	0	0	0	0	0	0	0	0	0	0	0	1	0	0	0	0
KIAA1609	0	0	0	0	0	0	1	0	0	0	0	0	0	0	0	0	0	0	0	0	0	0	0	0	0	0
RINT1	0	0	1	0	0	0	0	0	0	0	0	0	0	0	0	0	0	0	0	0	0	1	0	0	0	0
CDKAL1	0	0	0	0	0	0	1	0	0	0	0	0	0	0	0	0	7	0	0	0	0	0	0	7	0	0
RBM26	0	0	1	0	0	0	0	0	0	0	0	0	0	0	0	0	34	0	0	0	0	1	0	34	0	0
AKNAD1	0	0	1	0	0	0	0	0	0	0	0	0	0	0	0	0	0	0	0	0	0	1	0	0	0	0
TMEM177	0	0	1	0	0	0	0	0	0	0	0	0	0	0	0	0	0	0	0	0	0	1	0	0	0	0
NSDHL	0	0	0	0	0	0	0	0	0	0	0	0	0	1	0	0	0	0	4	0	0	0	0	0	0	4
BMS1	0	0	0	0	0	0	0	0	0	0	0	0	1	0	0	0	0	0	0	0	0	0	0	0	0	0
ZNF267	0	0	1	0	0	0	0	0	0	0	0	0	0	0	0	0	0	0	0	0	0	1	0	0	0	0
MTM1	0	0	0	0	0	0	0	0	0	0	0	0	1	0	0	0	0	0	0	0	0	0	0	0	0	0
MAPK7	0	0	1	0	0	0	0	0	0	0	0	0	0	0	0	0	0	0	0	0	0	1	0	0	0	0
TIAM1	0	0	0	0	0	0	0	0	0	0	0	0	0	1	0	0	0	0	0	0	0	0	0	0	0	0
TWF1	0	0	1	0	0	0	0	0	0	0	0	0	0	0	0	0	38	0	24	0	0	1	0	38	0	24
KIF23	0	0	1	0	0	0	0	0	0	0	0	0	0	0	0	0	0	0	0	0	0	1	0	0	0	0
PFKP	0	0	1	130	0	0	0	182	0	0	0	0	0	0	105	42	0	0	0	0	0	1	130	0	0	0
SRPK2	0	0	1	14	0	0	0	41	0	0	0	0	0	0	0	3	0	0	0	0	0	1	14	0	0	0
NAA20	0	0	1	0	0	0	0	0	0	0	0	0	0	0	0	0	0	0	0	0	0	1	0	0	0	0
ACTR1A	0	0	0	0	0	0	0	0	0	0	0	0	0	1	0	0	7	0	6	0	0	0	0	7	0	6
YARS	0	0	1	0	0	0	0	0	0	0	0	0	0	0	0	0	0	1	0	0	0	1	0	0	1	0
ZNF131	0	0	1	0	0	0	0	0	0	0	0	0	0	0	0	0	0	0	0	0	0	1	0	0	0	0
HNRNPF	0	0	1	0	0	0	0	8	0	0	0	0	0	0	5	0	0	0	0	0	0	1	0	0	0	0
MECP2	0	0	1	0	0	0	0	0	0	0	0	0	0	0	0	0	0	0	0	0	0	1	0	0	0	0
HLCS	0	0	1	7	0	0	0	0	0	0	0	0	0	0	4	11	47	0	0	0	0	1	7	47	0	0
PSMC4	0	0	1	0	0	0	0	0	0	0	0	0	0	0	0	0	0	0	0	0	0	1	0	0	0	0
GJC1	0	0	0	0	0	0	0	0	0	0	0	0	1	0	0	0	0	0	0	0	0	0	0	0	0	0
GTF2H1	0	0	1	0	0	0	0	0	0	0	0	0	0	0	0	0	0	0	0	0	0	1	0	0	0	0
YWHAB	0	0	0	0	0	0	0	0	0	0	0	0	0	1	0	0	0	0	0	0	0	0	0	0	0	0
SDC4	0	0	0	0	0	0	0	0	0	0	0	0	0	1	0	0	0	0	0	0	0	0	0	0	0	0
RRM2	0	0	1	0	0	0	0	0	0	0	0	0	0	0	0	0	0	0	0	0	0	1	0	0	0	0
EIF2S2	0	0	1	0	0	0	0	0	0	0	0	0	0	0	0	0	0	0	5	0	0	1	0	0	0	5
S100A6	0	0	0	0	0	0	0	0	0	0	0	0	0	1	0	0	0	0	0	0	0	0	0	0	0	0
ITGB2	0	0	0	0	0	0	0	0	0	0	0	0	1	0	0	0	0	0	0	0	0	0	0	0	0	0
LPHN2	0	0	0	0	0	0	1	0	0	0	0	0	0	0	0	0	0	0	0	0	0	0	0	0	0	0
CCNK	0	0	1	0	0	0	0	0	0	0	0	0	0	0	0	0	0	0	13	0	0	1	0	0	0	13
SLC25A12	0	0	1	0	0	0	0	0	0	0	0	0	0	0	0	0	0	0	0	0	0	1	0	0	0	0
AVIL	0	0	1	0	0	0	0	0	0	0	0	0	0	0	0	0	0	0	0	0	0	1	0	0	0	0
FAIM3	0	0	0	0	0	0	1	0	0	0	0	0	0	0	0	0	0	0	0	0	0	0	0	0	0	0
EXOC3	0	0	0	0	0	0	1	0	0	0	0	0	0	0	0	0	7	0	0	0	0	0	0	7	0	0
C2CD2L	0	0	0	0	0	0	0	0	0	0	0	0	0	1	12	0	0	0	0	0	0	0	0	0	0	0
MAGEB17	0	0	1	0	0	0	0	0	0	0	0	0	0	0	0	0	0	0	0	0	0	1	0	0	0	0
KIAA1598	0	0	1	46	0	0	0	0	0	0	0	0	0	0	0	0	0	0	0	0	0	1	46	0	0	0
FNDC3A	0	0	0	0	0	0	1	0	0	0	0	0	0	1	0	0	6	0	0	0	0	0	0	6	0	0
2017-09-11	0	0	0	0	0	0	1	0	0	0	0	0	1	0	0	0	0	0	15	0	0	0	0	0	0	15
MARVELD2	0	0	0	0	0	0	1	0	0	0	0	0	1	0	0	0	0	0	0	0	0	0	0	0	0	0
PCLO	0	0	0	0	0	0	0	0	0	0	0	0	2	0	0	14	0	0	0	0	0	0	0	0	0	0
RBM19	0	0	2	0	0	0	0	0	0	0	0	0	0	0	0	0	0	0	0	0	0	2	0	0	0	0
SAMHD1	0	0	2	0	0	0	0	0	0	0	0	0	0	0	0	0	0	0	0	0	0	2	0	0	0	0
TDRKH	0	0	0	0	0	0	2	0	0	0	0	0	0	0	0	0	0	0	0	0	0	0	0	0	0	0
KDM2A	0	0	2	0	0	0	0	0	0	0	0	0	0	0	0	0	0	0	0	0	0	2	0	0	0	0
MTMR6	0	0	2	0	0	0	0	0	0	0	0	0	0	0	0	0	0	1	0	0	0	2	0	0	1	0
TNRC6B	0	0	2	0	0	0	0	0	0	0	0	0	0	0	0	0	0	0	0	0	0	2	0	0	0	0
COPS3	0	0	2	0	0	0	0	0	0	0	0	0	0	0	0	0	0	0	0	0	0	2	0	0	0	0
SNX6	0	0	0	0	0	0	0	0	0	0	0	0	2	0	0	0	0	0	6	0	0	0	0	0	0	6
C2orf29	0	0	2	0	0	0	0	0	0	0	0	0	0	0	0	0	0	0	0	0	0	2	0	0	0	0
DBNL	0	0	2	0	0	0	0	0	0	0	0	0	0	0	0	0	42	0	27	0	0	2	0	42	0	27
BAZ2B	0	0	2	0	0	0	0	0	0	0	0	0	0	0	0	0	42	0	0	0	0	2	0	42	0	0
RSL24D1	0	0	0	0	0	0	0	0	0	0	0	0	0	2	0	0	0	0	0	0	0	0	0	0	0	0
TFIP11	0	0	2	0	0	0	0	0	0	0	0	0	0	0	0	0	0	0	0	0	0	2	0	0	0	0
ATP10D	0	0	0	0	0	0	0	0	0	0	0	0	2	0	0	0	0	0	0	0	0	0	0	0	0	0
IGF2BP1	0	0	2	0	0	0	0	0	0	0	0	0	0	0	0	0	0	0	0	0	0	2	0	0	0	0
CWC25	0	0	2	0	0	0	0	0	0	0	0	0	0	0	0	0	0	0	0	0	0	2	0	0	0	0
OCIAD1	0	0	0	0	0	0	0	0	0	0	0	0	0	2	0	0	0	0	3	0	0	0	0	0	0	3
PAK1IP1	0	0	2	12	0	0	0	7	0	0	0	0	0	0	5	0	0	0	0	0	0	2	12	0	0	0
RBM28	0	0	2	0	0	0	0	0	0	0	0	0	0	0	0	0	0	0	0	0	0	2	0	0	0	0
THSD1	0	0	0	0	0	0	0	0	0	0	0	0	0	2	0	0	0	0	0	0	0	0	0	0	0	0
LATS2	0	0	0	0	0	0	0	0	0	0	0	0	2	0	0	0	0	0	0	0	0	0	0	0	0	0
RIC8A	0	0	2	0	0	0	0	0	0	0	0	0	0	0	0	0	0	0	0	0	0	2	0	0	0	0
VEZT	0	0	0	0	0	0	0	0	0	0	0	0	0	2	0	0	0	0	0	0	0	0	0	0	0	0
ISG20L2	0	0	2	0	0	0	0	0	0	0	0	0	0	0	0	0	5	0	0	0	0	2	0	5	0	0
DDX31	0	0	2	0	0	0	0	0	0	0	0	0	0	0	0	0	0	0	0	0	0	2	0	0	0	0
ANTXR1	0	0	0	0	0	0	2	0	0	0	0	0	0	0	0	0	0	0	0	0	0	0	0	0	0	0
ADNP	0	0	2	0	0	0	0	0	0	0	0	0	0	0	0	0	136	0	0	0	0	2	0	136	0	0
ILKAP	0	0	2	0	0	0	0	0	0	0	0	0	0	0	0	0	0	0	0	0	0	2	0	0	0	0
TMCO7	0	0	2	0	0	0	0	0	0	0	0	0	0	0	0	0	0	0	0	0	0	2	0	0	0	0
API5	0	0	2	0	0	0	0	0	0	0	0	0	0	0	0	0	0	2	2	0	0	2	0	0	2	2
NUSAP1	0	0	2	0	0	0	0	0	0	0	0	0	0	0	0	0	0	0	0	0	0	2	0	0	0	0
NUP85	0	0	2	0	0	0	0	0	0	0	0	0	0	0	0	0	0	0	0	0	0	2	0	0	0	0
SPATA5L1	0	0	2	0	0	0	0	0	0	0	0	0	0	0	0	0	4	0	0	0	0	2	0	4	0	0
MSTO1	0	0	2	0	0	0	0	0	0	0	0	0	0	0	0	0	5	0	0	0	0	2	0	5	0	0
DDX50	0	0	2	0	0	0	0	0	0	0	0	0	0	0	0	0	0	0	0	0	0	2	0	0	0	0
PUS7	0	0	2	0	0	0	0	0	0	0	0	0	0	0	0	0	37	0	7	0	0	2	0	37	0	7
ZFP3	0	0	2	0	0	0	0	0	0	0	0	0	0	0	0	0	0	0	0	0	0	2	0	0	0	0
RBM17	0	0	2	0	0	0	0	0	0	0	0	0	0	0	0	0	0	0	5	0	0	2	0	0	0	5
MYO19	0	0	0	0	0	0	2	0	0	0	0	0	0	0	0	0	0	0	0	0	0	0	0	0	0	0
MASTL	0	0	2	0	0	0	0	0	0	0	0	0	0	0	0	0	0	0	0	0	0	2	0	0	0	0
RBM33	0	0	2	0	0	0	0	0	0	0	0	0	0	0	0	0	0	0	0	0	0	2	0	0	0	0
REPS1	0	0	2	0	0	0	0	0	0	0	0	0	0	0	0	0	0	0	0	0	0	2	0	0	0	0
FAF2	0	0	0	0	0	0	0	0	0	0	0	0	0	2	0	0	0	0	3	0	0	0	0	0	0	3
RAB37	0	0	0	0	0	0	2	0	0	0	0	0	0	0	0	0	0	0	0	0	0	0	0	0	0	0
DNAH7	0	0	0	0	0	0	2	0	0	0	0	0	0	0	0	0	0	0	0	0	0	0	0	0	0	0
CHMP7	0	0	2	0	0	0	0	0	0	0	0	0	0	0	0	0	0	0	0	0	0	2	0	0	0	0
SNX29	0	0	0	0	0	0	0	0	0	0	0	0	0	2	0	0	0	0	0	0	0	0	0	0	0	0
WDR36	0	0	2	0	0	0	0	0	0	0	0	0	0	0	0	0	0	0	2	0	0	2	0	0	0	2
DBF4B	0	0	0	0	0	0	0	0	0	0	0	0	2	0	0	0	0	0	0	0	0	0	0	0	0	0
NFATC2IP	0	0	2	0	0	0	0	0	0	0	0	0	0	0	0	0	4	2	0	0	0	2	0	4	2	0
C7orf31	0	0	0	0	0	0	0	0	0	0	0	0	0	2	0	0	0	0	0	0	0	0	0	0	0	0
ARMC10	0	0	0	0	0	0	0	0	0	0	0	0	0	2	0	0	0	0	0	0	0	0	0	0	0	0
DCP1B	0	0	2	0	0	0	0	0	0	0	0	0	0	0	0	0	0	0	0	0	0	2	0	0	0	0
KIAA0319L	0	0	0	0	0	0	2	0	0	0	0	0	0	0	0	0	0	0	0	0	0	0	0	0	0	0
MICALL2	0	0	0	0	0	0	2	0	0	0	0	0	0	0	0	0	0	0	0	0	0	0	0	0	0	0
SKA3	0	0	2	0	0	0	0	0	0	0	0	0	0	0	0	0	0	0	0	0	0	2	0	0	0	0
DHX40	0	0	2	0	0	0	0	0	0	0	0	0	0	0	0	0	4	0	0	0	0	2	0	4	0	0
ARHGAP12	0	0	0	0	0	0	0	0	0	0	0	0	0	2	0	0	0	0	3	0	0	0	0	0	0	3
GCC2	0	0	0	0	0	0	0	0	0	0	0	0	0	2	0	0	0	0	0	0	0	0	0	0	0	0
ARID3B	0	0	2	0	0	0	0	0	0	0	0	0	0	0	0	0	0	0	12	0	0	2	0	0	0	12
KIAA0528	0	0	0	0	0	0	2	0	0	0	0	0	0	0	0	0	0	0	0	0	0	0	0	0	0	0
BRAP	0	0	2	0	0	0	0	0	0	0	0	0	0	0	0	0	0	0	5	0	0	2	0	0	0	5
FAM171B	0	0	0	0	0	0	2	0	0	0	0	0	0	0	0	0	0	0	0	0	0	0	0	0	0	0
DMRTA1	0	0	2	0	0	0	0	0	0	0	0	0	0	0	0	0	0	0	0	0	0	2	0	0	0	0
AGPAT9	0	0	0	0	0	0	0	0	0	0	0	0	0	2	0	0	6	0	0	0	0	0	0	6	0	0
TWISTNB	0	0	2	0	0	0	0	0	0	0	0	0	0	0	0	0	5	0	0	0	0	2	0	5	0	0
FER1L6	0	0	0	0	0	0	0	0	0	0	0	0	0	2	0	0	0	0	0	0	0	0	0	0	0	0
ERCC6L	0	0	2	9	0	0	0	0	0	0	0	0	0	0	0	0	0	0	0	0	0	2	9	0	0	0
HNRNPUL2	0	0	0	0	0	0	0	0	0	0	0	0	0	2	0	0	0	0	7	0	0	0	0	0	0	7
CAMK4	0	0	2	0	0	0	0	0	0	0	0	0	0	0	0	0	0	0	0	0	0	2	0	0	0	0
LARS2	0	0	2	0	0	0	0	0	0	0	0	0	0	0	0	0	0	0	0	0	0	2	0	0	0	0
PDCD11	0	0	0	0	0	0	0	13	0	0	0	0	0	2	0	0	0	0	0	0	0	0	0	0	0	0
RASA3	0	0	0	0	0	0	2	0	0	0	0	0	0	0	0	0	0	0	0	0	0	0	0	0	0	0
EIF4A2	0	0	0	0	0	0	0	0	0	0	0	0	2	0	0	0	0	0	0	0	0	0	0	0	0	0
KRR1	0	0	2	0	0	0	0	0	0	0	0	0	0	0	0	0	7	0	0	0	0	2	0	7	0	0
HDAC1	0	0	2	0	0	0	0	8	0	0	0	0	0	0	5	0	0	0	12	0	0	2	0	0	0	12
PRKG2	0	0	0	0	0	0	2	0	0	0	0	0	0	0	0	0	0	0	0	0	0	0	0	0	0	0
STX4	0	0	0	0	0	0	0	0	0	0	0	0	0	2	0	0	0	0	0	0	0	0	0	0	0	0
TFCP2	0	0	2	0	0	0	0	0	0	0	0	0	0	0	0	0	0	0	0	0	0	2	0	0	0	0
EEF1A2	0	0	2	0	0	0	0	0	0	0	0	0	0	0	0	0	0	0	0	0	0	2	0	0	0	0
PTK2	0	0	2	0	0	0	0	0	0	0	0	0	0	0	0	0	39	0	0	0	0	2	0	39	0	0
MLL	0	0	2	0	0	0	0	0	0	0	0	0	0	0	0	0	0	0	0	0	0	2	0	0	0	0
HSF1	0	0	2	0	0	0	0	0	0	0	0	0	0	0	0	0	0	0	0	0	0	2	0	0	0	0
PSMC5	0	0	2	0	0	0	0	0	0	0	0	0	0	0	0	0	0	2	11	0	0	2	0	0	2	11
SRP54	0	0	2	0	0	0	0	0	0	0	0	0	0	0	0	0	0	0	16	0	0	2	0	0	0	16
RRP1	0	0	2	14	0	0	0	27	0	0	0	0	0	0	0	14	0	0	11	0	0	2	14	0	0	11
HNRNPH2	0	0	2	0	0	0	0	0	0	0	0	0	0	0	0	0	0	0	0	0	0	2	0	0	0	0
IST1	0	0	2	0	0	0	0	0	0	0	0	0	0	0	0	0	0	0	6	0	0	2	0	0	0	6
MSH6	0	0	2	10	0	0	0	20	0	0	0	0	0	0	0	0	0	0	0	0	0	2	10	0	0	0
IRAK1	0	0	2	0	0	0	0	0	0	0	0	0	0	0	0	0	0	0	0	0	0	2	0	0	0	0
SERPINH1	0	0	0	0	0	0	2	0	0	0	0	0	0	0	0	0	0	0	0	0	0	0	0	0	0	0
CLK3	0	0	2	0	0	0	0	0	0	0	0	0	0	0	0	0	4	0	0	0	0	2	0	4	0	0
PRIM2	0	0	2	0	0	0	0	0	0	0	0	0	0	0	0	0	0	0	0	0	0	2	0	0	0	0
ARCN1	0	0	2	8	0	0	0	2	0	0	0	0	0	0	4	0	34	0	0	0	0	2	8	34	0	0
STT3A	0	0	0	0	0	0	2	0	0	0	0	0	0	0	0	0	7	0	0	0	0	0	0	7	0	0
USP5	0	0	2	0	0	0	0	0	0	0	0	0	0	0	0	0	0	0	7	0	0	2	0	0	0	7
HMOX2	0	0	0	0	0	0	0	0	0	0	0	0	0	2	0	0	0	0	0	0	0	0	0	0	0	0
ECHS1	0	0	0	0	0	0	0	0	0	0	0	0	0	2	0	0	0	0	16	0	0	0	0	0	0	16
SHC1	0	0	2	0	0	0	0	0	0	0	0	0	0	0	0	0	0	0	0	0	0	2	0	0	0	0
STOM	0	0	0	0	0	0	0	0	0	0	0	0	0	2	0	0	0	0	0	0	0	0	0	0	0	0
ITGA3	0	0	0	0	0	0	2	0	0	0	0	0	0	0	7	8	0	0	0	0	0	0	0	0	0	0
DNAJB1	0	0	2	0	0	0	0	0	0	0	0	0	0	0	0	0	35	0	6	0	0	2	0	35	0	6
WARS	0	0	2	8	0	0	0	0	0	0	0	0	0	0	0	2	70	0	6	0	0	2	8	70	0	6
CAST	0	0	2	43	0	0	0	0	0	0	0	0	0	0	0	0	0	0	0	0	0	2	43	0	0	0
SNRNP70	0	0	2	0	0	0	0	0	0	0	0	0	0	0	0	0	0	0	10	0	0	2	0	0	0	10
PFKM	0	0	2	0	0	0	0	0	0	0	0	0	0	0	0	0	0	0	0	0	0	2	0	0	0	0
C2	0	0	2	0	0	0	0	0	0	0	0	0	0	0	0	0	0	0	0	0	0	2	0	0	0	0
BAG3	0	0	2	0	0	0	0	0	0	0	0	0	0	0	0	0	0	0	0	0	0	2	0	0	0	0
EPN2	0	0	0	0	0	0	0	0	0	0	0	0	0	2	0	0	0	0	0	0	0	0	0	0	0	0
SUN1	0	0	0	0	0	0	0	0	0	0	0	0	0	2	0	0	0	0	0	0	0	0	0	0	0	0
PEX14	0	0	2	0	0	0	0	0	0	0	0	0	0	0	0	0	0	0	5	0	0	2	0	0	0	5
TBCA	0	0	0	0	0	0	0	0	0	0	0	0	0	2	0	0	0	0	0	0	0	0	0	0	0	0
ADCY3	0	0	0	0	0	0	0	0	0	0	0	0	0	2	0	0	0	0	0	0	0	0	0	0	0	0
AKAP8	0	0	2	0	0	0	0	0	0	0	0	0	0	0	0	0	4	0	0	0	0	2	0	4	0	0
NARS	0	0	2	0	0	0	0	0	0	0	0	0	0	0	0	0	0	0	0	0	0	2	0	0	0	0
PPM1G	0	0	2	0	0	0	0	0	0	0	0	0	0	0	0	0	0	0	0	0	0	2	0	0	0	0
ERC2	0	0	2	0	0	0	0	0	0	0	0	0	0	0	0	0	0	0	0	0	0	2	0	0	0	0
HGS	0	0	2	0	0	0	0	0	0	0	0	0	0	0	0	0	0	0	0	0	0	2	0	0	0	0
CHD2	0	0	0	0	0	0	0	0	0	0	0	0	2	0	0	0	0	0	0	0	0	0	0	0	0	0
PODXL	0	0	0	0	0	0	2	3	0	0	0	0	0	0	15	4	0	0	0	0	0	0	0	0	0	0
CLIC1	0	0	0	0	0	0	0	0	0	0	0	0	0	2	0	0	0	0	0	0	0	0	0	0	0	0
SMCHD1	0	0	2	0	0	0	0	0	0	0	0	0	0	0	0	0	45	0	10	0	0	2	0	45	0	10
CCDC66	0	0	0	0	0	0	0	0	0	0	0	0	0	2	0	0	0	0	0	0	0	0	0	0	0	0
NOTCH3	0	0	0	0	0	0	2	0	0	0	0	0	1	0	0	0	0	0	0	0	0	0	0	0	0	0
TTC7A	0	0	0	0	0	0	1	0	0	0	0	0	2	0	0	0	0	0	0	0	0	0	0	0	0	0
DIAPH3	0	0	0	0	0	0	2	0	0	0	0	0	1	1	0	0	0	0	0	0	0	0	0	0	0	0
RALGAPB	0	0	0	0	0	0	0	0	0	0	0	0	2	1	0	0	0	0	0	0	0	0	0	0	0	0
MELK	0	0	2	0	0	0	0	0	0	0	0	0	0	1	0	0	0	0	0	0	0	2	0	0	0	0
ECE1	0	0	0	0	0	0	1	0	0	0	0	0	0	2	0	0	0	0	0	0	0	0	0	0	0	0
DYNC1LI1	0	0	2	0	0	0	2	0	0	0	0	0	0	0	0	0	0	0	0	0	0	2	0	0	0	0
F11R	0	0	0	0	0	0	0	3	0	0	0	0	2	2	0	17	0	0	0	0	0	0	0	0	0	0
ACTR3B	0	0	0	0	0	0	2	0	0	0	0	0	2	0	0	0	0	0	0	0	0	0	0	0	0	0
ITCH	0	0	0	0	0	0	2	0	0	0	0	0	2	0	0	0	5	0	0	0	0	0	0	5	0	0
SYAP1	0	0	2	0	0	0	2	0	0	0	0	0	0	0	0	0	0	0	0	0	0	2	0	0	0	0
GOLGA5	0	0	2	0	0	0	0	0	0	0	0	0	0	2	0	0	0	0	0	0	0	2	0	0	0	0
MYPN	0	0	0	0	0	0	2	0	0	0	0	0	2	0	0	0	0	0	0	0	0	0	0	0	0	0
TUBB3	0	0	2	60	0	0	0	58	0	0	0	0	0	2	61	39	0	0	14	0	0	2	60	0	0	14
SLC20A2	0	0	0	0	0	0	1	0	0	0	0	0	1	2	0	0	0	0	0	0	0	0	0	0	0	0
JAG1	0	0	0	0	0	0	2	0	0	0	0	0	0	2	0	13	0	0	0	0	0	0	0	0	0	0
ALDH18A1	0	0	2	4	0	0	0	11	0	0	0	0	0	2	0	0	0	0	3	0	0	2	4	0	0	3
MGEA5	0	0	2	7	0	0	2	12	0	0	0	0	0	0	0	0	0	0	0	0	0	2	7	0	0	0
SCAMP3	0	0	0	0	0	0	2	0	0	0	0	0	1	1	0	0	0	0	0	0	0	0	0	0	0	0
BAI1	0	0	0	0	0	0	1	0	0	0	0	0	1	2	0	0	0	0	0	0	0	0	0	0	0	0
AKAP10	0	0	0	0	0	0	1	0	0	0	0	0	2	2	0	0	0	0	0	0	0	0	0	0	0	0
KIAA1468	0	0	0	0	0	0	2	0	0	0	0	0	2	2	0	0	0	0	0	0	0	0	0	0	0	0
DAGLA	0	0	0	0	0	0	3	0	0	0	0	0	0	0	0	0	0	0	0	0	0	0	0	0	0	0
UTP11L	0	0	0	0	0	0	0	0	0	0	0	0	0	3	0	0	0	0	0	0	0	0	0	0	0	0
DIS3	0	0	3	0	0	0	0	0	0	0	0	0	0	0	0	0	6	1	0	0	0	3	0	6	1	0
RUVBL2	0	0	3	7	0	0	0	9	0	0	0	0	0	0	1	0	0	0	14	0	0	3	7	0	0	14
BAIAP2	0	0	0	0	0	0	3	0	0	0	0	0	0	0	0	0	0	2	0	0	0	0	0	0	2	0
ACIN1	0	0	3	30	0	0	0	72	0	0	0	0	0	0	11	0	148	0	19	0	0	3	30	148	0	19
GMEB2	0	0	3	0	0	0	0	0	0	0	0	0	0	0	0	0	0	0	0	0	0	3	0	0	0	0
MBD1	0	0	3	0	0	0	0	0	0	0	0	0	0	0	0	0	0	0	0	0	0	3	0	0	0	0
MYEF2	0	0	3	0	0	0	0	0	0	0	0	0	0	0	0	0	0	0	0	0	0	3	0	0	0	0
THUMPD1	0	0	3	0	0	0	0	0	0	0	0	0	0	0	0	0	0	0	0	0	0	3	0	0	0	0
INTS9	0	0	3	0	0	0	0	0	0	0	0	0	0	0	0	0	4	0	0	0	0	3	0	4	0	0
FAM114A2	0	0	3	0	0	0	0	0	0	0	0	0	0	0	0	0	0	0	0	0	0	3	0	0	0	0
INCENP	0	0	3	0	0	0	0	0	0	0	0	0	0	0	0	0	0	0	0	0	0	3	0	0	0	0
IL1RAP	0	0	0	0	0	0	0	0	0	0	0	0	0	3	0	0	0	0	0	0	0	0	0	0	0	0
KIAA1549	0	0	0	0	0	0	3	0	0	0	0	0	0	0	0	0	0	0	0	0	0	0	0	0	0	0
CWC22	0	0	3	0	0	0	0	0	0	0	0	0	0	0	0	0	0	0	3	0	0	3	0	0	0	3
KIF13A	0	0	0	0	0	0	0	0	0	0	0	0	3	0	0	0	0	0	0	0	0	0	0	0	0	0
EFHD1	0	0	0	0	0	0	0	0	0	0	0	0	0	3	0	0	5	0	0	0	0	0	0	5	0	0
HAUS8	0	0	3	0	0	0	0	0	0	0	0	0	0	0	0	0	0	0	0	0	0	3	0	0	0	0
OSMR	0	0	0	0	0	0	0	0	0	0	0	0	0	3	0	0	0	0	0	0	0	0	0	0	0	0
RSF1	0	0	3	0	0	0	0	0	0	0	0	0	0	0	0	0	47	0	16	0	0	3	0	47	0	16
ZFR	0	0	3	9	0	0	0	0	0	0	0	0	0	0	0	0	46	0	0	0	0	3	9	46	0	0
FAM113B	0	0	3	0	0	0	0	0	0	0	0	0	0	0	0	0	0	0	0	0	0	3	0	0	0	0
CCDC99	0	0	3	0	0	0	0	0	0	0	0	0	0	0	0	0	0	0	0	0	0	3	0	0	0	0
PINX1	0	0	3	0	0	0	0	0	0	0	0	0	0	0	0	0	6	0	0	0	0	3	0	6	0	0
C10orf12	0	0	0	0	0	0	0	0	0	0	0	0	0	3	0	0	0	0	0	0	0	0	0	0	0	0
OGFOD1	0	0	3	0	0	0	0	0	0	0	0	0	0	0	0	0	0	0	0	0	0	3	0	0	0	0
SUGP2	0	0	3	0	0	0	0	0	0	0	0	0	0	0	0	0	0	0	0	0	0	3	0	0	0	0
PRUNE	0	0	3	0	0	0	0	0	0	0	0	0	0	0	0	0	9	0	4	0	0	3	0	9	0	4
PNPLA5	0	0	3	0	0	0	0	0	0	0	0	0	0	0	0	0	0	0	0	0	0	3	0	0	0	0
MYH14	0	0	3	12	0	0	0	8	0	0	0	0	0	0	0	4	0	0	0	0	0	3	12	0	0	0
KDM3B	0	0	3	11	0	0	0	0	0	0	0	0	0	0	0	0	92	0	11	0	0	3	11	92	0	11
CYFIP1	0	0	0	0	0	0	0	11	0	0	0	0	0	3	2	0	0	0	15	0	0	0	0	0	0	15
LARP4	0	0	3	5	0	0	0	8	0	0	0	0	0	0	0	0	0	0	5	0	0	3	5	0	0	5
CWC27	0	0	3	0	0	0	0	0	0	0	0	0	0	0	0	0	0	1	0	0	0	3	0	0	1	0
C11orf61	0	0	3	0	0	0	0	0	0	0	0	0	0	0	0	0	0	0	0	0	0	3	0	0	0	0
ANKS6	0	0	0	0	0	0	0	0	0	0	0	0	0	3	0	0	0	0	0	0	0	0	0	0	0	0
VPS13D	0	0	0	0	0	0	0	0	0	0	0	0	3	0	0	0	59	0	0	0	0	0	0	59	0	0
GLYR1	0	0	3	0	0	0	0	0	0	0	0	0	0	0	0	0	0	0	0	0	0	3	0	0	0	0
UBE2S	0	0	0	0	0	0	0	0	0	0	0	0	3	0	0	0	0	0	0	0	0	0	0	0	0	0
CDC37	0	0	3	0	0	0	0	0	0	0	0	0	0	0	0	0	0	0	3	0	0	3	0	0	0	3
POLD3	0	0	3	0	0	0	0	0	0	0	0	0	0	0	0	0	0	0	0	0	0	3	0	0	0	0
RFTN1	0	0	0	0	0	0	0	0	0	0	0	0	0	3	0	0	0	0	0	0	0	0	0	0	0	0
FAM50A	0	0	3	0	0	0	0	0	0	0	0	0	0	0	0	0	0	0	12	0	0	3	0	0	0	12
GIT2	0	0	0	0	0	0	0	0	0	0	0	0	0	3	0	0	0	0	0	0	0	0	0	0	0	0
KEAP1	0	0	0	0	0	0	0	0	0	0	0	0	3	0	0	0	54	0	21	0	0	0	0	54	0	21
GNL2	0	0	3	0	0	0	0	0	0	0	0	0	0	0	0	0	59	0	16	0	0	3	0	59	0	16
IK	0	0	3	0	0	0	0	0	0	0	0	0	0	0	0	0	0	0	0	0	0	3	0	0	0	0
OGDH	0	0	0	0	0	0	0	0	0	0	0	0	0	3	0	0	0	0	0	0	0	0	0	0	0	0
ATP2C1	0	0	0	0	0	0	3	0	0	0	0	0	0	0	0	0	0	0	0	0	0	0	0	0	0	0
FOXK1	0	0	3	0	0	0	0	0	0	0	0	0	0	0	0	0	0	0	0	0	0	3	0	0	0	0
PPP2R2A	0	0	3	21	0	0	0	30	0	0	0	0	0	0	7	3	0	0	11	0	0	3	21	0	0	11
RPL10A	0	0	0	0	0	0	0	0	0	0	0	0	0	3	0	0	0	0	18	0	0	0	0	0	0	18
GNB1	0	0	0	0	0	0	0	0	0	0	0	0	0	3	0	0	0	0	3	0	0	0	0	0	0	3
RAP1A	0	0	0	0	0	0	0	0	0	0	0	0	0	3	0	0	0	2	0	0	0	0	0	0	2	0
PPP1CA	0	0	0	0	0	0	0	0	0	0	0	0	0	3	0	0	6	0	11	0	0	0	0	6	0	11
SLC16A1	0	0	0	0	0	0	0	0	0	0	0	0	0	3	0	0	0	0	3	0	0	0	0	0	0	3
COPB1	0	0	3	31	0	0	0	26	0	0	0	0	0	0	0	0	38	0	19	0	0	3	31	38	0	19
BCAP31	0	0	0	0	0	0	0	0	0	0	0	0	0	3	0	0	2	0	0	0	0	0	0	2	0	0
FXR1	0	0	3	0	0	0	0	12	0	0	0	0	0	0	7	0	0	0	0	0	0	3	0	0	0	0
METAP2	0	0	3	0	0	0	0	0	0	0	0	0	0	0	0	0	0	0	0	0	0	3	0	0	0	0
LIG3	0	0	3	0	0	0	0	0	0	0	0	0	0	0	0	0	0	0	0	0	0	3	0	0	0	0
SARS	0	0	3	0	0	0	0	0	0	0	0	0	0	0	0	0	0	0	0	0	0	3	0	0	0	0
SSR1	0	0	0	0	0	0	0	0	0	0	0	0	0	3	0	0	0	0	3	0	0	0	0	0	0	3
SKIV2L2	0	0	0	0	0	0	0	10	0	0	0	0	0	3	0	0	0	0	0	0	0	0	0	0	0	0
COIL	0	0	3	0	0	0	0	0	0	0	0	0	0	0	0	0	0	0	6	0	0	3	0	0	0	6
S100A11	0	0	0	0	0	0	0	0	0	0	0	0	0	3	0	0	0	0	0	0	0	0	0	0	0	0
GTF2E1	0	0	3	0	0	0	0	0	0	0	0	0	0	0	0	0	0	0	6	0	0	3	0	0	0	6
POLD1	0	0	3	0	0	0	0	0	0	0	0	0	0	0	0	0	0	0	0	0	0	3	0	0	0	0
ADRBK1	0	0	0	0	0	0	3	0	0	0	0	0	0	0	0	0	6	0	1	0	0	0	0	6	0	1
CDK11B	0	0	3	0	0	0	0	0	0	0	0	0	0	0	0	0	33	0	0	0	0	3	0	33	0	0
ATP2A2	0	0	0	41	0	0	3	81	0	0	0	0	0	0	26	10	0	0	0	0	0	0	41	0	0	0
PRKAR2A	0	0	3	0	0	0	0	0	0	0	0	0	0	0	0	0	0	0	6	0	0	3	0	0	0	6
PLS3	0	0	3	0	0	0	0	0	0	0	0	0	0	0	0	0	0	0	14	0	0	3	0	0	0	14
HARS	0	0	3	0	0	0	0	0	0	0	0	0	0	0	0	0	0	0	13	0	0	3	0	0	0	13
STAU1	0	0	3	0	0	0	0	0	0	0	0	0	0	0	0	0	49	0	27	0	0	3	0	49	0	27
HMMR	0	0	3	0	0	0	0	0	0	0	0	0	0	0	0	0	0	0	0	0	0	3	0	0	0	0
SPRY1	0	0	0	0	0	0	0	0	0	0	0	0	0	3	0	0	0	0	0	0	0	0	0	0	0	0
RNMT	0	0	3	0	0	0	0	0	0	0	0	0	0	0	0	0	0	0	0	0	0	3	0	0	0	0
SLC16A5	0	0	3	0	0	0	0	0	0	0	0	0	0	0	0	0	0	0	0	0	0	3	0	0	0	0
BET1	0	0	0	0	0	0	0	0	0	0	0	0	0	3	0	0	0	0	0	0	0	0	0	0	0	0
KIF3B	0	0	3	0	0	0	0	0	0	0	0	0	0	0	0	0	6	0	0	0	0	3	0	6	0	0
FSCN2	0	0	3	0	0	0	0	0	0	0	0	0	0	0	0	0	0	0	0	0	0	3	0	0	0	0
AP3B1	0	0	3	21	0	0	0	14	0	0	0	0	0	0	0	0	39	0	13	0	0	3	21	39	0	13
USP42	0	0	3	11	0	0	0	12	0	0	0	0	1	0	4	19	75	0	0	0	0	3	11	75	0	0
NKAP	0	0	0	0	0	0	0	12	0	0	0	0	3	1	6	0	45	0	0	0	0	0	0	45	0	0
GIT1	0	0	3	0	0	0	0	0	0	0	0	0	2	0	0	0	0	0	0	0	0	3	0	0	0	0
RAPGEF6	0	0	0	0	0	0	3	0	0	0	0	0	3	2	0	0	0	0	0	0	0	0	0	0	0	0
PIP4K2C	0	0	3	0	0	0	0	0	0	0	0	0	2	0	0	0	0	0	5	0	0	3	0	0	0	5
ARHGAP31	0	0	0	0	0	0	2	0	0	0	0	0	0	3	0	0	0	0	0	0	0	0	0	0	0	0
DHX8	0	0	3	0	0	0	0	0	0	0	0	0	2	0	0	0	0	0	0	0	0	3	0	0	0	0
ANTXR2	0	0	0	0	0	0	2	0	0	0	0	0	0	3	0	0	0	0	0	0	0	0	0	0	0	0
ALDH1B1	0	0	0	0	0	0	3	0	0	0	0	0	0	2	0	0	0	0	0	0	0	0	0	0	0	0
NKTR	0	0	0	29	0	0	0	54	0	0	0	0	3	2	55	7	0	0	0	0	0	0	29	0	0	0
DIAPH2	0	0	0	0	0	0	3	0	0	0	0	0	0	2	0	0	0	0	0	0	0	0	0	0	0	0
SLC16A3	0	0	0	0	0	0	3	0	0	0	0	0	0	2	23	0	0	0	0	0	0	0	0	0	0	0
VPS33A	0	0	0	0	0	0	3	0	0	0	0	0	2	1	0	0	0	0	0	0	0	0	0	0	0	0
FAM73A	0	0	0	0	0	0	3	0	0	0	0	0	0	3	0	0	0	0	0	0	0	0	0	0	0	0
USP39	0	0	3	0	0	0	0	0	0	0	0	0	0	3	0	0	0	0	0	0	0	3	0	0	0	0
ATP2B3	0	0	0	0	0	0	3	0	0	0	0	0	3	0	0	0	0	0	0	0	0	0	0	0	0	0
EPHB3	0	0	0	0	0	0	3	0	0	0	0	0	0	3	0	0	0	0	0	0	0	0	0	0	0	0
MAVS	0	0	0	0	0	0	3	0	0	0	0	0	1	3	0	0	6	0	6	0	0	0	0	6	0	6
KIAA0020	0	0	3	0	0	0	0	0	0	0	0	0	2	2	0	0	0	0	0	0	0	3	0	0	0	0
OLA1	0	0	3	10	0	0	0	6	0	0	0	0	2	3	5	0	0	0	0	0	0	3	10	0	0	0
CPNE1	0	0	2	0	0	0	2	0	0	0	0	0	3	1	0	0	6	0	11	0	0	2	0	6	0	11
HLA.H	0	0	0	0	0	0	2	0	0	0	0	0	3	3	0	0	0	0	0	0	0	0	0	0	0	0
SLC35A2	0	0	0	0	0	0	3	0	0	0	0	0	3	3	0	0	0	0	0	0	0	0	0	0	0	0
FAM208A	0	0	4	0	0	0	0	0	0	0	0	0	0	0	0	0	79	0	7	0	0	4	0	79	0	7
SAP30BP	0	0	4	0	0	0	0	0	0	0	0	0	0	0	0	0	50	0	0	0	0	4	0	50	0	0
DDX20	0	0	4	0	0	0	0	0	0	0	0	0	0	0	0	0	0	0	0	0	0	4	0	0	0	0
TES	0	0	4	0	0	0	0	0	0	0	0	0	0	0	0	0	0	0	0	0	0	4	0	0	0	0
TMOD3	0	0	4	16	0	0	0	0	0	0	0	0	0	0	0	0	0	0	12	0	0	4	16	0	0	12
NLRP2	0	0	4	0	0	0	0	9	0	0	0	0	0	0	5	0	0	0	0	0	0	4	0	0	0	0
WDR70	0	0	4	0	0	0	0	0	0	0	0	0	0	0	0	0	0	0	0	0	0	4	0	0	0	0
GPHN	0	0	4	0	0	0	0	0	0	0	0	0	0	0	0	0	0	0	0	0	0	4	0	0	0	0
ANLN	0	0	3	0	0	0	2	0	0	0	0	0	4	0	0	0	0	0	0	0	0	3	0	0	0	0
GNB4	0	0	0	0	0	0	0	0	0	0	0	0	0	4	0	0	0	0	0	0	0	0	0	0	0	0
NOL11	0	0	4	0	0	0	0	0	0	0	0	0	0	0	0	0	0	0	0	0	0	4	0	0	0	0
KLC2	0	0	0	0	0	0	4	0	0	0	0	0	0	0	0	0	0	0	0	0	0	0	0	0	0	0
CTDSP1	0	0	0	0	0	0	0	0	0	0	0	0	0	4	0	0	0	0	0	0	0	0	0	0	0	0
ELAC2	0	0	4	0	0	0	0	0	0	0	0	0	0	0	0	0	0	0	0	0	0	4	0	0	0	0
SPAG5	0	0	4	0	0	0	0	0	0	0	0	0	0	0	0	0	45	0	6	0	0	4	0	45	0	6
DDRGK1	0	0	4	0	0	0	0	0	0	0	0	0	0	0	0	0	0	2	0	0	0	4	0	0	2	0
AHCYL2	0	0	0	0	0	0	0	0	0	0	0	0	4	0	0	14	0	0	0	0	0	0	0	0	0	0
TAF15	0	0	4	0	0	0	0	0	0	0	0	0	0	0	0	0	0	0	0	0	0	4	0	0	0	0
PSPC1	0	0	4	0	0	0	0	0	0	0	0	0	0	0	0	0	0	0	17	0	0	4	0	0	0	17
SPATA5	0	0	4	11	0	0	0	0	0	0	0	0	0	0	0	0	0	0	0	0	0	4	11	0	0	0
SERPINA12	0	0	4	0	0	0	0	0	0	0	0	0	0	0	0	0	0	0	0	0	0	4	0	0	0	0
KIF18B	0	0	4	0	0	0	0	0	0	0	0	0	0	0	0	0	0	0	0	0	0	4	0	0	0	0
LUZP1	0	0	4	15	0	0	0	0	0	0	0	0	0	0	0	0	0	0	0	0	0	4	15	0	0	0
RAI1	0	0	4	0	0	0	0	0	0	0	0	0	0	0	0	0	0	0	0	0	0	4	0	0	0	0
TWF2	0	0	4	0	0	0	0	0	0	0	0	0	0	0	0	0	0	0	6	0	0	4	0	0	0	6
FAM90A2P	0	0	0	0	0	0	0	13	0	0	0	0	0	4	0	0	0	0	0	0	0	0	0	0	0	0
SMEK2	0	0	4	0	0	0	0	0	0	0	0	0	0	0	0	0	0	0	0	0	0	4	0	0	0	0
PPP6R3	0	0	4	0	0	0	0	0	0	0	0	0	0	0	0	0	35	0	0	0	0	4	0	35	0	0
MED1	0	0	4	0	0	0	0	0	0	0	0	0	0	0	0	0	0	0	23	0	0	4	0	0	0	23
PLS1	0	0	4	0	0	0	0	0	0	0	0	0	0	0	0	0	0	0	0	0	0	4	0	0	0	0
DSC3	0	0	0	0	0	0	4	0	0	0	0	0	0	0	0	0	0	0	6	0	0	0	0	0	0	6
TRIM25	0	0	4	15	0	0	0	0	0	0	0	0	0	0	0	0	0	0	12	0	0	4	15	0	0	12
DAG1	0	0	0	0	0	0	0	0	0	0	0	0	0	4	0	0	0	0	4	0	0	0	0	0	0	4
CHAF1A	0	0	0	0	0	0	4	0	0	0	0	0	0	0	0	0	0	0	0	0	0	0	0	0	0	0
TP53BP1	0	0	4	51	0	0	0	0	0	0	0	0	0	0	0	0	93	0	21	0	0	4	51	93	0	21
KLC1	0	0	4	12	0	0	0	0	0	0	0	0	0	0	0	0	39	0	6	0	0	4	12	39	0	6
CSNK1G2	0	0	0	0	0	0	0	0	0	0	0	0	0	4	0	0	0	0	0	0	0	0	0	0	0	0
PSMC1	0	0	0	4	0	0	4	11	0	0	0	0	0	0	10	9	0	0	3	0	0	0	4	0	0	3
EPHB4	0	0	0	0	0	0	0	0	0	0	0	0	4	0	0	0	0	0	0	0	0	0	0	0	0	0
PTTG1IP	0	0	0	0	0	0	0	0	0	0	0	0	0	4	0	0	0	0	0	0	0	0	0	0	0	0
NR2C1	0	0	4	0	0	0	0	0	0	0	0	0	0	0	0	0	0	0	0	0	0	4	0	0	0	0
LYN	0	0	0	0	0	0	4	0	0	0	0	0	0	0	0	0	0	0	0	0	0	0	0	0	0	0
ECD	0	0	4	0	0	0	0	0	0	0	0	0	0	0	0	0	0	0	0	0	0	4	0	0	0	0
TRIM13	0	0	0	0	0	0	0	0	0	0	0	0	0	4	0	0	0	0	0	0	0	0	0	0	0	0
ZW10	0	0	4	0	0	0	0	0	0	0	0	0	0	0	0	0	6	0	2	0	0	4	0	6	0	2
PSMD3	0	0	4	0	0	0	0	0	0	0	0	0	0	0	0	0	0	0	14	0	0	4	0	0	0	14
TCERG1	0	0	4	0	0	0	0	0	0	0	0	0	0	0	0	0	0	0	25	0	0	4	0	0	0	25
ISYNA1	0	0	4	0	0	0	0	0	0	0	0	0	1	0	0	0	0	0	0	0	0	4	0	0	0	0
PIP5K1A	0	0	0	0	0	0	0	0	0	0	0	0	1	4	0	0	0	0	0	0	0	0	0	0	0	0
SLC20A1	0	0	0	0	0	0	1	0	0	0	0	0	0	4	0	0	0	0	0	0	0	0	0	0	0	0
AFG3L2	0	0	4	0	0	0	0	0	0	0	0	0	0	2	0	0	5	0	0	0	0	4	0	5	0	0
DAXX	0	0	4	0	0	0	0	0	0	0	0	0	2	0	0	0	0	0	0	0	0	4	0	0	0	0
BRD7	0	0	4	22	0	0	0	23	0	0	0	0	2	0	7	0	0	0	0	0	0	4	22	0	0	0
MKI67IP	0	0	2	7	0	0	0	8	0	0	0	0	0	4	3	18	0	0	0	0	0	2	7	0	0	0
JAM3	0	0	0	0	0	0	0	0	0	0	0	0	2	4	0	0	0	0	0	0	0	0	0	0	0	0
GPATCH1	0	0	2	19	0	0	0	0	0	0	0	0	4	0	0	0	39	0	0	0	0	2	19	39	0	0
RASA2	0	0	0	0	0	0	1	0	0	0	0	0	1	4	0	0	0	0	0	0	0	0	0	0	0	0
MRC2	0	0	0	0	0	0	4	0	0	0	0	0	0	3	0	0	0	0	0	0	0	0	0	0	0	0
EXD2	0	0	0	0	0	0	2	0	0	0	0	0	1	4	0	0	0	0	0	0	0	0	0	0	0	0
ESF1	0	0	4	19	0	0	0	7	0	0	0	0	3	0	4	0	38	0	0	0	0	4	19	38	0	0
XRN2	0	0	3	0	0	0	0	0	0	0	0	0	0	4	0	0	0	0	5	0	0	3	0	0	0	5
FERMT1	0	0	0	0	0	0	3	0	0	0	0	0	4	0	0	0	0	0	0	0	0	0	0	0	0	0
AP1AR	0	0	0	0	0	0	0	0	0	0	0	0	3	4	0	0	0	0	0	0	0	0	0	0	0	0
2017-09-02	0	0	1	0	0	0	0	0	0	0	0	0	2	4	0	0	0	0	16	0	0	1	0	0	0	16
ATP11A	0	0	0	0	0	0	3	0	0	0	0	0	0	4	0	0	0	0	0	0	0	0	0	0	0	0
G6PD	0	0	4	330	0	0	0	388	0	0	0	0	2	1	258	204	0	0	15	0	0	4	330	0	0	15
DOCK9	0	0	0	0	0	0	4	0	0	0	0	0	4	0	0	0	0	0	0	0	0	0	0	0	0	0
KRI1	0	0	4	0	0	0	4	0	0	0	0	0	0	0	0	0	0	0	0	0	0	4	0	0	0	0
GAPVD1	0	0	4	0	0	0	4	0	0	0	0	0	4	0	0	0	47	0	0	0	0	4	0	47	0	0
TULP3	0	0	0	0	0	0	2	0	0	0	0	0	4	2	0	0	0	0	0	0	0	0	0	0	0	0
EIF3F	0	0	4	12	0	0	1	22	0	0	0	0	0	3	14	0	0	0	13	0	0	4	12	0	0	13
SCFD1	0	0	4	0	0	0	2	0	0	0	0	0	1	2	0	0	7	0	0	0	0	4	0	7	0	0
CTNNB1	0	0	0	0	0	0	4	0	0	0	0	0	3	3	0	0	0	0	7	0	0	0	0	0	0	7
DHX29	0	0	4	0	0	0	2	0	0	0	0	0	4	2	0	0	0	0	23	0	0	4	0	0	0	23
PKP3	0	0	0	0	0	0	0	0	0	0	0	0	0	5	0	0	0	0	0	0	0	0	0	0	0	0
DHRS7	0	0	0	0	0	0	0	0	0	0	0	0	0	5	0	0	1	0	3	0	0	0	0	1	0	3
AKAP2	0	0	5	0	0	0	0	0	0	0	0	0	0	0	0	0	0	0	0	0	0	5	0	0	0	0
NUDC	0	0	5	29	0	0	0	0	0	0	0	0	0	0	5	4	47	0	0	0	0	5	29	47	0	0
SCML2	0	0	5	0	0	0	0	0	0	0	0	0	0	0	0	0	0	0	0	0	0	5	0	0	0	0
GTF3C4	0	0	5	0	0	0	0	0	0	0	0	0	0	0	0	0	0	0	0	0	0	5	0	0	0	0
MRPL15	0	0	0	0	0	0	0	0	0	0	0	0	0	5	0	0	0	0	0	0	0	0	0	0	0	0
AKAP9	0	0	5	32	0	0	0	0	0	0	0	0	0	0	0	0	156	0	24	0	0	5	32	156	0	24
NBEA	0	0	0	0	0	0	0	0	0	0	0	0	0	5	0	0	0	0	0	0	0	0	0	0	0	0
CPSF7	0	0	5	0	0	0	0	0	0	0	0	0	0	0	0	0	4	0	5	0	0	5	0	4	0	5
TH1L	0	0	5	0	0	0	0	0	0	0	0	0	0	0	0	0	0	0	0	0	0	5	0	0	0	0
SUGP1	0	0	5	0	0	0	0	0	0	0	0	0	0	0	0	0	0	0	0	0	0	5	0	0	0	0
PATL1	0	0	5	0	0	0	0	0	0	0	0	0	0	0	0	0	0	0	0	0	0	5	0	0	0	0
HIST2H3A	0	0	0	0	0	0	0	0	0	0	0	0	0	5	0	0	1	0	0	0	0	0	0	1	0	0
UBAP2	0	0	5	22	0	0	0	0	0	0	0	0	0	0	0	0	39	0	15	0	0	5	22	39	0	15
AGK	0	0	0	0	0	0	0	0	0	0	0	0	0	5	0	0	0	0	0	0	0	0	0	0	0	0
TRIP11	0	0	0	11	0	0	5	0	0	0	0	0	0	0	0	0	56	0	0	0	0	0	11	56	0	0
NOLC1	0	0	5	0	0	0	0	0	0	0	0	0	0	0	0	0	0	0	0	0	0	5	0	0	0	0
MVP	0	0	5	8	0	0	0	7	0	0	0	0	0	0	0	0	0	0	0	0	0	5	8	0	0	0
TARDBP	0	0	5	8	0	0	0	7	0	0	0	0	0	0	6	0	0	0	12	0	0	5	8	0	0	12
TOP2B	0	0	0	5	0	0	0	15	0	0	0	0	0	5	0	8	37	0	0	0	0	0	5	37	0	0
PMS2	0	0	5	0	0	0	0	0	0	0	0	0	0	0	0	0	0	0	0	0	0	5	0	0	0	0
KIF11	0	0	5	0	0	0	0	0	0	0	0	0	0	0	0	0	0	0	0	0	0	5	0	0	0	0
PAPOLA	0	0	5	0	0	0	0	0	0	0	0	0	0	0	0	0	70	0	19	0	0	5	0	70	0	19
MCM7	0	0	5	10	0	0	0	44	0	0	0	0	0	0	0	0	0	0	7	0	0	5	10	0	0	7
FGFR1OP	0	0	5	0	0	0	0	0	0	0	0	0	0	0	0	0	5	0	0	0	0	5	0	5	0	0
ANKRD17	0	0	5	0	0	0	0	0	0	0	0	0	0	0	0	0	148	0	0	0	0	5	0	148	0	0
RAB27B	0	0	0	0	0	0	0	0	0	0	0	0	0	5	0	0	0	2	0	0	0	0	0	0	2	0
DDX55	0	0	5	0	0	0	0	0	0	0	0	0	0	1	0	0	0	0	0	0	0	5	0	0	0	0
NPTN	0	0	0	0	0	0	5	0	0	0	0	0	0	2	0	0	0	0	0	0	0	0	0	0	0	0
DDX47	0	0	5	0	0	0	0	0	0	0	0	0	2	0	0	0	6	0	0	0	0	5	0	6	0	0
UBR4	0	0	0	61	0	0	5	88	0	0	0	0	0	3	0	0	61	0	0	0	0	0	61	61	0	0
DCBLD2	0	0	0	0	0	0	5	7	0	0	0	0	0	4	3	27	0	0	0	0	0	0	0	0	0	0
PLCB1	0	0	0	0	0	0	5	0	0	0	0	0	0	5	0	0	0	0	0	0	0	0	0	0	0	0
FAM171A1	0	0	0	0	0	0	2	0	0	0	0	0	3	5	0	0	0	0	0	0	0	0	0	0	0	0
HLA.G	0	0	0	0	0	0	2	0	0	0	0	0	3	5	0	0	0	0	0	0	0	0	0	0	0	0
HMHA1	0	0	0	0	0	0	5	0	0	0	0	0	4	2	0	0	0	0	0	0	0	0	0	0	0	0
ARL6IP5	0	0	0	0	0	0	5	0	0	0	0	0	2	4	0	0	0	0	0	0	0	0	0	0	0	0
CHD1	0	0	5	0	0	0	2	0	0	0	0	0	4	0	0	0	47	0	0	0	0	5	0	47	0	0
NGDN	0	0	3	0	0	0	0	0	0	0	0	0	5	4	0	0	2	0	0	0	0	3	0	2	0	0
TTK	0	0	5	0	0	0	3	0	0	0	0	0	3	2	0	0	0	0	0	0	0	5	0	0	0	0
MAPKAP1	0	0	2	0	0	0	3	0	0	0	0	0	5	4	0	0	0	0	0	0	0	2	0	0	0	0
RAB11FIP5	0	0	1	0	0	0	5	0	0	0	0	0	4	5	0	0	0	0	0	0	0	1	0	0	0	0
FHOD1	0	0	6	0	0	0	0	0	0	0	0	0	0	0	0	0	0	0	0	0	0	6	0	0	0	0
MAP4K5	0	0	0	0	0	0	0	0	0	0	0	0	7	0	0	0	0	0	0	0	0	0	0	0	0	0
SRPK1	0	0	6	17	0	0	0	17	0	0	0	0	0	0	10	0	0	0	0	0	0	6	17	0	0	0
NACC1	0	0	6	0	0	0	0	0	0	0	0	0	0	0	0	0	0	0	0	0	0	6	0	0	0	0
ARHGEF17	0	0	0	0	0	0	0	0	0	0	0	0	0	6	9	0	0	0	0	0	0	0	0	0	0	0
THOC2	0	0	6	0	0	0	0	0	0	0	0	0	0	0	0	0	59	0	12	0	0	6	0	59	0	12
NARG2	0	0	6	0	0	0	0	0	0	0	0	0	0	0	0	0	0	0	0	0	0	6	0	0	0	0
USP10	0	0	6	0	0	0	0	0	0	0	0	0	0	0	0	0	0	0	4	0	0	6	0	0	0	4
PPIG	0	0	0	7	0	0	0	23	0	0	0	0	6	0	10	0	0	0	0	0	0	0	7	0	0	0
G3BP1	0	0	6	0	0	0	0	0	0	0	0	0	0	0	0	0	0	0	3	0	0	6	0	0	0	3
STX3	0	0	0	0	0	0	0	0	0	0	0	0	0	6	0	0	0	0	0	0	0	0	0	0	0	0
STK4	0	0	6	0	0	0	0	0	0	0	0	0	0	0	0	0	0	0	0	0	0	6	0	0	0	0
SRSF11	0	0	6	0	0	0	0	0	0	0	0	0	0	0	0	0	0	0	0	0	0	6	0	0	0	0
OLR1	0	0	0	0	0	0	0	0	0	0	0	0	0	6	0	0	0	0	0	0	0	0	0	0	0	0
RPL31	0	0	0	0	0	0	0	0	0	0	0	0	0	6	0	0	4	0	7	0	0	0	0	4	0	7
ATRX	0	0	0	25	0	0	0	0	0	0	0	0	6	0	0	0	85	0	0	0	0	0	25	85	0	0
TARS	0	0	6	0	0	0	0	0	0	0	0	0	0	0	0	0	0	0	16	0	0	6	0	0	0	16
HK1	0	0	0	0	0	0	0	0	0	0	0	0	0	6	9	0	5	0	0	0	0	0	0	5	0	0
GNAT2	0	0	0	0	0	0	0	0	0	0	0	0	0	6	0	0	0	0	0	0	0	0	0	0	0	0
CD46	0	0	0	0	0	0	0	0	0	0	0	0	0	6	0	0	0	0	0	0	0	0	0	0	0	0
STX6	0	0	0	0	0	0	0	0	0	0	0	0	0	6	0	0	0	0	0	0	0	0	0	0	0	0
HNRNPR	0	0	6	0	0	0	0	0	0	0	0	0	0	0	0	0	51	0	12	0	0	6	0	51	0	12
SPRED2	0	0	0	0	0	0	0	0	0	0	0	0	1	6	0	0	0	0	0	0	0	0	0	0	0	0
GLTSCR2	0	0	6	9	0	0	0	4	0	0	0	0	2	0	12	18	0	0	0	0	0	6	9	0	0	0
STIM2	0	0	0	0	0	0	6	0	0	0	0	0	0	3	0	0	0	0	0	0	0	0	0	0	0	0
SLC5A3	0	0	0	0	0	0	3	0	0	0	0	0	6	0	0	0	0	0	0	0	0	0	0	0	0	0
ATIC	0	0	6	7	0	0	0	6	0	0	0	0	3	0	16	4	0	0	19	0	0	6	7	0	0	19
DHX16	0	0	6	0	0	0	0	0	0	0	0	0	3	0	0	0	0	0	0	0	0	6	0	0	0	0
HLA.C	0	0	0	0	0	0	0	0	0	0	0	0	6	4	0	0	0	0	0	0	0	0	0	0	0	0
FLOT1	0	0	0	0	0	0	4	0	0	0	0	0	0	6	0	0	0	0	0	0	0	0	0	0	0	0
PPP1R12A	0	0	6	0	0	0	2	0	0	0	0	0	0	2	0	0	0	0	0	0	0	6	0	0	0	0
CDCP1	0	0	0	0	0	0	6	0	0	0	0	0	0	5	0	0	0	0	0	0	0	0	0	0	0	0
PLCB4	0	0	0	0	0	0	6	0	0	0	0	0	4	1	0	0	0	0	0	0	0	0	0	0	0	0
MDN1	0	0	0	0	0	0	6	0	0	0	0	0	0	6	0	0	75	0	0	0	0	0	0	75	0	0
TBC1D10A	0	0	0	0	0	0	6	0	0	0	0	0	4	2	0	0	0	0	0	0	0	0	0	0	0	0
CLCC1	0	0	0	0	0	0	6	0	0	0	0	0	0	6	0	0	0	0	0	0	0	0	0	0	0	0
FAM126A	0	0	0	0	0	0	4	0	0	0	0	0	6	3	0	0	2	0	0	0	0	0	0	2	0	0
ITSN1	0	0	0	0	0	0	6	0	0	0	0	0	5	3	0	0	0	0	0	0	0	0	0	0	0	0
ALCAM	0	0	0	0	0	0	5	23	0	0	0	0	3	6	12	23	0	0	0	0	0	0	0	0	0	0
SLC8A1	0	0	0	0	0	0	6	0	0	0	0	0	3	5	0	0	0	0	0	0	0	0	0	0	0	0
NSUN2	0	0	6	22	0	0	3	35	0	0	0	0	5	1	21	0	0	0	7	0	0	6	22	0	0	7
DNAJC13	0	0	3	0	0	0	6	0	0	0	0	0	3	3	0	0	61	0	0	0	0	3	0	61	0	0
SNX9	0	0	2	0	0	0	5	0	0	0	0	0	4	6	0	0	7	0	0	0	0	2	0	7	0	0
SLC29A1	0	0	0	0	0	0	6	6	0	0	0	0	5	6	8	9	0	0	0	0	0	0	0	0	0	0
PMPCA	0	0	6	0	0	0	6	0	0	0	0	0	4	5	0	0	0	0	0	0	0	6	0	0	0	0
HBS1L	0	0	7	0	0	0	0	0	0	0	0	0	0	0	0	0	35	0	0	0	0	7	0	35	0	0
STRAP	0	0	7	0	0	0	0	0	0	0	0	0	0	0	0	0	0	0	0	0	0	7	0	0	0	0
SUGT1	0	0	7	0	0	0	0	0	0	0	0	0	0	0	0	0	0	0	25	0	0	7	0	0	0	25
THRAP3	0	0	7	30	0	0	0	7	0	0	0	0	0	0	0	0	67	0	0	0	0	7	30	67	0	0
ABCF2	0	0	7	0	0	0	0	0	0	0	0	0	0	0	0	0	0	0	0	0	0	7	0	0	0	0
FRS2	0	0	0	0	0	0	7	0	0	0	0	0	0	0	0	0	0	0	0	0	0	0	0	0	0	0
RPRD2	0	0	7	12	0	0	0	0	0	0	0	0	0	0	0	0	91	0	11	0	0	7	12	91	0	11
NCOA2	0	0	0	0	0	0	7	0	0	0	0	0	0	0	0	0	0	0	0	0	0	0	0	0	0	0
MEF2D	0	0	7	0	0	0	0	0	0	0	0	0	0	0	0	0	0	0	0	0	0	7	0	0	0	0
RBM10	0	0	7	0	0	0	0	0	0	0	0	0	0	0	0	0	46	0	7	0	0	7	0	46	0	7
RDBP	0	0	7	0	0	0	0	0	0	0	0	0	0	0	0	0	0	0	0	0	0	7	0	0	0	0
SLFN14	0	0	0	0	0	0	0	0	0	0	0	0	0	7	0	0	0	0	0	0	0	0	0	0	0	0
ENO2	0	0	0	0	0	0	0	0	0	0	0	0	7	0	0	0	0	0	0	0	0	0	0	0	0	0
IGSF3	0	0	0	0	0	0	7	35	0	0	0	0	0	0	24	58	0	0	0	0	0	0	0	0	0	0
ATP2A1	0	0	0	0	0	0	0	0	0	0	0	0	0	7	0	0	0	0	0	0	0	0	0	0	0	0
GDI1	0	0	0	0	0	0	0	0	0	0	0	0	1	7	0	0	6	0	0	0	0	0	0	6	0	0
CCDC86	0	0	7	24	0	0	0	10	0	0	0	0	2	0	30	31	0	0	16	0	0	7	24	0	0	16
REXO4	0	0	7	0	0	0	0	0	0	0	0	0	2	0	0	0	0	0	0	0	0	7	0	0	0	0
RHBDF2	0	0	0	0	0	0	7	0	0	0	0	0	2	3	0	0	0	0	0	0	0	0	0	0	0	0
KCNMA1	0	0	0	0	0	0	3	0	0	0	0	0	0	7	0	0	0	0	0	0	0	0	0	0	0	0
ARFGEF2	0	0	0	0	0	0	4	0	0	0	0	0	0	7	0	0	0	0	0	0	0	0	0	0	0	0
RBMX2	0	0	2	0	0	0	0	0	0	0	0	0	7	2	0	0	0	0	11	0	0	2	0	0	0	11
BOP1	0	0	7	10	0	0	0	29	0	0	0	0	3	1	22	4	0	0	0	0	0	7	10	0	0	0
UBXN6	0	0	0	0	0	0	7	0	0	0	0	0	4	1	0	0	0	0	0	0	0	0	0	0	0	0
CDC42BPA	0	0	0	0	0	0	3	0	0	0	0	0	2	7	0	0	0	0	0	0	0	0	0	0	0	0
WDR44	0	0	0	7	0	0	3	7	0	0	0	0	2	7	0	8	0	0	0	0	0	0	7	0	0	0
CENPC1	0	0	7	0	0	0	0	0	0	0	0	0	5	0	0	0	0	0	0	0	0	7	0	0	0	0
SLC2A1	0	0	0	0	0	0	3	6	0	0	0	0	2	7	0	14	0	0	13	0	0	0	0	0	0	13
ZC3H15	0	0	7	0	0	0	0	0	0	0	0	0	5	1	0	0	0	0	11	0	0	7	0	0	0	11
AHSA1	0	0	7	21	0	0	0	25	0	0	0	0	3	4	8	5	41	0	22	0	0	7	21	41	0	22
BAZ1A	0	0	2	0	0	0	2	0	0	0	0	0	4	7	0	0	68	0	0	0	0	2	0	68	0	0
NUP93	0	0	7	6	0	0	6	10	0	0	0	0	0	2	0	0	0	0	2	0	0	7	6	0	0	2
TAF3	0	0	4	12	0	0	4	13	0	0	0	0	7	0	7	8	89	0	0	0	0	4	12	89	0	0
VPS45	0	0	0	0	0	0	7	0	0	0	0	0	2	7	0	0	0	0	0	0	0	0	0	0	0	0
EFTUD2	0	0	7	15	0	0	7	21	0	0	0	0	1	1	3	6	7	0	0	0	0	7	15	7	0	0
FAM83B	0	0	0	0	0	0	7	0	0	0	0	0	7	3	0	0	0	0	0	0	0	0	0	0	0	0
DHX37	0	0	6	0	0	0	3	9	0	0	0	0	2	7	0	0	0	0	0	0	0	6	0	0	0	0
ANKRD11	0	0	6	0	0	0	7	0	0	0	0	0	5	0	0	0	0	0	0	0	0	6	0	0	0	0
LTV1	0	0	7	76	0	0	4	91	0	0	0	0	6	2	53	32	0	0	0	0	0	7	76	0	0	0
STK38	0	0	7	0	0	0	4	0	0	0	0	0	4	4	0	0	0	0	0	0	0	7	0	0	0	0
MPHOSPH8	0	0	7	0	0	0	6	0	0	0	0	0	7	0	0	0	0	0	0	0	0	7	0	0	0	0
CDK13	0	0	6	0	0	0	7	0	0	0	0	0	5	4	0	0	37	0	0	0	0	6	0	37	0	0
TEX10	0	0	8	0	0	0	0	0	0	0	0	0	0	0	0	0	0	0	0	0	0	8	0	0	0	0
TMX1	0	0	0	0	0	0	0	0	0	0	0	0	0	8	0	0	0	0	0	0	0	0	0	0	0	0
KIF16B	0	0	0	0	0	0	0	0	0	0	0	0	0	8	0	0	0	0	0	0	0	0	0	0	0	0
PARD3	0	0	0	0	0	0	3	0	0	0	0	0	2	8	0	0	0	0	0	0	0	0	0	0	0	0
FIP1L1	0	0	8	0	0	0	0	0	0	0	0	0	0	0	0	0	35	0	5	0	0	8	0	35	0	5
PPP1R18	0	0	8	0	0	0	0	0	0	0	0	0	0	0	0	0	0	0	0	0	0	8	0	0	0	0
SART3	0	0	8	27	0	0	0	10	0	0	0	0	0	0	0	0	75	0	6	0	0	8	27	75	0	6
RPL13A	0	0	0	0	0	0	0	0	0	0	0	0	0	8	0	0	0	0	0	0	0	0	0	0	0	0
ATP6V1A	0	0	8	12	0	0	0	0	0	0	0	0	0	0	0	2	0	0	2	0	0	8	12	0	0	2
CSTF2	0	0	8	0	0	0	0	0	0	0	0	0	0	0	0	0	0	0	0	0	0	8	0	0	0	0
EIF3G	0	0	8	0	0	0	0	0	0	0	0	0	0	0	0	0	0	0	16	0	0	8	0	0	0	16
PLXNB2	0	0	0	0	0	0	0	0	0	0	0	0	0	8	0	0	0	0	0	0	0	0	0	0	0	0
TNFRSF10A	0	0	0	0	0	0	0	0	0	0	0	0	0	8	0	0	0	0	0	0	0	0	0	0	0	0
AHCTF1	0	0	3	0	0	0	4	0	0	0	0	0	8	0	0	0	259	0	26	0	0	3	0	259	0	26
ZNF800	0	0	8	0	0	0	0	0	0	0	0	0	3	0	0	0	0	0	0	0	0	8	0	0	0	0
C19orf29	0	0	8	0	0	0	0	0	0	0	0	0	4	0	0	0	0	0	0	0	0	8	0	0	0	0
SLC6A6	0	0	0	0	0	0	8	14	0	0	0	0	2	2	16	16	0	0	0	0	0	0	0	0	0	0
SLC35F2	0	0	0	0	0	0	5	0	0	0	0	0	0	8	0	0	0	0	0	0	0	0	0	0	0	0
MAP7D3	0	0	8	0	0	0	3	0	0	0	0	0	0	3	0	0	35	0	0	0	0	8	0	35	0	0
PRPF8	0	0	3	18	0	0	4	81	0	0	0	0	3	8	8	0	48	0	0	0	0	3	18	48	0	0
PSMD12	0	0	8	0	0	0	5	0	0	0	0	0	3	5	0	0	0	0	0	0	0	8	0	0	0	0
AUP1	0	0	0	0	0	0	0	0	0	0	0	0	6	9	0	0	0	0	0	0	0	0	0	0	0	0
ZNF281	0	0	9	0	0	0	0	0	0	0	0	0	0	0	0	0	57	0	0	0	0	9	0	57	0	0
TRMT6	0	0	9	0	0	0	0	0	0	0	0	0	0	0	0	0	0	0	12	0	0	9	0	0	0	12
FAT4	0	0	0	0	0	0	9	0	0	0	0	0	0	0	0	0	0	0	0	0	0	0	0	0	0	0
SMEK1	0	0	9	0	0	0	0	0	0	0	0	0	0	0	0	0	0	0	2	0	0	9	0	0	0	2
DDX39B	0	0	9	2	0	0	0	0	0	0	0	0	0	0	0	10	0	0	25	0	0	9	2	0	0	25
PTPN11	0	0	9	14	0	0	0	0	0	0	0	0	0	0	0	0	48	0	0	0	0	9	14	48	0	0
NASP	0	0	9	28	0	0	0	0	0	0	0	0	0	0	0	0	119	0	0	0	0	9	28	119	0	0
KIAA0754	0	0	0	0	0	0	9	0	0	0	0	0	0	0	0	0	0	0	0	0	0	0	0	0	0	0
ACTR3	0	0	9	11	0	0	0	14	0	0	0	0	0	3	9	0	0	0	10	0	0	9	11	0	0	10
ARFGAP1	0	0	9	0	0	0	0	0	0	0	0	0	1	4	0	0	0	0	18	0	0	9	0	0	0	18
HEATR1	0	0	9	0	0	0	4	0	0	0	0	0	0	3	0	0	59	0	3	0	0	9	0	59	0	3
FMNL2	0	0	0	0	0	0	9	0	0	0	0	0	2	5	0	0	0	0	0	0	0	0	0	0	0	0
ARL13B	0	0	0	0	0	0	5	0	0	0	0	0	5	9	0	0	0	0	0	0	0	0	0	0	0	0
MSH2	0	0	9	20	0	0	5	45	0	0	0	0	3	3	10	3	0	0	4	0	0	9	20	0	0	4
EML4	0	0	10	15	0	0	0	4	0	0	0	0	0	0	0	0	0	0	18	0	0	10	15	0	0	18
LRRC15	0	0	0	0	0	0	0	0	0	0	0	0	0	10	0	0	0	0	0	0	0	0	0	0	0	0
TBC1D15	0	0	10	0	0	0	0	0	0	0	0	0	0	0	0	0	0	0	0	0	0	10	0	0	0	0
WAPAL	0	0	10	0	0	0	0	0	0	0	0	0	0	0	0	0	43	0	0	0	0	10	0	43	0	0
NCAPH	0	0	10	25	0	0	0	11	0	0	0	0	0	0	4	0	56	0	0	0	0	10	25	56	0	0
CUL4B	0	0	10	0	0	0	0	15	0	0	0	0	0	0	0	0	44	0	0	0	0	10	0	44	0	0
EIF4G2	0	0	10	16	0	0	0	0	0	0	0	0	0	0	0	0	90	0	18	0	0	10	16	90	0	18
GMPS	0	0	10	23	0	0	0	25	0	0	0	0	0	0	13	0	49	0	7	0	0	10	23	49	0	7
VAPB	0	0	0	0	0	0	0	0	0	0	0	0	0	10	0	0	6	0	0	0	0	0	0	6	0	0
NDRG1	0	0	0	0	0	0	0	0	0	0	0	0	4	10	0	0	0	0	0	0	0	0	0	0	0	0
CACHD1	0	0	0	0	0	0	10	0	0	0	0	0	0	4	0	0	0	0	0	0	0	0	0	0	0	0
NAP1L1	0	0	10	10	0	0	4	0	0	0	0	0	0	2	4	0	0	0	16	0	0	10	10	0	0	16
ABCG2	0	0	0	0	0	0	3	0	0	0	0	0	4	10	0	0	0	0	0	0	0	0	0	0	0	0
SLITRK4	0	0	0	0	0	0	10	0	0	0	0	0	0	9	0	0	0	0	0	0	0	0	0	0	0	0
EFNB1	0	0	0	0	0	0	9	0	0	0	0	0	1	10	0	0	0	0	0	0	0	0	0	0	0	0
ANKRD50	0	0	0	0	0	0	10	0	0	0	0	0	9	6	0	0	0	0	0	0	0	0	0	0	0	0
MYO1C	0	0	4	9	0	0	6	40	0	0	0	0	5	10	4	0	6	0	7	0	0	4	9	6	0	7
SRPR	0	0	9	0	0	0	6	0	0	0	0	0	1	10	0	0	0	0	0	0	0	9	0	0	0	0
TMEM237	0	0	0	0	0	0	10	0	0	0	0	0	8	10	0	0	0	0	0	0	0	0	0	0	0	0
EDC4	0	0	11	0	0	0	0	0	0	0	0	0	0	0	0	0	40	0	0	0	0	11	0	40	0	0
PPP2R5D	0	0	0	0	0	0	0	0	0	0	0	0	0	11	0	0	0	0	0	0	0	0	0	0	0	0
SNW1	0	0	11	0	0	0	0	0	0	0	0	0	0	0	0	0	37	0	0	0	0	11	0	37	0	0
ADAR	0	0	11	0	0	0	0	0	0	0	0	0	0	0	0	0	38	0	3	0	0	11	0	38	0	3
NUP214	0	0	11	84	0	0	0	0	0	0	0	0	0	0	0	0	115	0	16	0	0	11	84	115	0	16
RPA1	0	0	11	0	0	0	0	0	0	0	0	0	0	0	0	0	0	0	20	0	0	11	0	0	0	20
STX10	0	0	0	0	0	0	0	0	0	0	0	0	0	11	0	0	0	0	0	0	0	0	0	0	0	0
VWA5A	0	0	11	0	0	0	0	0	0	0	0	0	0	0	0	0	0	0	0	0	0	11	0	0	0	0
NAT10	0	0	11	4	0	0	2	11	0	0	0	0	3	0	0	0	59	0	28	0	0	11	4	59	0	28
CDCA3	0	0	0	0	0	0	0	0	0	0	0	0	11	5	0	0	0	0	0	0	0	0	0	0	0	0
PYGL	0	0	11	0	0	0	1	0	0	0	0	0	3	3	0	0	0	0	0	0	0	11	0	0	0	0
LRP6	0	0	0	0	0	0	11	0	0	0	0	0	3	5	0	0	0	0	0	0	0	0	0	0	0	0
SSRP1	0	0	11	23	0	0	0	47	0	0	0	0	7	3	15	10	0	0	3	0	0	11	23	0	0	3
TEX2	0	0	3	0	0	0	11	0	0	0	0	0	3	6	0	0	0	0	0	0	0	3	0	0	0	0
DDX5	0	0	12	24	0	0	0	32	0	0	0	0	0	0	27	36	89	0	0	0	0	12	24	89	0	0
SERPINB2	0	0	12	0	0	0	0	0	0	0	0	0	0	2	0	0	44	0	0	0	0	12	0	44	0	0
ABI1	0	0	0	0	0	0	5	0	0	0	0	0	3	12	0	0	7	0	0	0	0	0	0	7	0	0
SLC26A2	0	0	0	0	0	0	10	0	0	0	0	0	6	12	0	0	0	0	0	0	0	0	0	0	0	0
RPAP3	0	0	13	0	0	0	0	0	0	0	0	0	0	0	0	0	41	0	0	0	0	13	0	41	0	0
WDR43	0	0	13	0	0	0	0	0	0	0	0	0	0	0	0	0	0	0	0	0	0	13	0	0	0	0
TPD52L2	0	0	0	0	0	0	0	0	0	0	0	0	0	13	0	0	6	0	0	0	0	0	0	6	0	0
HAUS6	0	0	13	32	0	0	0	0	0	0	0	0	0	1	0	0	106	0	0	0	0	13	32	106	0	0
ABCC3	0	0	0	0	0	0	6	24	0	0	0	0	13	0	0	21	0	0	0	0	0	0	0	0	0	0
SPECC1	0	0	0	0	0	0	13	0	0	0	0	0	5	4	0	11	0	0	0	0	0	0	0	0	0	0
SLITRK6	0	0	0	0	0	0	8	0	0	0	0	0	2	13	0	0	0	0	0	0	0	0	0	0	0	0
ALDH3A2	0	0	13	16	0	0	12	0	0	0	0	0	9	11	0	8	0	0	21	0	0	13	16	0	0	21
VAPA	0	0	0	0	0	0	0	0	0	0	0	0	0	14	0	0	7	0	14	0	0	0	0	7	0	14
UBAP2L	0	0	14	27	0	0	0	0	0	0	0	0	0	0	0	0	113	0	0	0	0	14	27	113	0	0
ACOT1	0	0	14	0	0	0	0	0	0	0	0	0	1	0	0	0	0	0	0	0	0	14	0	0	0	0
SPRY4	0	0	0	0	0	0	3	0	0	0	0	0	8	14	0	0	0	0	0	0	0	0	0	0	0	0
GPRC5A	0	0	0	0	0	0	6	8	0	0	0	0	14	11	7	9	0	0	0	0	0	0	0	0	0	0
ITGB5	0	0	0	0	0	0	13	37	0	0	0	0	5	14	20	41	0	0	0	0	0	0	0	0	0	0
CTCF	0	0	14	3	0	0	9	9	0	0	0	0	8	2	2	3	0	0	0	0	0	14	3	0	0	0
EIF5B	0	0	13	80	0	0	7	125	0	0	0	0	11	14	40	11	70	0	28	0	0	13	80	70	0	28
DLGAP5	0	0	15	0	0	0	0	10	0	0	0	0	0	0	0	0	52	0	0	0	0	15	0	52	0	0
EXOSC10	0	0	15	0	0	0	0	0	0	0	0	0	0	0	0	0	36	0	10	0	0	15	0	36	0	10
CCNT1	0	0	15	0	0	0	0	0	0	0	0	0	0	0	0	0	0	0	0	0	0	15	0	0	0	0
DDX54	0	0	15	0	0	0	0	0	0	0	0	0	0	1	0	0	0	0	0	0	0	15	0	0	0	0
SLC2A14	0	0	0	0	0	0	15	0	0	0	0	0	5	0	0	0	0	0	0	0	0	0	0	0	0	0
DDX52	0	0	15	0	0	0	3	0	0	0	0	0	3	3	0	0	0	0	0	0	0	15	0	0	0	0
PDLIM5	0	0	15	22	0	0	2	0	0	0	0	0	4	6	0	0	35	0	22	0	0	15	22	35	0	22
BAZ1B	0	0	14	10	0	0	0	5	0	0	0	0	15	3	0	6	181	0	0	0	0	14	10	181	0	0
RICTOR	0	0	0	0	0	0	13	0	0	0	0	0	11	15	0	0	0	0	0	0	0	0	0	0	0	0
AHCYL1	0	0	0	10	0	0	10	7	0	0	0	0	14	15	6	0	0	0	4	0	0	0	10	0	0	4
PICALM	0	0	4	0	0	0	15	0	0	0	0	0	8	15	0	0	0	0	4	0	0	4	0	0	0	4
CORO1C	0	0	14	27	0	0	6	5	0	0	0	0	8	15	0	4	0	0	22	0	0	14	27	0	0	22
PUF60	0	0	16	9	0	0	0	3	0	0	0	0	0	0	0	0	54	0	18	0	0	16	9	54	0	18
RBM27	0	0	16	0	0	0	0	0	0	0	0	0	0	0	0	0	58	0	19	0	0	16	0	58	0	19
GEMIN5	0	0	16	48	0	0	0	0	0	0	0	0	0	0	0	0	162	0	0	0	0	16	48	162	0	0
CCDC137	0	0	16	0	0	0	0	1	0	0	0	0	0	0	3	10	0	0	0	0	0	16	0	0	0	0
ACSL4	0	0	0	0	0	0	0	0	0	0	0	0	5	16	0	0	0	0	0	0	0	0	0	0	0	0
SLC25A6	0	0	0	0	0	0	9	0	0	0	0	0	6	16	0	0	0	2	7	0	0	0	0	0	2	7
FAT1	0	0	0	0	0	0	17	13	0	0	0	0	0	0	0	15	0	0	0	0	0	0	0	0	0	0
SLC2A3	0	0	0	0	0	0	0	0	0	0	0	0	0	17	0	0	0	0	0	0	0	0	0	0	0	0
RPL14	0	0	4	0	0	0	0	0	0	0	0	0	0	17	0	0	0	0	17	0	0	4	0	0	0	17
OCLN	0	0	0	0	0	0	17	5	0	0	0	0	4	11	8	12	0	0	4	0	0	0	0	0	0	4
SNRNP200	0	0	9	113	0	0	14	140	0	0	0	0	10	17	55	34	74	0	18	0	0	9	113	74	0	18
IL6ST	0	0	0	0	0	0	11	0	0	0	0	0	2	18	0	0	0	0	0	0	0	0	0	0	0	0
NF1	0	0	0	0	0	0	8	0	0	0	0	0	6	18	0	0	0	0	0	0	0	0	0	0	0	0
SHB	0	0	0	0	0	0	10	0	0	0	0	0	11	18	3	10	0	0	0	0	0	0	0	0	0	0
ORC2	0	0	19	0	0	0	0	0	0	0	0	0	0	0	0	0	47	0	14	0	0	19	0	47	0	14
CTPS	0	0	19	28	0	0	0	11	0	0	0	0	0	1	0	0	0	0	0	0	0	19	28	0	0	0
PLEK2	0	0	0	0	0	0	0	0	0	0	0	0	5	19	0	0	0	0	0	0	0	0	0	0	0	0
SCAF1	0	0	12	17	0	0	0	33	0	0	0	0	19	0	13	39	0	0	0	0	0	12	17	0	0	0
STXBP3	0	0	0	0	0	0	19	0	0	0	0	0	5	18	0	0	0	0	0	0	0	0	0	0	0	0
DKC1	0	0	15	0	0	0	4	0	0	0	0	0	6	19	0	0	0	0	6	0	0	15	0	0	0	6
BBX	0	0	17	32	0	0	12	46	0	0	0	0	19	11	23	21	0	0	0	0	0	17	32	0	0	0
SYNE2	0	0	0	0	0	0	20	0	0	0	0	0	0	0	0	0	85	0	0	0	0	0	0	85	0	0
ZDHHC20	0	0	0	0	0	0	5	0	0	0	0	0	0	20	0	0	0	0	0	0	0	0	0	0	0	0
NOL9	0	0	20	0	0	0	4	0	0	0	0	0	15	3	0	0	0	0	0	0	0	20	0	0	0	0
FLRT2	0	0	0	0	0	0	20	0	0	0	0	0	13	18	0	0	0	0	0	0	0	0	0	0	0	0
TPX2	0	0	21	0	0	0	0	0	0	0	0	0	0	0	0	0	62	0	15	0	0	21	0	62	0	15
NUFIP2	0	0	21	16	0	0	0	0	0	0	0	0	0	0	0	0	95	0	17	0	0	21	16	95	0	17
LSR	0	0	0	0	0	0	21	0	0	0	0	0	1	7	3	25	0	0	0	0	0	0	0	0	0	0
UBTF	0	0	21	0	0	0	0	0	0	0	0	0	10	0	0	0	0	0	7	0	0	21	0	0	0	7
SDAD1	0	0	21	0	0	0	6	0	0	0	0	0	7	11	0	0	0	0	0	0	0	21	0	0	0	0
SLC30A1	0	0	0	0	0	0	21	8	0	0	0	0	12	21	2	18	0	0	0	0	0	0	0	0	0	0
NOM1	0	0	21	14	0	0	11	25	0	0	0	0	13	15	4	8	9	0	0	0	0	21	14	9	0	0
PTPN12	0	0	22	0	0	0	1	0	0	0	0	0	0	2	0	0	64	0	0	0	0	22	0	64	0	0
DDX23	0	0	22	4	0	0	0	9	0	0	0	0	5	1	0	0	0	0	6	0	0	22	4	0	0	6
ELFN1	0	0	0	0	0	0	22	0	0	0	0	0	11	5	0	0	0	0	0	0	0	0	0	0	0	0
VRK2	0	0	4	0	0	0	19	0	0	0	0	0	18	22	0	0	0	0	0	0	0	4	0	0	0	0
DDX42	0	0	23	20	0	0	0	0	0	0	0	0	0	0	0	0	62	0	23	0	0	23	20	62	0	23
NOP2	0	0	23	30	0	0	0	51	0	0	0	0	6	3	11	9	0	0	22	0	0	23	30	0	0	22
C9orf114	0	0	23	9	0	0	0	12	0	0	0	0	10	5	18	4	0	0	0	0	0	23	9	0	0	0
AKAP17A	0	0	23	6	0	0	4	15	0	0	0	0	8	7	10	10	34	0	0	0	0	23	6	34	0	0
MYO1B	0	0	3	9	0	0	12	38	0	0	0	0	9	23	0	0	0	0	0	0	0	3	9	0	0	0
RSL1D1	0	0	23	10	0	0	10	29	0	0	0	0	7	10	14	15	34	0	11	0	0	23	10	34	0	11
CAV1	0	0	0	0	0	0	2	9	0	0	0	0	2	24	8	7	0	0	0	0	0	0	0	0	0	0
PKN2	0	0	0	0	0	0	24	0	0	0	0	0	14	18	0	0	0	0	0	0	0	0	0	0	0	0
PPIL4	0	0	25	0	0	0	0	0	0	0	0	0	0	0	0	0	0	0	0	0	0	25	0	0	0	0
GPR50	0	0	0	0	0	0	4	0	0	0	0	0	0	25	0	0	0	0	0	0	0	0	0	0	0	0
USP14	0	0	25	18	0	0	1	9	0	0	0	0	0	3	7	7	41	0	0	0	0	25	18	41	0	0
KIAA1524	0	0	25	0	0	0	6	0	0	0	0	0	0	0	0	0	0	0	0	0	0	25	0	0	0	0
TSR1	0	0	25	5	0	0	0	15	0	0	0	0	3	5	0	0	0	0	0	0	0	25	5	0	0	0
ITGA5	0	0	0	0	0	0	12	0	0	0	0	0	4	26	0	0	0	0	0	0	0	0	0	0	0	0
PLXNA1	0	0	0	0	0	0	24	0	0	0	0	0	7	26	0	0	0	0	0	0	0	0	0	0	0	0
BAIAP2L1	0	0	0	0	0	0	27	5	0	0	0	0	21	9	7	11	0	0	0	0	0	0	0	0	0	0
TOX4	0	0	28	47	0	0	0	0	0	0	0	0	0	0	0	0	83	0	0	0	0	28	47	83	0	0
MME	0	0	0	0	0	0	28	0	0	0	0	0	7	24	0	0	0	0	0	0	0	0	0	0	0	0
TXNRD1	0	0	29	19	0	0	3	6	0	0	0	0	0	1	14	14	9	0	0	0	0	29	19	9	0	0
PRPF3	0	0	29	0	0	0	0	0	0	0	0	0	3	8	0	0	63	0	17	0	0	29	0	63	0	17
DDX10	0	0	29	14	0	0	8	11	0	0	0	0	10	7	0	0	41	0	0	0	0	29	14	41	0	0
RRS1	0	0	30	0	0	0	0	13	0	0	0	0	4	1	0	0	0	0	10	0	0	30	0	0	0	10
FMNL1	0	0	0	0	0	0	20	19	0	0	0	0	31	0	9	10	0	0	0	0	0	0	0	0	0	0
PTRF	0	0	1	0	0	0	17	5	0	0	0	0	14	31	19	8	0	0	0	0	0	1	0	0	0	0
CEBPZ	0	0	20	13	0	0	20	37	0	0	0	0	19	31	7	0	0	0	0	0	0	20	13	0	0	0
SRP68	0	0	33	16	0	0	2	6	0	0	0	0	0	2	0	0	76	0	20	0	0	33	16	76	0	20
KANK2	0	0	7	17	0	0	18	8	0	0	0	0	17	33	0	0	0	0	8	0	0	7	17	0	0	8
H3F3A	0	0	0	0	0	0	0	0	0	0	0	0	0	34	0	0	0	0	0	0	0	0	0	0	0	0
NOP14	0	0	34	0	0	0	3	0	0	0	0	0	11	7	0	0	0	0	0	0	0	34	0	0	0	0
PCDH7	0	0	0	0	0	0	35	0	0	0	0	0	13	16	0	0	0	0	0	0	0	0	0	0	0	0
ICAM1	0	0	0	0	0	0	35	0	0	0	0	0	14	31	0	0	0	0	0	0	0	0	0	0	0	0
TOP2A	0	0	31	100	0	0	13	178	0	0	0	0	35	13	44	65	90	0	21	0	0	31	100	90	0	21
MPHOSPH10	0	0	36	0	0	0	4	0	0	0	0	0	17	3	0	0	0	0	0	0	0	36	0	0	0	0
UTP3	0	0	37	0	0	0	6	0	0	0	0	0	5	9	0	0	0	0	0	0	0	37	0	0	0	0
PLIN3	0	0	39	35	0	0	0	0	0	0	0	0	0	0	0	0	53	0	0	0	0	39	35	53	0	0
HP1BP3	0	0	39	12	0	0	20	28	0	0	0	0	22	27	2	17	38	0	4	0	0	39	12	38	0	4
LIMA1	0	0	40	0	0	0	6	0	0	0	0	0	2	0	0	0	39	0	29	0	0	40	0	39	0	29
EFR3A	0	0	4	0	0	0	42	0	0	0	0	0	29	33	0	0	0	0	0	0	0	4	0	0	0	0
DNTTIP2	0	0	44	83	0	0	13	110	0	0	0	0	25	21	41	44	42	0	0	0	0	44	83	42	0	0
LRRC7	0	0	0	0	0	0	11	6	0	0	0	0	0	45	7	11	0	0	0	0	0	0	0	0	0	0
MYOF	0	0	0	62	0	0	33	153	0	0	0	0	36	46	81	55	0	0	11	0	0	0	62	0	0	11
RARS	0	0	48	34	0	0	2	34	0	0	0	0	0	0	14	4	51	0	0	0	0	48	34	51	0	0
HSPA1A	0	0	49	85	0	0	0	83	0	0	0	0	0	8	70	39	0	0	26	0	0	49	85	0	0	26
STAT1	0	0	58	91	0	0	2	81	0	0	0	0	1	0	9	10	72	0	0	0	0	58	91	72	0	0
HIST1H2BL	0	0	0	0	0	0	0	0	0	0	0	0	3	59	0	0	0	0	0	0	0	0	0	0	0	0
XAB2	0	0	60	0	0	0	0	0	0	0	0	0	0	0	0	0	64	0	0	0	0	60	0	64	0	0
MRE11A	0	0	62	14	0	0	3	0	0	0	0	0	7	5	0	0	71	0	0	0	0	62	14	71	0	0
ROBO1	0	0	0	0	0	0	70	0	0	0	0	0	13	59	0	33	0	0	0	0	0	0	0	0	0	0
CALD1	0	0	72	26	0	0	6	0	0	0	0	0	6	8	0	0	47	0	0	0	0	72	26	47	0	0
CXADR	0	0	0	0	0	0	71	28	0	0	0	0	56	88	0	60	0	0	0	0	0	0	0	0	0	0
ITGA2	0	0	0	0	0	0	52	0	0	0	0	0	6	109	0	0	0	0	0	0	0	0	0	0	0	0
EGFR	0	0	0	20	0	0	124	116	0	0	0	0	45	115	126	201	0	0	0	0	0	0	20	0	0	0
AKR1B15	0	0	0	0	0	0	0	8	0	0	0	0	0	0	1	0	0	0	0	0	0	0	0	0	0	0
KIAA1279	0	0	0	8	0	0	0	2	0	0	0	0	0	0	0	0	0	0	0	0	0	0	8	0	0	0
DLD	0	0	0	0	0	0	0	3	0	0	0	0	0	0	8	0	6	0	0	0	0	0	0	6	0	0
CSE1L	0	0	0	4	0	0	0	8	0	0	0	0	0	0	0	0	0	0	0	0	0	0	4	0	0	0
GLUD1	0	0	0	0	0	0	0	8	0	0	0	0	0	0	0	4	0	0	0	0	0	0	0	0	0	0
HNRNPUL1	0	0	0	6	0	0	0	8	0	0	0	0	0	0	0	0	0	0	0	0	0	0	6	0	0	0
C19orf21	0	0	0	8	0	0	0	7	0	0	0	0	0	0	0	0	0	0	0	0	0	0	8	0	0	0
NACA	0	0	0	6	0	0	0	1	0	0	0	0	0	0	8	4	7	0	22	0	0	0	6	7	0	22
AKR1A1	0	0	0	8	0	0	0	5	0	0	0	0	0	0	5	3	0	0	0	0	0	0	8	0	0	0
BIRC6	0	0	0	0	0	0	0	9	0	0	0	0	0	0	0	0	81	0	0	0	0	0	0	81	0	0
KIF13B	0	0	0	0	0	0	0	9	0	0	0	0	0	0	0	0	0	0	0	0	0	0	0	0	0	0
LACRT	0	0	0	0	0	0	0	0	0	0	0	0	0	0	9	0	0	0	0	0	0	0	0	0	0	0
KIF2C	0	0	0	0	0	0	0	0	0	0	0	0	0	0	0	9	0	0	0	0	0	0	0	0	0	0
AMIGO2	0	0	0	0	0	0	0	0	0	0	0	0	0	0	0	9	0	0	0	0	0	0	0	0	0	0
NCBP1	0	0	0	0	0	0	0	9	0	0	0	0	0	0	0	0	0	0	0	0	0	0	0	0	0	0
APCS	0	0	0	0	0	0	0	0	0	0	0	0	0	0	0	9	0	0	0	0	0	0	0	0	0	0
EIF4G3	0	0	0	9	0	0	0	0	0	0	0	0	0	0	0	0	51	0	0	0	0	0	9	51	0	0
BUB3	0	0	0	9	0	0	0	2	0	0	0	0	0	0	0	1	0	0	5	0	0	0	9	0	0	5
PSMD14	0	0	0	4	0	0	0	9	0	0	0	0	0	0	0	0	0	0	5	0	0	0	4	0	0	5
IGJ	0	0	0	3	0	0	0	2	0	0	0	0	0	0	9	0	0	0	0	0	0	0	3	0	0	0
SCAND3	0	0	0	6	0	0	0	0	0	0	0	0	0	0	9	0	0	0	0	0	0	0	6	0	0	0
ELAVL1	0	0	0	6	0	0	0	9	0	0	0	0	0	0	0	0	0	2	10	0	0	0	6	0	2	10
SQRDL	0	0	0	3	0	0	0	4	0	0	0	0	0	0	9	0	0	0	0	0	0	0	3	0	0	0
GPATCH8	0	0	0	0	0	0	0	9	0	0	0	0	0	0	7	0	0	0	0	0	0	0	0	0	0	0
MAP2K1	0	0	0	7	0	0	0	9	0	0	0	0	0	0	0	0	0	0	0	0	0	0	7	0	0	0
PON2	0	0	0	8	0	0	0	9	0	0	0	0	0	0	0	0	7	0	2	0	0	0	8	7	0	2
ADSS	0	0	0	6	0	0	0	9	0	0	0	0	0	0	6	0	0	0	5	0	0	0	6	0	0	5
GFPT1	0	0	0	9	0	0	0	7	0	0	0	0	0	0	8	0	0	0	12	0	0	0	9	0	0	12
UQCRC1	0	0	0	5	0	0	0	9	0	0	0	0	0	0	8	6	0	0	13	0	0	0	5	0	0	13
ZNF200	0	0	0	0	0	0	0	0	0	0	0	0	0	0	10	0	0	0	0	0	0	0	0	0	0	0
HBA1	0	0	0	0	0	0	0	10	0	0	0	0	0	0	0	0	0	0	0	0	0	0	0	0	0	0
KDM5A	0	0	0	0	0	0	0	10	0	0	0	0	0	0	0	0	0	0	0	0	0	0	0	0	0	0
HIST1H2BJ	0	0	0	0	0	0	0	0	0	0	0	0	0	0	10	0	0	0	0	0	0	0	0	0	0	0
SET	0	0	0	2	0	0	0	2	0	0	0	0	0	0	10	2	0	0	11	0	0	0	2	0	0	11
ILF2	0	0	0	10	0	0	0	5	0	0	0	0	0	0	2	0	0	0	18	0	0	0	10	0	0	18
SMAD3	0	0	0	10	0	0	0	8	0	0	0	0	0	0	5	0	0	0	0	0	0	0	10	0	0	0
HNRNPA3	0	0	0	10	0	0	0	7	0	0	0	0	0	0	6	0	0	0	0	0	0	0	10	0	0	0
POLR1A	0	0	0	9	0	0	0	10	0	0	0	0	0	0	5	0	0	0	0	0	0	0	9	0	0	0
RNPEP	0	0	0	10	0	0	0	9	0	0	0	0	0	0	10	7	7	1	0	0	0	0	10	7	1	0
FAM21C	0	0	0	11	0	0	0	0	0	0	0	0	0	0	0	0	4	0	0	0	0	0	11	4	0	0
C11orf49	0	0	0	11	0	0	0	0	0	0	0	0	0	0	0	0	0	0	0	0	0	0	11	0	0	0
IGLC2	0	0	0	0	0	0	0	11	0	0	0	0	0	0	0	0	0	0	0	0	0	0	0	0	0	0
USO1	0	0	0	11	0	0	0	0	0	0	0	0	0	0	0	0	0	0	7	0	0	0	11	0	0	7
DFNA5	0	0	0	11	0	0	0	0	0	0	0	0	0	0	0	0	0	0	13	0	0	0	11	0	0	13
FAM90A23P	0	0	0	0	0	0	0	0	0	0	0	0	0	0	0	11	0	0	0	0	0	0	0	0	0	0
GGCT	0	0	0	0	0	0	0	11	0	0	0	0	0	0	0	4	0	0	5	0	0	0	0	0	0	5
PHIP	0	0	0	0	0	0	0	11	0	0	0	0	0	0	7	0	47	0	12	0	0	0	0	47	0	12
ACOT9	0	0	0	11	0	0	0	8	0	0	0	0	0	0	0	0	5	0	0	0	0	0	11	5	0	0
BICC1	0	0	0	8	0	0	0	11	0	0	0	0	0	0	0	0	0	0	0	0	0	0	8	0	0	0
HECTD1	0	0	0	11	0	0	0	10	0	0	0	0	0	0	0	0	0	0	0	0	0	0	11	0	0	0
CAPN1	0	0	0	10	0	0	0	11	0	0	0	0	0	0	0	0	0	0	4	0	0	0	10	0	0	4
C22orf28	0	0	0	9	0	0	0	11	0	0	0	0	0	0	4	0	0	0	0	0	0	0	9	0	0	0
VPS13C	0	0	0	10	0	0	0	11	0	0	0	0	0	0	8	0	79	0	0	0	0	0	10	79	0	0
FDXR	0	0	0	11	0	0	0	9	0	0	0	0	0	0	11	4	0	0	0	0	0	0	11	0	0	0
CCDC165	0	0	0	12	0	0	0	0	0	0	0	0	0	0	0	0	0	0	0	0	0	0	12	0	0	0
SWAP70	0	0	0	12	0	0	0	0	0	0	0	0	0	0	0	0	0	0	27	0	0	0	12	0	0	27
ATG16L2	0	0	0	0	0	0	0	0	0	0	0	0	0	0	0	12	0	0	0	0	0	0	0	0	0	0
SFSWAP	0	0	0	12	0	0	0	0	0	0	0	0	0	0	0	0	0	0	0	0	0	0	12	0	0	0
IGHG2	0	0	0	0	0	0	0	12	0	0	0	0	0	0	0	0	0	0	0	0	0	0	0	0	0	0
CEP290	0	0	0	0	0	0	0	0	0	0	0	0	0	0	0	12	0	0	15	0	0	0	0	0	0	15
CBR3	0	0	0	1	0	0	0	12	0	0	0	0	0	0	0	0	0	0	0	0	0	0	1	0	0	0
UBA2	0	0	0	4	0	0	0	12	0	0	0	0	0	0	0	0	0	0	0	0	0	0	4	0	0	0
PRPF6	0	0	0	4	0	0	0	12	0	0	0	0	0	0	0	0	0	0	11	0	0	0	4	0	0	11
SERPINB12	0	0	0	0	0	0	0	12	0	0	0	0	0	0	0	5	0	0	4	0	0	0	0	0	0	4
PSMD4	0	0	0	12	0	0	0	6	0	0	0	0	0	0	0	0	0	0	16	0	0	0	12	0	0	16
GTF3C1	0	0	0	8	0	0	0	12	0	0	0	0	0	0	0	0	59	0	0	0	0	0	8	59	0	0
SAE1	0	0	0	12	0	0	0	10	0	0	0	0	0	0	0	0	2	0	6	0	0	0	12	2	0	6
PTPRB	0	0	0	0	0	0	0	12	0	0	0	0	0	0	10	0	0	0	0	0	0	0	0	0	0	0
SPATS2L	0	0	0	12	0	0	0	11	0	0	0	0	0	0	8	0	6	0	0	0	0	0	12	6	0	0
SH3KBP1	0	0	0	13	0	0	0	0	0	0	0	0	0	0	0	0	79	0	0	0	0	0	13	79	0	0
MTHFD1L	0	0	0	0	0	0	0	13	0	0	0	0	0	0	0	0	0	0	0	0	0	0	0	0	0	0
BPTF	0	0	0	13	0	0	0	0	0	0	0	0	0	0	0	0	94	0	0	0	0	0	13	94	0	0
APOA1	0	0	0	0	0	0	0	13	0	0	0	0	0	0	0	0	0	0	0	0	0	0	0	0	0	0
COL2A1	0	0	0	0	0	0	0	0	0	0	0	0	0	0	0	13	0	0	0	0	0	0	0	0	0	0
RSBN1	0	0	0	3	0	0	0	13	0	0	0	0	0	0	0	0	0	0	0	0	0	0	3	0	0	0
POLR2B	0	0	0	0	0	0	0	13	0	0	0	0	0	0	4	0	0	0	0	0	0	0	0	0	0	0
LRRC47	0	0	0	13	0	0	0	8	0	0	0	0	0	0	8	0	0	0	0	0	0	0	13	0	0	0
PGBD5	0	0	0	0	0	0	0	0	0	0	0	0	0	0	0	14	0	0	0	0	0	0	0	0	0	0
FBN1	0	0	0	0	0	0	0	0	0	0	0	0	0	0	0	14	0	0	0	0	0	0	0	0	0	0
KIF2A	0	0	0	0	0	0	0	14	0	0	0	0	0	0	0	0	0	0	0	0	0	0	0	0	0	0
PCDH9	0	0	0	0	0	0	0	6	0	0	0	0	0	0	0	14	0	0	0	0	0	0	0	0	0	0
LAMA5	0	0	0	14	0	0	0	6	0	0	0	0	0	0	0	0	0	0	0	0	0	0	14	0	0	0
EIF4A3	0	0	0	3	0	0	0	14	0	0	0	0	0	0	5	0	0	0	0	0	0	0	3	0	0	0
UBE2O	0	0	0	14	0	0	0	7	0	0	0	0	0	0	2	0	39	0	5	0	0	0	14	39	0	5
SLC39A6	0	0	0	0	0	0	0	6	0	0	0	0	0	0	14	7	0	0	0	0	0	0	0	0	0	0
UTP20	0	0	0	14	0	0	0	13	0	0	0	0	0	0	0	0	107	0	0	0	0	0	14	107	0	0
ETF1	0	0	0	14	0	0	0	12	0	0	0	0	0	0	4	1	0	0	17	0	0	0	14	0	0	17
SPINK5	0	0	0	0	0	0	0	0	0	0	0	0	0	0	0	15	0	0	0	0	0	0	0	0	0	0
CCDC168	0	0	0	0	0	0	0	0	0	0	0	0	0	0	15	0	0	0	0	0	0	0	0	0	0	0
FAM90A13	0	0	0	0	0	0	0	0	0	0	0	0	0	0	15	0	0	0	0	0	0	0	0	0	0	0
SMC1A	0	0	0	4	0	0	0	15	0	0	0	0	0	0	0	0	0	0	7	0	0	0	4	0	0	7
PHRF1	0	0	0	5	0	0	0	15	0	0	0	0	0	0	0	0	0	0	14	0	0	0	5	0	0	14
PPP1R9B	0	0	0	15	0	0	0	7	0	0	0	0	0	0	0	0	0	0	0	0	0	0	15	0	0	0
ACTR2	0	0	0	15	0	0	0	2	0	0	0	0	0	0	4	3	0	2	14	0	0	0	15	0	2	14
HIST1H2BA	0	0	0	15	0	0	0	13	0	0	0	0	0	0	0	0	0	0	0	0	0	0	15	0	0	0
AP2A1	0	0	0	13	0	0	0	15	0	0	0	0	0	0	0	0	0	0	0	0	0	0	13	0	0	0
CROCC	0	0	0	10	0	0	0	15	0	0	0	0	0	0	0	6	0	0	17	0	0	0	10	0	0	17
ANXA4	0	0	0	12	0	0	0	15	0	0	0	0	0	0	8	15	0	0	14	0	0	0	12	0	0	14
VPS35	0	0	0	0	0	0	0	16	0	0	0	0	0	0	0	0	5	0	0	0	0	0	0	5	0	0
H2BFS	0	0	0	0	0	0	0	0	0	0	0	0	0	0	0	16	0	0	0	0	0	0	0	0	0	0
TACC2	0	0	0	16	0	0	0	0	0	0	0	0	0	0	0	0	0	0	0	0	0	0	16	0	0	0
SYNM	0	0	0	16	0	0	0	0	0	0	0	0	0	0	0	0	0	0	0	0	0	0	16	0	0	0
RGPD3	0	0	0	16	0	0	0	0	0	0	0	0	0	0	0	0	0	0	4	0	0	0	16	0	0	4
LASP1	0	0	0	16	0	0	0	4	0	0	0	0	0	0	0	3	0	0	21	0	0	0	16	0	0	21
ZCCHC23	0	0	0	0	0	0	0	13	0	0	0	0	0	0	16	0	0	0	0	0	0	0	0	0	0	0
EIF3D	0	0	0	10	0	0	0	16	0	0	0	0	0	0	10	6	0	0	0	0	0	0	10	0	0	0
TADA2B	0	0	0	0	0	0	0	0	0	0	0	0	0	0	8	17	0	0	25	0	0	0	0	0	0	25
LAS1L	0	0	0	8	0	0	0	17	0	0	0	0	0	0	3	0	0	0	0	0	0	0	8	0	0	0
SUPT5H	0	0	0	13	0	0	0	17	0	0	0	0	0	0	0	0	0	0	0	0	0	0	13	0	0	0
KIAA0664	0	0	0	17	0	0	0	16	0	0	0	0	0	0	0	0	0	0	0	0	0	0	17	0	0	0
NCOR2	0	0	0	18	0	0	0	0	0	0	0	0	0	0	0	0	50	0	0	0	0	0	18	50	0	0
CLMN	0	0	0	18	0	0	0	0	0	0	0	0	0	0	0	0	0	0	0	0	0	0	18	0	0	0
CEP135	0	0	0	0	0	0	0	0	0	0	0	0	0	0	0	18	0	0	0	0	0	0	0	0	0	0
NQO1	0	0	0	2	0	0	0	4	0	0	0	0	0	0	18	4	6	0	0	0	0	0	2	6	0	0
BLVRA	0	0	0	11	0	0	0	18	0	0	0	0	0	0	0	0	0	0	0	0	0	0	11	0	0	0
NAA15	0	0	0	11	0	0	0	18	0	0	0	0	0	0	8	0	0	0	0	0	0	0	11	0	0	0
TUBB8	0	0	0	6	0	0	0	7	0	0	0	0	0	0	19	2	6	0	0	0	0	0	6	6	0	0
IDH1	0	0	0	18	0	0	0	19	0	0	0	0	0	0	18	4	0	2	0	0	0	0	18	0	2	0
YLPM1	0	0	0	20	0	0	0	0	0	0	0	0	0	0	0	0	86	0	13	0	0	0	20	86	0	13
PRSS3	0	0	0	0	0	0	0	0	0	0	0	0	0	0	20	0	0	0	5	0	0	0	0	0	0	5
MPRIP	0	0	0	20	0	0	0	11	0	0	0	0	0	0	0	0	0	0	0	0	0	0	20	0	0	0
MED19	0	0	0	20	0	0	0	10	0	0	0	0	0	0	4	0	0	0	0	0	0	0	20	0	0	0
FAM120A	0	0	0	14	0	0	0	20	0	0	0	0	0	0	2	0	0	0	0	0	0	0	14	0	0	0
GNAI3	0	0	0	20	0	0	0	15	0	0	0	0	0	0	5	9	5	0	0	0	0	0	20	5	0	0
C3	0	0	0	0	0	0	0	21	0	0	0	0	0	0	0	0	0	0	0	0	0	0	0	0	0	0
SERPINA1	0	0	0	0	0	0	0	21	0	0	0	0	0	0	0	0	0	0	0	0	0	0	0	0	0	0
USP8	0	0	0	4	0	0	0	21	0	0	0	0	0	0	0	0	0	0	0	0	0	0	4	0	0	0
AKR1D1	0	0	0	21	0	0	0	12	0	0	0	0	0	0	12	11	0	0	0	0	0	0	21	0	0	0
ERO1L	0	0	0	0	0	0	0	0	0	0	0	0	0	0	22	0	0	0	0	0	0	0	0	0	0	0
LTF	0	0	0	0	0	0	0	10	0	0	0	0	0	0	22	0	0	0	0	0	0	0	0	0	0	0
PDLIM1	0	0	0	23	0	0	0	0	0	0	0	0	0	0	0	0	0	0	0	0	0	0	23	0	0	0
FLRT3	0	0	0	0	0	0	0	5	0	0	0	0	0	0	0	23	0	0	0	0	0	0	0	0	0	0
LCN1	0	0	0	0	0	0	0	2	0	0	0	0	0	0	23	8	0	0	0	0	0	0	0	0	0	0
COPA	0	0	0	10	0	0	0	23	0	0	0	0	0	0	0	7	0	0	18	0	0	0	10	0	0	18
PCNA	0	0	0	8	0	0	0	23	0	0	0	0	0	0	14	7	0	0	22	0	0	0	8	0	0	22
ANKHD1	0	0	0	24	0	0	0	0	0	0	0	0	0	0	0	0	0	0	14	0	0	0	24	0	0	14
DDX41	0	0	0	5	0	0	0	24	0	0	0	0	0	0	4	0	0	0	0	0	0	0	5	0	0	0
AP2B1	0	0	0	9	0	0	0	24	0	0	0	0	0	0	0	0	0	0	0	0	0	0	9	0	0	0
RNF213	0	0	0	13	0	0	0	24	0	0	0	0	0	0	0	0	68	0	0	0	0	0	13	68	0	0
SEC24C	0	0	0	10	0	0	0	24	0	0	0	0	0	0	3	0	0	0	0	0	0	0	10	0	0	0
AKR1C3	0	0	0	24	0	0	0	15	0	0	0	0	0	0	10	8	0	0	0	0	0	0	24	0	0	0
AKR1C2	0	0	0	24	0	0	0	18	0	0	0	0	0	0	20	18	0	0	0	0	0	0	24	0	0	0
IGHM	0	0	0	0	0	0	0	25	0	0	0	0	0	0	0	0	0	0	0	0	0	0	0	0	0	0
CDK1	0	0	0	0	0	0	0	25	0	0	0	0	0	0	0	21	0	0	29	0	0	0	0	0	0	29
CAPN2	0	0	0	23	0	0	0	25	0	0	0	0	0	0	0	5	0	0	0	0	0	0	23	0	0	0
USP7	0	0	0	24	0	0	0	25	0	0	0	0	0	0	3	3	54	0	25	0	0	0	24	54	0	25
UQCRC2	0	0	0	13	0	0	0	25	0	0	0	0	0	0	12	7	0	0	7	0	0	0	13	0	0	7
DDX6	0	0	0	13	0	0	0	26	0	0	0	0	0	0	10	9	0	0	19	0	0	0	13	0	0	19
COL1A2	0	0	0	0	0	0	0	0	0	0	0	0	0	0	0	27	0	0	14	0	0	0	0	0	0	14
MCM5	0	0	0	12	0	0	0	27	0	0	0	0	0	0	5	6	0	0	0	0	0	0	12	0	0	0
ALMS1	0	0	0	27	0	0	0	18	0	0	0	0	0	0	21	0	90	0	0	0	0	0	27	90	0	0
LRRFIP1	0	0	0	28	0	0	0	0	0	0	0	0	0	0	0	0	0	0	5	0	0	0	28	0	0	5
COL1A1	0	0	0	15	0	0	0	0	0	0	0	0	0	0	0	30	0	0	27	0	0	0	15	0	0	27
EIF2S1	0	0	0	12	0	0	0	30	0	0	0	0	0	0	6	6	0	0	6	0	0	0	12	0	0	6
CA12	0	0	0	0	0	0	0	21	0	0	0	0	0	0	12	30	0	0	0	0	0	0	0	0	0	0
EIF2S3	0	0	0	26	0	0	0	30	0	0	0	0	0	0	19	0	0	0	15	0	0	0	26	0	0	15
IGHA1	0	0	0	0	0	0	0	31	0	0	0	0	0	0	15	0	0	0	0	0	0	0	0	0	0	0
USP9X	0	0	0	10	0	0	0	31	0	0	0	0	0	0	8	0	0	0	0	0	0	0	10	0	0	0
NEMF	0	0	0	14	0	0	0	31	0	0	0	0	0	0	3	5	0	0	0	0	0	0	14	0	0	0
HP	0	0	0	0	0	0	0	32	0	0	0	0	0	0	0	0	0	0	0	0	0	0	0	0	0	0
HBB	0	0	0	0	0	0	0	33	0	0	0	0	0	0	5	6	0	0	0	0	0	0	0	0	0	0
SRSF6	0	0	0	24	0	0	0	33	0	0	0	0	0	0	14	0	0	0	12	0	0	0	24	0	0	12
WNK1	0	0	0	34	0	0	0	13	0	0	0	0	0	0	0	0	0	0	0	0	0	0	34	0	0	0
NAMPT	0	0	0	23	0	0	0	32	0	0	0	0	0	0	35	4	0	0	6	0	0	0	23	0	0	6
A2M	0	0	0	0	0	0	0	36	0	0	0	0	0	0	0	0	0	0	0	0	0	0	0	0	0	0
PGAM5	0	0	0	2	0	0	0	36	0	0	0	0	0	0	1	0	0	0	4	0	0	0	2	0	0	4
HKDC1	0	0	0	10	0	0	0	36	0	0	0	0	0	0	4	0	0	0	0	0	0	0	10	0	0	0
HIST1H1D	0	0	0	11	0	0	0	23	0	0	0	0	0	0	7	36	0	0	0	0	0	0	11	0	0	0
ASPH	0	0	0	36	0	0	0	28	0	0	0	0	0	0	14	28	0	0	1	0	0	0	36	0	0	1
RNH1	0	0	0	36	0	0	0	27	0	0	0	0	0	0	33	25	9	0	10	0	0	0	36	9	0	10
EIF3C	0	0	0	13	0	0	0	37	0	0	0	0	0	0	6	0	0	0	0	0	0	0	13	0	0	0
PRPF40A	0	0	0	12	0	0	0	38	0	0	0	0	0	0	11	0	0	0	0	0	0	0	12	0	0	0
GPI	0	0	0	18	0	0	0	5	0	0	0	0	0	0	38	15	0	0	0	0	0	0	18	0	0	0
ZC3H13	0	0	0	15	0	0	0	40	0	0	0	0	0	0	7	0	0	0	0	0	0	0	15	0	0	0
SMC2	0	0	0	12	0	0	0	41	0	0	0	0	0	0	0	0	0	0	0	0	0	0	12	0	0	0
ABCC2	0	0	0	7	0	0	0	41	0	0	0	0	0	0	10	16	0	0	0	0	0	0	7	0	0	0
LIMCH1	0	0	0	43	0	0	0	0	0	0	0	0	0	0	0	0	0	0	0	0	0	0	43	0	0	0
GLS	0	0	0	20	0	0	0	37	0	0	0	0	0	0	44	5	0	0	0	0	0	0	20	0	0	0
TF	0	0	0	0	0	0	0	46	0	0	0	0	0	0	0	0	0	0	0	0	0	0	0	0	0	0
SQSTM1	0	0	0	37	0	0	0	47	0	0	0	0	0	0	18	26	0	0	0	0	0	0	37	0	0	0
MTUS1	0	0	0	48	0	0	0	9	0	0	0	0	0	0	0	0	0	0	0	0	0	0	48	0	0	0
SCAF11	0	0	0	50	0	0	0	13	0	0	0	0	0	0	0	25	0	0	15	0	0	0	50	0	0	15
ATXN2L	0	0	0	51	0	0	0	0	0	0	0	0	0	0	0	0	85	0	14	0	0	0	51	85	0	14
FLII	0	0	0	20	0	0	0	51	0	0	0	0	0	0	12	0	0	0	0	0	0	0	20	0	0	0
POLR2A	0	0	0	52	0	0	0	51	0	0	0	0	0	0	11	4	56	0	0	0	0	0	52	56	0	0
PCM1	0	0	0	56	0	0	0	0	0	0	0	0	0	0	0	0	98	0	0	0	0	0	56	98	0	0
IGHG1	0	0	0	6	0	0	0	56	0	0	0	0	0	0	1	0	0	0	0	0	0	0	6	0	0	0
CPS1	0	0	0	30	0	0	0	57	0	0	0	0	0	0	0	0	0	0	0	0	0	0	30	0	0	0
ACTA1	0	0	0	46	0	0	0	60	0	0	0	0	0	0	0	0	0	0	0	0	0	0	46	0	0	0
ALDH3A1	0	0	0	33	0	0	0	14	0	0	0	0	0	0	61	17	0	0	0	0	0	0	33	0	0	0
AKR1B1	0	0	0	61	0	0	0	39	0	0	0	0	0	0	50	28	0	0	0	0	0	0	61	0	0	0
CBR1	0	0	0	0	0	0	0	63	0	0	0	0	0	0	2	0	0	0	0	0	0	0	0	0	0	0
IGKC	0	0	0	0	0	0	0	64	0	0	0	0	0	0	10	0	0	0	0	0	0	0	0	0	0	0
NPEPPS	0	0	0	28	0	0	0	64	0	0	0	0	0	0	8	0	0	0	0	0	0	0	28	0	0	0
PDCD6IP	0	0	0	18	0	0	0	72	0	0	0	0	0	0	20	3	0	0	0	0	0	0	18	0	0	0
SUPT16H	0	0	0	45	0	0	0	84	0	0	0	0	0	0	25	17	0	0	21	0	0	0	45	0	0	21
PTPRJ	0	0	0	0	0	0	0	86	0	0	0	0	0	0	72	74	0	0	0	0	0	0	0	0	0	0
PCCB	0	0	0	47	0	0	0	77	0	0	0	0	0	0	89	31	52	0	0	0	0	0	47	52	0	0
PPP1R9A	0	0	0	110	0	0	0	134	0	0	0	0	0	0	36	61	0	0	0	0	0	0	110	0	0	0
PGD	0	0	0	100	0	0	0	147	0	0	0	0	0	0	81	72	0	0	21	0	0	0	100	0	0	21
HUWE1	0	0	0	159	0	0	0	148	0	0	0	0	0	0	29	9	86	0	0	0	0	0	159	86	0	0
RALGAPA2	0	0	0	76	0	0	0	0	0	0	0	0	0	0	170	119	0	0	0	0	0	0	76	0	0	0
AKR1C1	0	0	0	171	0	0	0	156	0	0	0	0	0	0	116	103	0	0	3	0	0	0	171	0	0	3
AKR1B10	0	0	0	141	0	0	0	111	0	0	0	0	0	0	172	84	0	0	0	0	0	0	141	0	0	0
ALDH1A1	0	0	0	227	0	0	0	186	0	0	0	0	0	0	197	190	0	0	6	0	0	0	227	0	0	6
EEF1A1P5	0	0	0	302	0	0	0	279	0	0	0	0	0	0	0	150	0	0	0	0	0	0	302	0	0	0
