# Supplementary material for: KRAS regulation by small non-coding RNAs and SNARE proteins
Source: Nat Commun. 2019 Nov 11;10:5118. doi: 10.1038/s41467-019-13106-4 (PMC6848142; doi:10.1038/s41467-019-13106-4)
Supplement: Supplementary file 5 — Supplementary Data 2 [file 41467_2019_13106_MOESM5_ESM.xlsx]

## Sheet: Sheet1
Data Table 2: Crosslinking-Mass spectometry									MS\nAlias name	171221_YChe_Khavari_8029_SNAP23_KRAS_Abcam_01.raw	171221_YChe_Khavari_8029_SNAP23_KRAS_Abcam_02.raw	171221_YChe_Khavari_8029_SNAP23_KRAS_Abcam_03.raw	171221_YChe_Khavari_8029_SNAP23_KRAS_Abcam_04.raw	171221_YChe_Khavari_8029_SNAP23_KRAS_GTP_01.raw	171221_YChe_Khavari_8029_SNAP23_KRAS_GTP_02.raw	171221_YChe_Khavari_8029_SNAP23_KRAS_GTP_03.raw	171221_YChe_Khavari_8029_SNAP23_KRAS_GTP_04.raw	171221_YChe_Khavari_8029_SNAP23_KRAS_GTP_05.raw	171221_YChe_Khavari_8029_SNAP23_KRAS_Origene_01.raw	171221_YChe_Khavari_8029_SNAP23_KRAS_Origene_02.raw	171221_YChe_Khavari_8029_SNAP23_KRAS_Origene_03.raw	171221_YChe_Khavari_8029_SNAP23_KRAS_Origene_04.raw	171221_YChe_Khavari_8029_SNAP23_KRAS_Origene_05.raw	171221_YChe_Khavari_8029_SNAP23_KRAS_Origene_06.raw	171221_YChe_Khavari_8029_SNAP23_KRAS_Origene_07.raw	171221_YChe_Khavari_8029_SNAP29_KRAS_Abcam_01.raw	171221_YChe_Khavari_8029_SNAP29_KRAS_Abcam_02.raw	171221_YChe_Khavari_8029_SNAP29_KRAS_Abcam_03.raw	171221_YChe_Khavari_8029_SNAP29_KRAS_Abcam_04.raw	171221_YChe_Khavari_8029_SNAP29_KRAS_GTP_01.raw	171221_YChe_Khavari_8029_SNAP29_KRAS_GTP_02.raw	171221_YChe_Khavari_8029_SNAP29_KRAS_GTP_03.raw	171221_YChe_Khavari_8029_SNAP29_KRAS_GTP_04.raw	171221_YChe_Khavari_8029_SNAP29_KRAS_Origene_01.raw	171221_YChe_Khavari_8029_SNAP29_KRAS_Origene_02.raw	171221_YChe_Khavari_8029_SNAP29_KRAS_Origene_03.raw	171221_YChe_Khavari_8029_SNAP29_KRAS_Origene_04.raw	171221_YChe_Khavari_8029_SNAP29_KRAS_Origene_05.raw
Validate	Labels	Protein\nname	Xlink Partner Peptide\nProtein Name	Xlink Base Peptide\nXlink Pos. in Protein	Xlink Partner Peptide\nXlink Pos. in Protein	Sequence\n(unformatted)	Xlink Partner Peptide\nSequence	Var. Pos.\nProtein
False-Positive		sp|O00161|SNP23_HUMAN Synaptosomal-associated protein 23 OS=Homo sapiens GN=SNAP23 PE=1 SV=1	sp|O95721|SNP29_HUMAN Synaptosomal-associated protein 29 OS=Homo sapiens GN=SNAP29 PE=1 SV=1	49	113	TITMLDEQKEQLNRIEEGLDQINK	K.HINSIKSVFGGLVNYFKSKPVETPPEQNGTLTSQPNNR.L	49,53													14600
False-Positive		sp|O00161|SNP23_HUMAN Synaptosomal-associated protein 23 OS=Homo sapiens GN=SNAP23 PE=1 SV=1	sp|O95721|SNP29_HUMAN Synaptosomal-associated protein 29 OS=Homo sapiens GN=SNAP29 PE=1 SV=1	91	154	TKNFESGK	K.EAISTSKEQEAK.Y	91,92,97																		1070000			898000	325000	1210000	842000		752000	2950000	1880000
False-Positive		sp|O00161|SNP23_HUMAN Synaptosomal-associated protein 23 OS=Homo sapiens GN=SNAP23 PE=1 SV=1	sp|O95721|SNP29_HUMAN Synaptosomal-associated protein 29 OS=Homo sapiens GN=SNAP29 PE=1 SV=1	117	243	TTWGDGGENSPCNVVSKQPGPVTNGQLQQPTTGAASGGYIKR	K.VDK.L	117124141							0
False-Positive		sp|O00161|SNP23_HUMAN Synaptosomal-associated protein 23 OS=Homo sapiens GN=SNAP23 PE=1 SV=1	sp|O95721|SNP29_HUMAN Synaptosomal-associated protein 29 OS=Homo sapiens GN=SNAP29 PE=1 SV=1	117, 141	93, 97	AYKTTWGDGGENSPCNVVSKQPGPVTNGQLQQPTTGAASGGYIK	R.GVLERTEKMVDK.M	117141								46900
False-Positive		sp|O00161|SNP23_HUMAN Synaptosomal-associated protein 23 OS=Homo sapiens GN=SNAP23 PE=1 SV=1	sp|O95721|SNP29_HUMAN Synaptosomal-associated protein 29 OS=Homo sapiens GN=SNAP29 PE=1 SV=1	141	147	QPGPVTNGQLQQPTTGAASGGYIK	R.LK.E	124141			0
False-Positive		sp|O00161|SNP23_HUMAN Synaptosomal-associated protein 23 OS=Homo sapiens GN=SNAP23 PE=1 SV=1	sp|O95721|SNP29_HUMAN Synaptosomal-associated protein 29 OS=Homo sapiens GN=SNAP29 PE=1 SV=1	167	93	ITNDAREDEMEENLTQVGSILGNLKDMALNIGNEIDAQNPQIK	R.QRGVLERTEK.M	152167172							3050000
False-Positive		sp|O00161|SNP23_HUMAN Synaptosomal-associated protein 23 OS=Homo sapiens GN=SNAP23 PE=1 SV=1	sp|O95721|SNP29_HUMAN Synaptosomal-associated protein 29 OS=Homo sapiens GN=SNAP29 PE=1 SV=1	167	169	ITNDAREDEMEENLTQVGSILGNLKDMALNIGNEIDAQNPQIK	R.KLDDTDPVPR.G	167172													0
False-Positive		sp|O00161|SNP23_HUMAN Synaptosomal-associated protein 23 OS=Homo sapiens GN=SNAP23 PE=1 SV=1	sp|O95721|SNP29_HUMAN Synaptosomal-associated protein 29 OS=Homo sapiens GN=SNAP29 PE=1 SV=1	167	217	EDEMEENLTQVGSILGNLKDMALNIGNEIDAQNPQIK	K.IDSNLDELSMGLGRLK.D	152167172												0
False-Positive		sp|O00161|SNP23_HUMAN Synaptosomal-associated protein 23 OS=Homo sapiens GN=SNAP23 PE=1 SV=1	sp|P01116|RASK_HUMAN GTPase KRas OS=Homo sapiens GN=KRAS PE=1 SV=1	40	147	ILGLAIESQDAGIKTITMLDEQKEQLNR	R.SYGIPFIETSAKTR.Q	40																														1060000
False-Positive		sp|O00161|SNP23_HUMAN Synaptosomal-associated protein 23 OS=Homo sapiens GN=SNAP23 PE=1 SV=1	sp|P01116|RASK_HUMAN GTPase KRas OS=Homo sapiens GN=KRAS PE=1 SV=1	49	5	ILGLAIESQDAGIKTITMLDEQKEQLNR	-.MTEYKLVVVGAGGVGKSALTIQLIQNHFVDEYDPTIEDSYR.K	40,49								0
False-Positive		sp|O00161|SNP23_HUMAN Synaptosomal-associated protein 23 OS=Homo sapiens GN=SNAP23 PE=1 SV=1	sp|P01116|RASK_HUMAN GTPase KRas OS=Homo sapiens GN=KRAS PE=1 SV=1	64	128	IEEGLDQINKDMR	R.TVDTK.Q	64		333000	875000				1080000					171000	656000	226000					63000
False-Positive		sp|O00161|SNP23_HUMAN Synaptosomal-associated protein 23 OS=Homo sapiens GN=SNAP23 PE=1 SV=1	sp|P01116|RASK_HUMAN GTPase KRas OS=Homo sapiens GN=KRAS PE=1 SV=1	78	88	DMRETEKTLTELNK	R.TGEGFLCVFAINNTKSFEDIHHYREQIK.R	66,78																									9310
False-Positive		sp|O00161|SNP23_HUMAN Synaptosomal-associated protein 23 OS=Homo sapiens GN=SNAP23 PE=1 SV=1	sp|P01116|RASK_HUMAN GTPase KRas OS=Homo sapiens GN=KRAS PE=1 SV=1	91	104	TK	R.VKDSEDVPMVLVGNKCDLPSR.T	91					539000														1250000
False-Positive		sp|O00161|SNP23_HUMAN Synaptosomal-associated protein 23 OS=Homo sapiens GN=SNAP23 PE=1 SV=1	sp|P01116|RASK_HUMAN GTPase KRas OS=Homo sapiens GN=KRAS PE=1 SV=1	141	104	QPGPVTNGQLQQPTTGAASGGYIKRITNDAR	R.VKDSEDVPMVLVGNK.C	141																		940000
False-Positive		sp|O00161|SNP23_HUMAN Synaptosomal-associated protein 23 OS=Homo sapiens GN=SNAP23 PE=1 SV=1	sp|P01116|RASK_HUMAN GTPase KRas OS=Homo sapiens GN=KRAS PE=1 SV=1	167	147	EDEMEENLTQVGSILGNLKDMALNIGNEIDAQNPQIK	R.SYGIPFIETSAKTRQR.V	167								0					44900
False-Positive		sp|O95721|SNP29_HUMAN Synaptosomal-associated protein 29 OS=Homo sapiens GN=SNAP29 PE=1 SV=1	sp|O00161|SNP23_HUMAN Synaptosomal-associated protein 23 OS=Homo sapiens GN=SNAP23 PE=1 SV=1	6	141	SAYPKSYNPFDDDGEDEGARPAPWR	K.QPGPVTNGQLQQPTTGAASGGYIK.R	6																											1670
False-Positive		sp|O95721|SNP29_HUMAN Synaptosomal-associated protein 29 OS=Homo sapiens GN=SNAP29 PE=1 SV=1	sp|O00161|SNP23_HUMAN Synaptosomal-associated protein 23 OS=Homo sapiens GN=SNAP23 PE=1 SV=1	113, 124	117, 141	HINSIKSVFGGLVNYFKSK	K.TTWGDGGENSPCNVVSKQPGPVTNGQLQQPTTGAASGGYIKR.I	110113124							0
False-Positive		sp|O95721|SNP29_HUMAN Synaptosomal-associated protein 29 OS=Homo sapiens GN=SNAP29 PE=1 SV=1	sp|O00161|SNP23_HUMAN Synaptosomal-associated protein 23 OS=Homo sapiens GN=SNAP23 PE=1 SV=1	126	49	HINSIKSVFGGLVNYFKSKPVETPPEQNGTLTSQPNNR	K.TITMLDEQKEQLNRIEEGLDQINK.D	113126135																							0			35200
False-Positive		sp|O95721|SNP29_HUMAN Synaptosomal-associated protein 29 OS=Homo sapiens GN=SNAP29 PE=1 SV=1	sp|O00161|SNP23_HUMAN Synaptosomal-associated protein 23 OS=Homo sapiens GN=SNAP23 PE=1 SV=1	154	40	PVETPPEQNGTLTSQPNNRLKEAISTSK	R.ILGLAIESQDAGIK.T	154		8870
False-Positive		sp|O95721|SNP29_HUMAN Synaptosomal-associated protein 29 OS=Homo sapiens GN=SNAP29 PE=1 SV=1	sp|O00161|SNP23_HUMAN Synaptosomal-associated protein 23 OS=Homo sapiens GN=SNAP23 PE=1 SV=1	154	64	EAISTSKEQEAK	R.IEEGLDQINKDMR.E	154							47400	1420000
False-Positive		sp|O95721|SNP29_HUMAN Synaptosomal-associated protein 29 OS=Homo sapiens GN=SNAP29 PE=1 SV=1	sp|O00161|SNP23_HUMAN Synaptosomal-associated protein 23 OS=Homo sapiens GN=SNAP23 PE=1 SV=1	201	141	AYHQKIDSNLDELSMGLGR	K.QPGPVTNGQLQQPTTGAASGGYIK.R	201																							7920
False-Positive		sp|O95721|SNP29_HUMAN Synaptosomal-associated protein 29 OS=Homo sapiens GN=SNAP29 PE=1 SV=1	sp|O00161|SNP23_HUMAN Synaptosomal-associated protein 23 OS=Homo sapiens GN=SNAP23 PE=1 SV=1	217	40	IDSNLDELSMGLGRLK	R.ILGLAIESQDAGIK.T	211217								231000
False-Positive		sp|O95721|SNP29_HUMAN Synaptosomal-associated protein 29 OS=Homo sapiens GN=SNAP29 PE=1 SV=1	sp|O00161|SNP23_HUMAN Synaptosomal-associated protein 23 OS=Homo sapiens GN=SNAP23 PE=1 SV=1	217	78	IDSNLDELSMGLGRLKDIALGMQTEIEEQDDILDR	K.TLTELNK.C	205217223																					0
False-Positive		sp|O95721|SNP29_HUMAN Synaptosomal-associated protein 29 OS=Homo sapiens GN=SNAP29 PE=1 SV=1	sp|P01116|RASK_HUMAN GTPase KRas OS=Homo sapiens GN=KRAS PE=1 SV=1	103	5	MDQDLKISQKHINSIK	M.TEYKLVVVGAGGVGKSALTIQLIQNHFVDEYDPTIEDSYR.K	103107																						27400
False-Positive		sp|O95721|SNP29_HUMAN Synaptosomal-associated protein 29 OS=Homo sapiens GN=SNAP29 PE=1 SV=1	sp|P01116|RASK_HUMAN GTPase KRas OS=Homo sapiens GN=KRAS PE=1 SV=1	124, 126	117, 128	SVFGGLVNYFKSKPVETPPEQNGTLTSQPNNRLK	K.DSEDVPMVLVGNKCDLPSRTVDTK.Q	124126											865000
False-Positive		sp|O95721|SNP29_HUMAN Synaptosomal-associated protein 29 OS=Homo sapiens GN=SNAP29 PE=1 SV=1	sp|P01116|RASK_HUMAN GTPase KRas OS=Homo sapiens GN=KRAS PE=1 SV=1	147	117	LK	K.DSEDVPMVLVGNKCDLPSR.T	147																			657000
False-Positive		sp|O95721|SNP29_HUMAN Synaptosomal-associated protein 29 OS=Homo sapiens GN=SNAP29 PE=1 SV=1	sp|P01116|RASK_HUMAN GTPase KRas OS=Homo sapiens GN=KRAS PE=1 SV=1	147	147	SKPVETPPEQNGTLTSQPNNRLKEAISTSK	R.SYGIPFIETSAKTRQR.V	147									66900
False-Positive		sp|O95721|SNP29_HUMAN Synaptosomal-associated protein 29 OS=Homo sapiens GN=SNAP29 PE=1 SV=1	sp|P01116|RASK_HUMAN GTPase KRas OS=Homo sapiens GN=KRAS PE=1 SV=1	217	42	LKDIALGMQTEIEEQDDILDRLTTK	K.SALTIQLIQNHFVDEYDPTIEDSYRKQVVIDGETCLLDILDTAGQEEYSAMR.D	217240																														26400
False-Positive		sp|P01116|RASK_HUMAN GTPase KRas OS=Homo sapiens GN=KRAS PE=1 SV=1	(self)	5, 16	5, 16	TEYKLVVVGAGGVGK	M.TEYKLVVVGAGGVGKSALTIQLIQNHFVDEYDPTIEDSYR.K	5,16																		0
False-Positive		sp|P01116|RASK_HUMAN GTPase KRas OS=Homo sapiens GN=KRAS PE=1 SV=1	sp|O00161|SNP23_HUMAN Synaptosomal-associated protein 23 OS=Homo sapiens GN=SNAP23 PE=1 SV=1	101	49	TGEGFLCVFAINNTKSFEDIHHYREQIK	K.TITMLDEQKEQLNR.I	88101												368000
False-Positive		sp|P01116|RASK_HUMAN GTPase KRas OS=Homo sapiens GN=KRAS PE=1 SV=1	sp|O95721|SNP29_HUMAN Synaptosomal-associated protein 29 OS=Homo sapiens GN=SNAP29 PE=1 SV=1	16	97	MTEYKLVVVGAGGVGKSALTIQLIQNHFVDEYDPTIEDSYR	K.MVDKMDQDLK.I	1,16																									21000
False-Positive		sp|P01116|RASK_HUMAN GTPase KRas OS=Homo sapiens GN=KRAS PE=1 SV=1	sp|O95721|SNP29_HUMAN Synaptosomal-associated protein 29 OS=Homo sapiens GN=SNAP29 PE=1 SV=1	16	97	MTEYKLVVVGAGGVGKSALTIQLIQNHFVDEYDPTIEDSYR	K.MVDKMDQDLK.I	1,16,26							7150
False-Positive		sp|P01116|RASK_HUMAN GTPase KRas OS=Homo sapiens GN=KRAS PE=1 SV=1	sp|O95721|SNP29_HUMAN Synaptosomal-associated protein 29 OS=Homo sapiens GN=SNAP29 PE=1 SV=1	104	201	VKDSEDVPMVLVGNKCDLPSR	R.AYHQKIDSNLDELSMGLGRLK.D	104116117								0
False-Positive		sp|P01116|RASK_HUMAN GTPase KRas OS=Homo sapiens GN=KRAS PE=1 SV=1	sp|O95721|SNP29_HUMAN Synaptosomal-associated protein 29 OS=Homo sapiens GN=SNAP29 PE=1 SV=1	104	201	VKDSEDVPMVLVGNKCDLPSR	R.AYHQKIDSNLDELSMGLGRLK.D	104117			0
False-Positive		sp|P01116|RASK_HUMAN GTPase KRas OS=Homo sapiens GN=KRAS PE=1 SV=1	sp|O95721|SNP29_HUMAN Synaptosomal-associated protein 29 OS=Homo sapiens GN=SNAP29 PE=1 SV=1	117	147	DSEDVPMVLVGNKCDLPSR	R.LK.E	116117			22700		377000				397000						680000	289000		189000	592000						240000				554000	827000
False-Positive		sp|P01116|RASK_HUMAN GTPase KRas OS=Homo sapiens GN=KRAS PE=1 SV=1	sp|O95721|SNP29_HUMAN Synaptosomal-associated protein 29 OS=Homo sapiens GN=SNAP29 PE=1 SV=1	117	201	VKDSEDVPMVLVGNK	R.AYHQK.I	104117																			293000
True-Positive		sp|O00161|SNP23_HUMAN Synaptosomal-associated protein 23 OS=Homo sapiens GN=SNAP23 PE=1 SV=1	sp|P01116|RASK_HUMAN GTPase KRas OS=Homo sapiens GN=KRAS PE=1 SV=1	49	42	TITMLDEQK	K.SALTIQLIQNHFVDEYDPTIEDSYRK.Q	49							657000					1510000
True-Positive		sp|O95721|SNP29_HUMAN Synaptosomal-associated protein 29 OS=Homo sapiens GN=SNAP29 PE=1 SV=1	sp|P01116|RASK_HUMAN GTPase KRas OS=Homo sapiens GN=KRAS PE=1 SV=1	201	104	AYHQKIDSNLDELSMGLGRLK	R.VKDSEDVPMVLVGNK.C	201211																			769000
True-Positive	Dimer	sp|P01116|RASK_HUMAN GTPase KRas OS=Homo sapiens GN=KRAS PE=1 SV=1	(self)	128	128	TVDTKQAQDLAR	R.TVDTKQAQDLAR.S	128					205000											2360000		993000	654000					526000					358000
Unassigned	Intrapeptide	sp|O00161|SNP23_HUMAN Synaptosomal-associated protein 23 OS=Homo sapiens GN=SNAP23 PE=1 SV=1		40, 49		ILGLAIESQDAGIKTITMLDEQKEQLNR		40,44,49			271000					376000
Unassigned	Intrapeptide	sp|O00161|SNP23_HUMAN Synaptosomal-associated protein 23 OS=Homo sapiens GN=SNAP23 PE=1 SV=1		40, 49		ILGLAIESQDAGIKTITMLDEQKEQLNR		40,49			200000					411000
Unassigned	Intrapeptide	sp|O00161|SNP23_HUMAN Synaptosomal-associated protein 23 OS=Homo sapiens GN=SNAP23 PE=1 SV=1		71, 78		ETEKTLTELNKCCGLCVCPCNR		71,77,78							203000
Unassigned	Intrapeptide	sp|O00161|SNP23_HUMAN Synaptosomal-associated protein 23 OS=Homo sapiens GN=SNAP23 PE=1 SV=1		71, 78		ETEKTLTELNKCCGLCVCPCNR		71,78		1520000	1150000				2110000						1760000
Unassigned	Intrapeptide	sp|O00161|SNP23_HUMAN Synaptosomal-associated protein 23 OS=Homo sapiens GN=SNAP23 PE=1 SV=1		91, 97		TKNFESGKAYK		91,97		12800000	48600000			9820000	69300000				31900000	6560000	86600000	16600000	4860000						86700					1000000		19300000
Unassigned	Intrapeptide	sp|O00161|SNP23_HUMAN Synaptosomal-associated protein 23 OS=Homo sapiens GN=SNAP23 PE=1 SV=1		97, 100		NFESGKAYK		97100		438000	535000				781000	730000		94200			643000	380000
Unassigned	Intrapeptide	sp|O00161|SNP23_HUMAN Synaptosomal-associated protein 23 OS=Homo sapiens GN=SNAP23 PE=1 SV=1		97, 100		NFESGKAYKTTWGDGGENSPCNVVSK		92,97,100							112000					28300
Unassigned	Intrapeptide	sp|O00161|SNP23_HUMAN Synaptosomal-associated protein 23 OS=Homo sapiens GN=SNAP23 PE=1 SV=1		97, 100		NFESGKAYKTTWGDGGENSPCNVVSK		97100			611000			189000	1610000					228000	1890000
Unassigned	Intrapeptide	sp|O00161|SNP23_HUMAN Synaptosomal-associated protein 23 OS=Homo sapiens GN=SNAP23 PE=1 SV=1		97, 100		TKNFESGKAYK		97100			48600000				69300000				31900000	6560000		16600000	4860000			776000						57700000	2930000	1000000		1390000
Unassigned	Intrapeptide	sp|O00161|SNP23_HUMAN Synaptosomal-associated protein 23 OS=Homo sapiens GN=SNAP23 PE=1 SV=1		100, 117		NFESGKAYKTTWGDGGENSPCNVVSK		100117			611000				1610000						1890000
Unassigned	Intrapeptide	sp|O00161|SNP23_HUMAN Synaptosomal-associated protein 23 OS=Homo sapiens GN=SNAP23 PE=1 SV=1		117, 141		AYKTTWGDGGENSPCNVVSKQPGPVTNGQLQQPTTGAASGGYIK		117124141							22900
Unassigned	Intrapeptide	sp|O95721|SNP29_HUMAN Synaptosomal-associated protein 29 OS=Homo sapiens GN=SNAP29 PE=1 SV=1		93, 97		TEKMVDKMDQDLK		93,94,97																		813000		1600000	770000			881000		551000	1820000	807000
Unassigned	Intrapeptide	sp|O95721|SNP29_HUMAN Synaptosomal-associated protein 29 OS=Homo sapiens GN=SNAP29 PE=1 SV=1		93, 97		TEKMVDKMDQDLK		93,97																		2480000		9090000	4260000	1000000	5140000	2120000		2200000	7740000	2430000
Unassigned	Intrapeptide	sp|O95721|SNP29_HUMAN Synaptosomal-associated protein 29 OS=Homo sapiens GN=SNAP29 PE=1 SV=1		93, 97		TEKMVDKMDQDLK		93,97,98																		777000		1760000	770000	184000		926000		552000	1990000	860000
Unassigned	Intrapeptide	sp|O95721|SNP29_HUMAN Synaptosomal-associated protein 29 OS=Homo sapiens GN=SNAP29 PE=1 SV=1		97, 103		TEKMVDKMDQDLK		94,97,103																		813000		1600000	770000	184000	1600000	881000		551000	2640000	807000
Unassigned	Intrapeptide	sp|O95721|SNP29_HUMAN Synaptosomal-associated protein 29 OS=Homo sapiens GN=SNAP29 PE=1 SV=1		97, 103		TEKMVDKMDQDLK		97,98,103																		777000		1760000	1010000		1370000	926000		551000	1990000	860000
Unassigned	Intrapeptide	sp|O95721|SNP29_HUMAN Synaptosomal-associated protein 29 OS=Homo sapiens GN=SNAP29 PE=1 SV=1		97, 103		TEKMVDKMDQDLK		97103																		2480000		9090000	5550000	1000000	5140000	2120000		2200000	7740000	2430000
Unassigned	Intrapeptide	sp|O95721|SNP29_HUMAN Synaptosomal-associated protein 29 OS=Homo sapiens GN=SNAP29 PE=1 SV=1		103, 107		MDQDLKISQKHINSIK		103107																		188000		2550000	810000		795000	112000			3580000	490000
Unassigned	Intrapeptide	sp|O95721|SNP29_HUMAN Synaptosomal-associated protein 29 OS=Homo sapiens GN=SNAP29 PE=1 SV=1		147, 154		LKEAISTSK		147154																				1350000							2300000
Unassigned	Intrapeptide	sp|O95721|SNP29_HUMAN Synaptosomal-associated protein 29 OS=Homo sapiens GN=SNAP29 PE=1 SV=1		147, 154		LKEAISTSKEQEAK		147154																		13100000		21400000	9320000	5200000	20600000			9110000	33800000		925000
Unassigned	Intrapeptide	sp|O95721|SNP29_HUMAN Synaptosomal-associated protein 29 OS=Homo sapiens GN=SNAP29 PE=1 SV=1		154, 159		EAISTSKEQEAKYQASHPNLR		154159																		1280000			1290000	511000	1880000	1420000		1320000		2030000
Unassigned	Intrapeptide	sp|O95721|SNP29_HUMAN Synaptosomal-associated protein 29 OS=Homo sapiens GN=SNAP29 PE=1 SV=1		154, 159		LKEAISTSKEQEAK		154159																		13100000		21400000	9320000	5200000	20600000	13000000		9110000	33800000	17400000	925000
Unassigned	Intrapeptide	sp|O95721|SNP29_HUMAN Synaptosomal-associated protein 29 OS=Homo sapiens GN=SNAP29 PE=1 SV=1		240, 243		LTTKVDKLDVNIK		240243																		1140000		3590000	1360000	321000	2460000	1460000		908000	2990000	1050000
Unassigned	Intrapeptide	sp|O95721|SNP29_HUMAN Synaptosomal-associated protein 29 OS=Homo sapiens GN=SNAP29 PE=1 SV=1		243, 249		LTTKVDKLDVNIK		243249																		1140000		3590000	1800000	411000	2460000	1460000		1300000	3390000	1050000
Unassigned	Intrapeptide	sp|O95721|SNP29_HUMAN Synaptosomal-associated protein 29 OS=Homo sapiens GN=SNAP29 PE=1 SV=1		243, 249		VDKLDVNIKSTER		243249																		2970000		7190000	2280000	705000	3230000	3350000		1090000	5900000	2710000	137000
Unassigned	Intraprotein	sp|O00161|SNP23_HUMAN Synaptosomal-associated protein 23 OS=Homo sapiens GN=SNAP23 PE=1 SV=1	(self)	40	49	ILGLAIESQDAGIK	K.TITMLDEQKEQLNR.I	40				10500
Unassigned	Intraprotein	sp|O00161|SNP23_HUMAN Synaptosomal-associated protein 23 OS=Homo sapiens GN=SNAP23 PE=1 SV=1	(self)	49	40	TITMLDEQKEQLNR	R.ILGLAIESQDAGIK.T	44,49							281000	408000
Unassigned	Intraprotein	sp|O00161|SNP23_HUMAN Synaptosomal-associated protein 23 OS=Homo sapiens GN=SNAP23 PE=1 SV=1	(self)	64	71	IEEGLDQINKDMR	R.ETEK.T	64		34700000	1720000	219000			3450000	757000					1180000	179000
Unassigned	Intraprotein	sp|O00161|SNP23_HUMAN Synaptosomal-associated protein 23 OS=Homo sapiens GN=SNAP23 PE=1 SV=1	(self)	64	71	IEEGLDQINKDMR	R.ETEK.T	64,66		1410000	6070000		1490000	1640000	11000000	4180000				1080000	4320000	799000
Unassigned	Intraprotein	sp|O00161|SNP23_HUMAN Synaptosomal-associated protein 23 OS=Homo sapiens GN=SNAP23 PE=1 SV=1	(self)	64	71	IEEGLDQINKDMR	R.ETEKTLTELNK.C	64		120000	1390000	126000	231000	169000	1410000	508000				60100	912000			144000
Unassigned	Intraprotein	sp|O00161|SNP23_HUMAN Synaptosomal-associated protein 23 OS=Homo sapiens GN=SNAP23 PE=1 SV=1	(self)	64	71	IEEGLDQINKDMR	R.ETEKTLTELNK.C	64,66			490000			533000	553000	1430000					304000
Unassigned	Intraprotein	sp|O00161|SNP23_HUMAN Synaptosomal-associated protein 23 OS=Homo sapiens GN=SNAP23 PE=1 SV=1	(self)	64	78	IEEGLDQINKDMRETEK	K.TLTELNK.C	64							2210000
Unassigned	Intraprotein	sp|O00161|SNP23_HUMAN Synaptosomal-associated protein 23 OS=Homo sapiens GN=SNAP23 PE=1 SV=1	(self)	64	78	IEEGLDQINKDMRETEK	K.TLTELNK.C	64,66													354000
Unassigned	Intraprotein	sp|O00161|SNP23_HUMAN Synaptosomal-associated protein 23 OS=Homo sapiens GN=SNAP23 PE=1 SV=1	(self)	64	206	EQLNRIEEGLDQINKDMR	R.DRIDIANARAK.K	64,66		2090000				1240000		2940000		333000			86100000
Unassigned	Intraprotein	sp|O00161|SNP23_HUMAN Synaptosomal-associated protein 23 OS=Homo sapiens GN=SNAP23 PE=1 SV=1	(self)	71	64	DMRETEK	R.IEEGLDQINK.D	66,71		1760000			1390000	2030000		4350000	1860000				4520000		734000										2210000
Unassigned	Intraprotein	sp|O00161|SNP23_HUMAN Synaptosomal-associated protein 23 OS=Homo sapiens GN=SNAP23 PE=1 SV=1	(self)	71	91	ETEKTLTELNK	R.TKNFESGK.A	71													2660000
Unassigned	Intraprotein	sp|O00161|SNP23_HUMAN Synaptosomal-associated protein 23 OS=Homo sapiens GN=SNAP23 PE=1 SV=1	(self)	78	91	TLTELNK	R.TK.N	78												6270000
Unassigned	Intraprotein	sp|O00161|SNP23_HUMAN Synaptosomal-associated protein 23 OS=Homo sapiens GN=SNAP23 PE=1 SV=1	(self)	91	97	TK	K.NFESGKAYKTTWGDGGENSPCNVVSK.Q	91														600000
Unassigned	Intraprotein	sp|O00161|SNP23_HUMAN Synaptosomal-associated protein 23 OS=Homo sapiens GN=SNAP23 PE=1 SV=1	(self)	91, 97	100, 117	TKNFESGK	K.AYKTTWGDGGENSPCNVVSK.Q	91,92,97													455000
Unassigned	Intraprotein	sp|O00161|SNP23_HUMAN Synaptosomal-associated protein 23 OS=Homo sapiens GN=SNAP23 PE=1 SV=1	(self)	91, 97	100, 117	TKNFESGK	K.AYKTTWGDGGENSPCNVVSK.Q	91,97		131000	1000000				1140000	404000					807000
Unassigned	Intraprotein	sp|O00161|SNP23_HUMAN Synaptosomal-associated protein 23 OS=Homo sapiens GN=SNAP23 PE=1 SV=1	(self)	100, 117	91, 97	AYKTTWGDGGENSPCNVVSK	R.TKNFESGK.A	100109117							268000
Unassigned	Intraprotein	sp|O00161|SNP23_HUMAN Synaptosomal-associated protein 23 OS=Homo sapiens GN=SNAP23 PE=1 SV=1	(self)	117	117	AYKTTWGDGGENSPCNVVSKQPGPVTNGQLQQPTTGAASGGYIK	K.TTWGDGGENSPCNVVSKQPGPVTNGQLQQPTTGAASGGYIKR.I	100117141													61400
Unassigned	Intraprotein	sp|O00161|SNP23_HUMAN Synaptosomal-associated protein 23 OS=Homo sapiens GN=SNAP23 PE=1 SV=1	(self)	117, 141	100, 117	TTWGDGGENSPCNVVSKQPGPVTNGQLQQPTTGAASGGYIKR	K.AYKTTWGDGGENSPCNVVSK.Q	117141								53600
Unassigned	Intraprotein	sp|O00161|SNP23_HUMAN Synaptosomal-associated protein 23 OS=Homo sapiens GN=SNAP23 PE=1 SV=1	(self)	141	71	QPGPVTNGQLQQPTTGAASGGYIKR	R.ETEKTLTELNK.C	124141			252000				440000						491000
Unassigned	Intraprotein	sp|O00161|SNP23_HUMAN Synaptosomal-associated protein 23 OS=Homo sapiens GN=SNAP23 PE=1 SV=1	(self)	141	91	QPGPVTNGQLQQPTTGAASGGYIK	R.TK.N	124141							184000
Unassigned	Intraprotein	sp|O00161|SNP23_HUMAN Synaptosomal-associated protein 23 OS=Homo sapiens GN=SNAP23 PE=1 SV=1	(self)	141	91	QPGPVTNGQLQQPTTGAASGGYIKR	R.TKNFESGK.A	124141							1180000					109000
Unassigned	Intraprotein	sp|O00161|SNP23_HUMAN Synaptosomal-associated protein 23 OS=Homo sapiens GN=SNAP23 PE=1 SV=1	(self)	141	100	QPGPVTNGQLQQPTTGAASGGYIKR	K.AYKTTWGDGGENSPCNVVSK.Q	124141													8890
Unassigned	Intraprotein	sp|O00161|SNP23_HUMAN Synaptosomal-associated protein 23 OS=Homo sapiens GN=SNAP23 PE=1 SV=1	(self)	185	190	DMALNIGNEIDAQNPQIKR	R.ITDKADTNR.D	169172185			226000										11600000
Unassigned	Intraprotein	sp|O00161|SNP23_HUMAN Synaptosomal-associated protein 23 OS=Homo sapiens GN=SNAP23 PE=1 SV=1	(self)	185	190	DMALNIGNEIDAQNPQIKR	R.ITDKADTNR.D	169185		129000	1680000		256000	183000	2050000	4690000			415000		2300000	206000
Unassigned	Intraprotein	sp|O00161|SNP23_HUMAN Synaptosomal-associated protein 23 OS=Homo sapiens GN=SNAP23 PE=1 SV=1	(self)	185	190	DMALNIGNEIDAQNPQIKR	R.ITDKADTNR.D	172185			793000				1000000
Unassigned	Intraprotein	sp|O00161|SNP23_HUMAN Synaptosomal-associated protein 23 OS=Homo sapiens GN=SNAP23 PE=1 SV=1	(self)	185	190	DMALNIGNEIDAQNPQIKR	R.ITDKADTNR.D	185			2730000				2560000						3320000
Unassigned	Intraprotein	sp|O00161|SNP23_HUMAN Synaptosomal-associated protein 23 OS=Homo sapiens GN=SNAP23 PE=1 SV=1	(self)	185	206	DMALNIGNEIDAQNPQIKR	R.AK.K	169185							1230000						1390000	186000
Unassigned	Intraprotein	sp|O00161|SNP23_HUMAN Synaptosomal-associated protein 23 OS=Homo sapiens GN=SNAP23 PE=1 SV=1	(self)	185	206	DMALNIGNEIDAQNPQIKR	R.AK.K	185													150000
Unassigned	Intraprotein	sp|O00161|SNP23_HUMAN Synaptosomal-associated protein 23 OS=Homo sapiens GN=SNAP23 PE=1 SV=1	(self)	185	206	DMALNIGNEIDAQNPQIKR	R.AKK.L	172185													62500
Unassigned	Intraprotein	sp|O00161|SNP23_HUMAN Synaptosomal-associated protein 23 OS=Homo sapiens GN=SNAP23 PE=1 SV=1	(self)	185	206	DMALNIGNEIDAQNPQIKR	R.AKK.L	175185							147000
Unassigned	Intraprotein	sp|O00161|SNP23_HUMAN Synaptosomal-associated protein 23 OS=Homo sapiens GN=SNAP23 PE=1 SV=1	(self)	185	206	DMALNIGNEIDAQNPQIKR	R.AKK.L	185							258000
Unassigned	Intraprotein	sp|O00161|SNP23_HUMAN Synaptosomal-associated protein 23 OS=Homo sapiens GN=SNAP23 PE=1 SV=1	(self)	185	207	DMALNIGNEIDAQNPQIKRITDK	K.KLIDS.-	169181185							1120000
Unassigned	Intraprotein	sp|O00161|SNP23_HUMAN Synaptosomal-associated protein 23 OS=Homo sapiens GN=SNAP23 PE=1 SV=1	(self)	190	185	ITDKADTNR	K.DMALNIGNEIDAQNPQIKR.I	190194							17300000						24500000
Unassigned	Intraprotein	sp|O95721|SNP29_HUMAN Synaptosomal-associated protein 29 OS=Homo sapiens GN=SNAP29 PE=1 SV=1	(self)	6	126	SAYPKSYNPFDDDGEDEGARPAPWR	K.SKPVETPPEQNGTLTSQPNNRLKEAISTSK.E	6																		429000
Unassigned	Intraprotein	sp|O95721|SNP29_HUMAN Synaptosomal-associated protein 29 OS=Homo sapiens GN=SNAP29 PE=1 SV=1	(self)	93	249	TEKMVDK	K.LDVNIKSTER.K	93																				1750000	1060000		663000				1630000
Unassigned	Intraprotein	sp|O95721|SNP29_HUMAN Synaptosomal-associated protein 29 OS=Homo sapiens GN=SNAP29 PE=1 SV=1	(self)	93	249	TEKMVDK	K.LDVNIKSTER.K	93,94																				1030000	244000					248000	598000	179000
Unassigned	Intraprotein	sp|O95721|SNP29_HUMAN Synaptosomal-associated protein 29 OS=Homo sapiens GN=SNAP29 PE=1 SV=1	(self)	97	249	MVDKMDQDLK	K.LDVNIKSTER.K	97																				253000			203000	128000			190000
Unassigned	Intraprotein	sp|O95721|SNP29_HUMAN Synaptosomal-associated protein 29 OS=Homo sapiens GN=SNAP29 PE=1 SV=1	(self)	103	254	MDQDLKISQK	R.KVR.Q	103																											349000
Unassigned	Intraprotein	sp|O95721|SNP29_HUMAN Synaptosomal-associated protein 29 OS=Homo sapiens GN=SNAP29 PE=1 SV=1	(self)	113	72	HINSIKSVFGGLVNYFKSK	R.AEATAASTSRSLALMYESEKVGVASSEELAR.Q	113124126																												0
Unassigned	Intraprotein	sp|O95721|SNP29_HUMAN Synaptosomal-associated protein 29 OS=Homo sapiens GN=SNAP29 PE=1 SV=1	(self)	113	191	HINSIK	R.GAGSAMSTDAYPK.N	113						5230000																		559000
Unassigned	Intraprotein	sp|O95721|SNP29_HUMAN Synaptosomal-associated protein 29 OS=Homo sapiens GN=SNAP29 PE=1 SV=1	(self)	124	191	SVFGGLVNYFKSKPVETPPEQNGTLTSQPNNR	R.GAGSAMSTDAYPK.N	124135																							0
Unassigned	Intraprotein	sp|O95721|SNP29_HUMAN Synaptosomal-associated protein 29 OS=Homo sapiens GN=SNAP29 PE=1 SV=1	(self)	126	191	SVFGGLVNYFKSKPVETPPEQNGTLTSQPNNR	R.GAGSAMSTDAYPK.N	126135																											0	110000
Unassigned	Intraprotein	sp|O95721|SNP29_HUMAN Synaptosomal-associated protein 29 OS=Homo sapiens GN=SNAP29 PE=1 SV=1	(self)	147	159	LKEAISTSK	K.EQEAKYQASHPNLR.K	147			97100				7360000							4620000		3900000		901000		533000	3290000		558000				927000	223000
Unassigned	Intraprotein	sp|O95721|SNP29_HUMAN Synaptosomal-associated protein 29 OS=Homo sapiens GN=SNAP29 PE=1 SV=1	(self)	147	159	LKEAISTSK	K.EQEAKYQASHPNLR.K	147154																60600							663000
Unassigned	Intraprotein	sp|O95721|SNP29_HUMAN Synaptosomal-associated protein 29 OS=Homo sapiens GN=SNAP29 PE=1 SV=1	(self)	147	169	LKEAISTSKEQEAK	R.KLDDTDPVPR.G	147																							9630000
Unassigned	Intraprotein	sp|O95721|SNP29_HUMAN Synaptosomal-associated protein 29 OS=Homo sapiens GN=SNAP29 PE=1 SV=1	(self)	147	254	LKEAISTSK	R.KVR.Q	147											1140000					457000											425000		137000
Unassigned	Intraprotein	sp|O95721|SNP29_HUMAN Synaptosomal-associated protein 29 OS=Homo sapiens GN=SNAP29 PE=1 SV=1	(self)	154	147	EAISTSKEQEAKYQASHPNLR	R.LK.E	154159																							663000				449000
Unassigned	Intraprotein	sp|O95721|SNP29_HUMAN Synaptosomal-associated protein 29 OS=Homo sapiens GN=SNAP29 PE=1 SV=1	(self)	159	201	EQEAKYQASHPNLR	K.NPHLRAYHQKIDSNLDELSMGLGR.L	159																												5600
Unassigned	Intraprotein	sp|O95721|SNP29_HUMAN Synaptosomal-associated protein 29 OS=Homo sapiens GN=SNAP29 PE=1 SV=1	(self)	159	254	EQEAK	R.KVR.Q	159																	1030000										2290000
Unassigned	Intraprotein	sp|O95721|SNP29_HUMAN Synaptosomal-associated protein 29 OS=Homo sapiens GN=SNAP29 PE=1 SV=1	(self)	169	201	KLDDTDPVPR	R.AYHQKIDSNLDELSMGLGR.L	169																				1050000
Unassigned	Intraprotein	sp|O95721|SNP29_HUMAN Synaptosomal-associated protein 29 OS=Homo sapiens GN=SNAP29 PE=1 SV=1	(self)	191	169	GAGSAMSTDAYPKNPHLR	R.KLDDTDPVPR.G	184191																										797000	3690000
Unassigned	Intraprotein	sp|O95721|SNP29_HUMAN Synaptosomal-associated protein 29 OS=Homo sapiens GN=SNAP29 PE=1 SV=1	(self)	201	113	NPHLRAYHQKIDSNLDELSMGLGR	K.HINSIKSVFGGLVNYFK.S	201211																												825000
Unassigned	Intraprotein	sp|O95721|SNP29_HUMAN Synaptosomal-associated protein 29 OS=Homo sapiens GN=SNAP29 PE=1 SV=1	(self)	240	243	LTTK	K.VDK.L	240																					2140000
Unassigned	Intraprotein	sp|O95721|SNP29_HUMAN Synaptosomal-associated protein 29 OS=Homo sapiens GN=SNAP29 PE=1 SV=1	(self)	243	254	VDKLDVNIK	R.KVR.Q	243																		2060000		12700000	4850000	1590000	8490000	1880000		2770000	18200000	2890000
Unassigned	Intraprotein	sp|O95721|SNP29_HUMAN Synaptosomal-associated protein 29 OS=Homo sapiens GN=SNAP29 PE=1 SV=1	(self)	243	254	VDKLDVNIKSTER	R.KVR.Q	243249																		289000		1080000	187000		803000			111000	966000	511000
Unassigned	Intraprotein	sp|O95721|SNP29_HUMAN Synaptosomal-associated protein 29 OS=Homo sapiens GN=SNAP29 PE=1 SV=1	(self)	249	254	LDVNIKSTER	R.KVR.Q	249																		912000		2140000	911000		1130000				2560000	1230000
Unassigned	Intraprotein	sp|P01116|RASK_HUMAN GTPase KRas OS=Homo sapiens GN=KRAS PE=1 SV=1	(self)	5, 16	104, 117	TEYKLVVVGAGGVGK	R.VKDSEDVPMVLVGNKCDLPSR.T	5,16			29200															21200						6650
Unassigned	Intraprotein	sp|P01116|RASK_HUMAN GTPase KRas OS=Homo sapiens GN=KRAS PE=1 SV=1	(self)	16	147	MTEYKLVVVGAGGVGKSALTIQLIQNHFVDEYDPTIEDSYR	R.SYGIPFIETSAKTRQR.V	16,26									3910
Unassigned	Intraprotein	sp|P01116|RASK_HUMAN GTPase KRas OS=Homo sapiens GN=KRAS PE=1 SV=1	(self)	16	182	TEYKLVVVGAGGVGKSALTIQLIQNHFVDEYDPTIEDSYR	K.TPGCVK.I	5,16,26																														9290
Unassigned	Intraprotein	sp|P01116|RASK_HUMAN GTPase KRas OS=Homo sapiens GN=KRAS PE=1 SV=1	(self)	88	173	TGEGFLCVFAINNTKSFEDIHHYREQIK	K.ISKEEKTPGCVK.I	88101									34300
Unassigned	Intraprotein	sp|P01116|RASK_HUMAN GTPase KRas OS=Homo sapiens GN=KRAS PE=1 SV=1	(self)	101	104	EQIK	K.RVKDSEDVPMVLVGNK.C	101					829000										1130000	930000		151000	4140000									150000	1770000	1080000
Unassigned	Intraprotein	sp|P01116|RASK_HUMAN GTPase KRas OS=Homo sapiens GN=KRAS PE=1 SV=1	(self)	101	104	EQIKR	R.VKDSEDVPMVLVGNK.C	101															1130000	111000			4140000									150000	1770000	1080000
Unassigned	Intraprotein	sp|P01116|RASK_HUMAN GTPase KRas OS=Homo sapiens GN=KRAS PE=1 SV=1	(self)	101	147	EQIKR	R.SYGIPFIETSAK.T	101									1530000										559000						1140000
Unassigned	Intraprotein	sp|P01116|RASK_HUMAN GTPase KRas OS=Homo sapiens GN=KRAS PE=1 SV=1	(self)	101	147	EQIKR	R.SYGIPFIETSAKTR.Q	101					707000										429000	1030000			1400000										1060000	3740000
Unassigned	Intraprotein	sp|P01116|RASK_HUMAN GTPase KRas OS=Homo sapiens GN=KRAS PE=1 SV=1	(self)	104	88	RVKDSEDVPMVLVGNK	R.TGEGFLCVFAINNTKSFEDIHHYR.E	104111																		287000												626000
Unassigned	Intraprotein	sp|P01116|RASK_HUMAN GTPase KRas OS=Homo sapiens GN=KRAS PE=1 SV=1	(self)	104	101	RVKDSEDVPMVLVGNK	R.EQIK.R	104111		4060000		2380000	7110000										4130000	4050000			10700000										4010000	3330000
Unassigned	Intraprotein	sp|P01116|RASK_HUMAN GTPase KRas OS=Homo sapiens GN=KRAS PE=1 SV=1	(self)	104	101	VKDSEDVPMVLVGNK	R.EQIKR.V	104111		4040000		15900000	7060000											3870000												6670000	3990000
Unassigned	Intraprotein	sp|P01116|RASK_HUMAN GTPase KRas OS=Homo sapiens GN=KRAS PE=1 SV=1	(self)	104	101	VKDSEDVPMVLVGNKCDLPSR	R.EQIKR.V	104111117																			1740000
Unassigned	Intraprotein	sp|P01116|RASK_HUMAN GTPase KRas OS=Homo sapiens GN=KRAS PE=1 SV=1	(self)	104	147	VKDSEDVPMVLVGNK	R.SYGIPFIETSAKTRQR.V	104																			3140000
Unassigned	Intraprotein	sp|P01116|RASK_HUMAN GTPase KRas OS=Homo sapiens GN=KRAS PE=1 SV=1	(self)	104	176	VKDSEDVPMVLVGNKCDLPSR	K.EEK.T	104111117															3060000				53300000
Unassigned	Intraprotein	sp|P01116|RASK_HUMAN GTPase KRas OS=Homo sapiens GN=KRAS PE=1 SV=1	(self)	117	101	DSEDVPMVLVGNKCDLPSR	R.EQIKR.V	111117																			200000
Unassigned	Intraprotein	sp|P01116|RASK_HUMAN GTPase KRas OS=Homo sapiens GN=KRAS PE=1 SV=1	(self)	117	104	VKDSEDVPMVLVGNK	K.RVKDSEDVPMVLVGNK.C	111117			1770000
Unassigned	Intraprotein	sp|P01116|RASK_HUMAN GTPase KRas OS=Homo sapiens GN=KRAS PE=1 SV=1	(self)	117	169	DSEDVPMVLVGNKCDLPSR	R.LK.K	117																			657000
Unassigned	Intraprotein	sp|P01116|RASK_HUMAN GTPase KRas OS=Homo sapiens GN=KRAS PE=1 SV=1	(self)	128	147	DSEDVPMVLVGNKCDLPSRTVDTK	R.SYGIPFIETSAK.T	117128									210000
Unassigned	Intraprotein	sp|P01116|RASK_HUMAN GTPase KRas OS=Homo sapiens GN=KRAS PE=1 SV=1	(self)	147	176	SYGIPFIETSAKTRQR	K.EEKTPGCVK.I	147				2710000	1120000														1290000											595000
Unassigned	Intraprotein	sp|P01116|RASK_HUMAN GTPase KRas OS=Homo sapiens GN=KRAS PE=1 SV=1	(self)	169	117	LKK	K.DSEDVPMVLVGNKCDLPSR.T	169170									96900
Uncertain	Coelution	sp|O00161|SNP23_HUMAN Synaptosomal-associated protein 23 OS=Homo sapiens GN=SNAP23 PE=1 SV=1	sp|P01116|RASK_HUMAN GTPase KRas OS=Homo sapiens GN=KRAS PE=1 SV=1	64	128	IEEGLDQINKDMR	R.TVDTK.Q	64,66		587000	3380000			442000	4660000	1230000				230000	2720000	141000
Uncertain	Coelution	sp|O95721|SNP29_HUMAN Synaptosomal-associated protein 29 OS=Homo sapiens GN=SNAP29 PE=1 SV=1	sp|O00161|SNP23_HUMAN Synaptosomal-associated protein 23 OS=Homo sapiens GN=SNAP23 PE=1 SV=1	201	91	AYHQKIDSNLDELSMGLGR	K.CCGLCVCPCNRTKNFESGK.A	201211																												858000
Uncertain	Coelution	sp|O95721|SNP29_HUMAN Synaptosomal-associated protein 29 OS=Homo sapiens GN=SNAP29 PE=1 SV=1	sp|O00161|SNP23_HUMAN Synaptosomal-associated protein 23 OS=Homo sapiens GN=SNAP23 PE=1 SV=1	201	97	NPHLRAYHQKIDSNLDELSMGLGR	K.NFESGKAYK.T	201211																												1640000
Uncertain	Coelution	sp|O95721|SNP29_HUMAN Synaptosomal-associated protein 29 OS=Homo sapiens GN=SNAP29 PE=1 SV=1	sp|O00161|SNP23_HUMAN Synaptosomal-associated protein 23 OS=Homo sapiens GN=SNAP23 PE=1 SV=1	201	141	AYHQKIDSNLDELSMGLGR	K.QPGPVTNGQLQQPTTGAASGGYIKR.I	201205																												697000
Uncertain	Coelution	sp|O95721|SNP29_HUMAN Synaptosomal-associated protein 29 OS=Homo sapiens GN=SNAP29 PE=1 SV=1	sp|O00161|SNP23_HUMAN Synaptosomal-associated protein 23 OS=Homo sapiens GN=SNAP23 PE=1 SV=1	201	167	NPHLRAYHQKIDSNLDELSMGLGR	R.EDEMEENLTQVGSILGNLKDMALNIGNEIDAQNPQIK.R	201																				778000
Uncertain	Coelution	sp|O95721|SNP29_HUMAN Synaptosomal-associated protein 29 OS=Homo sapiens GN=SNAP29 PE=1 SV=1	sp|O00161|SNP23_HUMAN Synaptosomal-associated protein 23 OS=Homo sapiens GN=SNAP23 PE=1 SV=1	217	97	LKDIALGMQTEIEEQDDILDR	K.NFESGK.A	217223																				346000
Uncertain	Coelution	sp|O95721|SNP29_HUMAN Synaptosomal-associated protein 29 OS=Homo sapiens GN=SNAP29 PE=1 SV=1	sp|O00161|SNP23_HUMAN Synaptosomal-associated protein 23 OS=Homo sapiens GN=SNAP23 PE=1 SV=1	254	64	LDVNIKSTERK	R.IEEGLDQINKDMR.E	247254						503000							3110000
Uncertain	Coelution	sp|O95721|SNP29_HUMAN Synaptosomal-associated protein 29 OS=Homo sapiens GN=SNAP29 PE=1 SV=1	sp|P01116|RASK_HUMAN GTPase KRas OS=Homo sapiens GN=KRAS PE=1 SV=1	147, 154	104, 117	LKEAISTSKEQEAK	R.VKDSEDVPMVLVGNK.C	147154					587000										406000			204000	102000					389000
Uncertain	Coelution	sp|O95721|SNP29_HUMAN Synaptosomal-associated protein 29 OS=Homo sapiens GN=SNAP29 PE=1 SV=1	sp|P01116|RASK_HUMAN GTPase KRas OS=Homo sapiens GN=KRAS PE=1 SV=1	201	117	AYHQK	K.DSEDVPMVLVGNK.C	201									319000									227000	248000										87500
Uncertain	Coelution	sp|P01116|RASK_HUMAN GTPase KRas OS=Homo sapiens GN=KRAS PE=1 SV=1	sp|O95721|SNP29_HUMAN Synaptosomal-associated protein 29 OS=Homo sapiens GN=SNAP29 PE=1 SV=1	185	191	KCIIM	R.GAGSAMSTDAYPK.N	185189																		583000		1380000	94200		1650000	1530000		1060000	7490000
Uncertain	Coelution,Poor Chromatograpy	sp|O95721|SNP29_HUMAN Synaptosomal-associated protein 29 OS=Homo sapiens GN=SNAP29 PE=1 SV=1	sp|O00161|SNP23_HUMAN Synaptosomal-associated protein 23 OS=Homo sapiens GN=SNAP23 PE=1 SV=1	201	141	AYHQKIDSNLDELSMGLGR	K.QPGPVTNGQLQQPTTGAASGGYIKR.I	201																		258000									254000
Uncertain	Coelution,Poor Chromatograpy	sp|O95721|SNP29_HUMAN Synaptosomal-associated protein 29 OS=Homo sapiens GN=SNAP29 PE=1 SV=1	sp|P01116|RASK_HUMAN GTPase KRas OS=Homo sapiens GN=KRAS PE=1 SV=1	107	5	ISQKHINSIKSVFGGLVNYFK	-.MTEYKLVVVGAGGVGK.S	107			50700					183000		20000
Uncertain	Coelution,Poor Chromatograpy	sp|O95721|SNP29_HUMAN Synaptosomal-associated protein 29 OS=Homo sapiens GN=SNAP29 PE=1 SV=1	sp|P01116|RASK_HUMAN GTPase KRas OS=Homo sapiens GN=KRAS PE=1 SV=1	147	117	PVETPPEQNGTLTSQPNNRLK	K.DSEDVPMVLVGNKCDLPSR.T	147																			0											6920
Uncertain	Coelution,Poor Fragmentation	sp|O00161|SNP23_HUMAN Synaptosomal-associated protein 23 OS=Homo sapiens GN=SNAP23 PE=1 SV=1	sp|P01116|RASK_HUMAN GTPase KRas OS=Homo sapiens GN=KRAS PE=1 SV=1	167	101	EDEMEENLTQVGSILGNLKDMALNIGNEIDAQNPQIK	K.SFEDIHHYREQIKR.V	167													1910000
Uncertain	Coelution,Poor Fragmentation	sp|O95721|SNP29_HUMAN Synaptosomal-associated protein 29 OS=Homo sapiens GN=SNAP29 PE=1 SV=1	sp|P01116|RASK_HUMAN GTPase KRas OS=Homo sapiens GN=KRAS PE=1 SV=1	191	169	GAGSAMSTDAYPK	R.QYRLK.K	184191																		1560000		3640000	1750000	639000	3700000	2210000		956000	3910000	1920000
Uncertain	Coelution,Poor Fragmentation	sp|P01116|RASK_HUMAN GTPase KRas OS=Homo sapiens GN=KRAS PE=1 SV=1	(self)	128	147	TVDTKQAQDLAR	R.SYGIPFIETSAKTR.Q	128		269000		3050000	1280000											1310000			2750000	152000									1530000	1110000
Uncertain	Poor Chromatograpy	sp|O00161|SNP23_HUMAN Synaptosomal-associated protein 23 OS=Homo sapiens GN=SNAP23 PE=1 SV=1	sp|P01116|RASK_HUMAN GTPase KRas OS=Homo sapiens GN=KRAS PE=1 SV=1	117, 141	5, 16	TTWGDGGENSPCNVVSKQPGPVTNGQLQQPTTGAASGGYIKR	M.TEYKLVVVGAGGVGKSALTIQLIQNHFVDEYDPTIEDSYR.K	117141									4900
Uncertain	Poor Chromatograpy	sp|O95721|SNP29_HUMAN Synaptosomal-associated protein 29 OS=Homo sapiens GN=SNAP29 PE=1 SV=1	sp|P01116|RASK_HUMAN GTPase KRas OS=Homo sapiens GN=KRAS PE=1 SV=1	201	5	GAGSAMSTDAYPKNPHLRAYHQK	M.TEYKLVVVGAGGVGK.S	201																									558000
Uncertain	Poor Chromatograpy	sp|O95721|SNP29_HUMAN Synaptosomal-associated protein 29 OS=Homo sapiens GN=SNAP29 PE=1 SV=1	sp|P01116|RASK_HUMAN GTPase KRas OS=Homo sapiens GN=KRAS PE=1 SV=1	201, 217	104, 117	AYHQKIDSNLDELSMGLGRLK	K.RVKDSEDVPMVLVGNK.C	201211217											4950
Uncertain	Poor Chromatograpy	sp|P01116|RASK_HUMAN GTPase KRas OS=Homo sapiens GN=KRAS PE=1 SV=1	sp|O00161|SNP23_HUMAN Synaptosomal-associated protein 23 OS=Homo sapiens GN=SNAP23 PE=1 SV=1	117	97	VKDSEDVPMVLVGNKCDLPSR	K.NFESGKAYKTTWGDGGENSPCNVVSK.Q	116117					6780
Uncertain	Poor Chromatograpy	sp|P01116|RASK_HUMAN GTPase KRas OS=Homo sapiens GN=KRAS PE=1 SV=1	sp|O95721|SNP29_HUMAN Synaptosomal-associated protein 29 OS=Homo sapiens GN=SNAP29 PE=1 SV=1	104, 117	97, 103	VKDSEDVPMVLVGNK	K.MVDKMDQDLKISQK.H	104111117								23500
Uncertain	Poor Chromatograpy,Poor Fragmentation	sp|O00161|SNP23_HUMAN Synaptosomal-associated protein 23 OS=Homo sapiens GN=SNAP23 PE=1 SV=1	sp|P01116|RASK_HUMAN GTPase KRas OS=Homo sapiens GN=KRAS PE=1 SV=1	64	104	EQLNRIEEGLDQINKDMR	R.VKDSEDVPMVLVGNKCDLPSR.T	64,66			45200
Uncertain	Poor Chromatograpy,Poor Fragmentation	sp|O00161|SNP23_HUMAN Synaptosomal-associated protein 23 OS=Homo sapiens GN=SNAP23 PE=1 SV=1	sp|P01116|RASK_HUMAN GTPase KRas OS=Homo sapiens GN=KRAS PE=1 SV=1	64	176	IEEGLDQINKDMR	K.EEKTPGCVKIK.K	63,64		584000	7760000	543000		517000	7450000	1590000				38700	3190000	509000
Uncertain	Poor Chromatograpy,Poor Fragmentation	sp|O00161|SNP23_HUMAN Synaptosomal-associated protein 23 OS=Homo sapiens GN=SNAP23 PE=1 SV=1	sp|P01116|RASK_HUMAN GTPase KRas OS=Homo sapiens GN=KRAS PE=1 SV=1	167	104	RITNDAREDEMEENLTQVGSILGNLK	K.RVKDSEDVPMVLVGNK.C	152167																										5870
Uncertain	Poor Chromatograpy,Poor Fragmentation	sp|O95721|SNP29_HUMAN Synaptosomal-associated protein 29 OS=Homo sapiens GN=SNAP29 PE=1 SV=1	sp|O00161|SNP23_HUMAN Synaptosomal-associated protein 23 OS=Homo sapiens GN=SNAP23 PE=1 SV=1	217	117	IDSNLDELSMGLGRLK	K.TTWGDGGENSPCNVVSKQPGPVTNGQLQQPTTGAASGGYIK.R	217																														73700
Uncertain	Poor Chromatograpy,Poor Fragmentation	sp|P01116|RASK_HUMAN GTPase KRas OS=Homo sapiens GN=KRAS PE=1 SV=1	(self)	117	128	VKDSEDVPMVLVGNKCDLPSR	R.TVDTKQAQDLAR.S	111117					280000										73800	183000			689000											302000
Uncertain	Poor Chromatograpy,Poor Fragmentation	sp|P01116|RASK_HUMAN GTPase KRas OS=Homo sapiens GN=KRAS PE=1 SV=1	sp|O00161|SNP23_HUMAN Synaptosomal-associated protein 23 OS=Homo sapiens GN=SNAP23 PE=1 SV=1	117	167	DSEDVPMVLVGNKCDLPSR	R.EDEMEENLTQVGSILGNLKDMALNIGNEIDAQNPQIK.R	116117																														151000
Uncertain	Poor Chromatograpy,Poor isolation	sp|O95721|SNP29_HUMAN Synaptosomal-associated protein 29 OS=Homo sapiens GN=SNAP29 PE=1 SV=1	sp|P01116|RASK_HUMAN GTPase KRas OS=Homo sapiens GN=KRAS PE=1 SV=1	147	104	SKPVETPPEQNGTLTSQPNNRLK	R.VKDSEDVPMVLVGNK.C	126144147							0
Uncertain	Poor Chromatograpy,Poor isolation	sp|O95721|SNP29_HUMAN Synaptosomal-associated protein 29 OS=Homo sapiens GN=SNAP29 PE=1 SV=1	sp|P01116|RASK_HUMAN GTPase KRas OS=Homo sapiens GN=KRAS PE=1 SV=1	191	16	GAGSAMSTDAYPKNPHLR	K.LVVVGAGGVGKSALTIQLIQNHFVDEYDPTIEDSYR.K	184191192									0
Uncertain	Poor Chromatograpy,Poor isolation	sp|P01116|RASK_HUMAN GTPase KRas OS=Homo sapiens GN=KRAS PE=1 SV=1	sp|O00161|SNP23_HUMAN Synaptosomal-associated protein 23 OS=Homo sapiens GN=SNAP23 PE=1 SV=1	5, 16	100, 117	MTEYKLVVVGAGGVGK	K.AYKTTWGDGGENSPCNVVSK.Q	1,5,16					5840
Uncertain	Poor Chromatograpy,Short Peptide	sp|O95721|SNP29_HUMAN Synaptosomal-associated protein 29 OS=Homo sapiens GN=SNAP29 PE=1 SV=1	sp|P01116|RASK_HUMAN GTPase KRas OS=Homo sapiens GN=KRAS PE=1 SV=1	107	117	ISQK	K.DSEDVPMVLVGNKCDLPSR.T	107					845000											485000			1700000											438000
Uncertain	Poor Fragmentation	sp|O00161|SNP23_HUMAN Synaptosomal-associated protein 23 OS=Homo sapiens GN=SNAP23 PE=1 SV=1	(self)	71	141	ETEKTLTELNK	K.QPGPVTNGQLQQPTTGAASGGYIKR.I	71													1090000
Uncertain	Poor Fragmentation	sp|O00161|SNP23_HUMAN Synaptosomal-associated protein 23 OS=Homo sapiens GN=SNAP23 PE=1 SV=1	sp|O95721|SNP29_HUMAN Synaptosomal-associated protein 29 OS=Homo sapiens GN=SNAP29 PE=1 SV=1	49	249	ILGLAIESQDAGIKTITMLDEQK	K.LDVNIK.S	44,49			193000				157000
Uncertain	Poor Fragmentation	sp|O00161|SNP23_HUMAN Synaptosomal-associated protein 23 OS=Homo sapiens GN=SNAP23 PE=1 SV=1	sp|O95721|SNP29_HUMAN Synaptosomal-associated protein 29 OS=Homo sapiens GN=SNAP29 PE=1 SV=1	64	249	IEEGLDQINKDMR	K.LDVNIKSTERK.V	63,64		558000					7360000	1500000					3110000	446000
Uncertain	Poor Fragmentation	sp|O00161|SNP23_HUMAN Synaptosomal-associated protein 23 OS=Homo sapiens GN=SNAP23 PE=1 SV=1	sp|O95721|SNP29_HUMAN Synaptosomal-associated protein 29 OS=Homo sapiens GN=SNAP29 PE=1 SV=1	64	254	IEEGLDQINKDMRETEK	R.KVRQL.-	63,64,71							421000	564000					152000
Uncertain	Poor Fragmentation	sp|O00161|SNP23_HUMAN Synaptosomal-associated protein 23 OS=Homo sapiens GN=SNAP23 PE=1 SV=1	sp|O95721|SNP29_HUMAN Synaptosomal-associated protein 29 OS=Homo sapiens GN=SNAP29 PE=1 SV=1	71	254	IEEGLDQINKDMRETEK	K.STERKVR.Q	66,71													616000
Uncertain	Poor Fragmentation	sp|O00161|SNP23_HUMAN Synaptosomal-associated protein 23 OS=Homo sapiens GN=SNAP23 PE=1 SV=1	sp|O95721|SNP29_HUMAN Synaptosomal-associated protein 29 OS=Homo sapiens GN=SNAP29 PE=1 SV=1	71	254	IEEGLDQINKDMRETEK	R.KVRQL.-	63,64,71			1440000				421000	564000
Uncertain	Poor Fragmentation	sp|O00161|SNP23_HUMAN Synaptosomal-associated protein 23 OS=Homo sapiens GN=SNAP23 PE=1 SV=1	sp|O95721|SNP29_HUMAN Synaptosomal-associated protein 29 OS=Homo sapiens GN=SNAP29 PE=1 SV=1	141	191	AYKTTWGDGGENSPCNVVSKQPGPVTNGQLQQPTTGAASGGYIK	R.GAGSAMSTDAYPK.N	117141																							11600
Uncertain	Poor Fragmentation	sp|O00161|SNP23_HUMAN Synaptosomal-associated protein 23 OS=Homo sapiens GN=SNAP23 PE=1 SV=1	sp|P01116|RASK_HUMAN GTPase KRas OS=Homo sapiens GN=KRAS PE=1 SV=1	40	182	ILGLAIESQDAGIKTITMLDEQK	K.TPGCVK.I	40			481000				507000	1550000					154000
Uncertain	Poor Fragmentation	sp|O00161|SNP23_HUMAN Synaptosomal-associated protein 23 OS=Homo sapiens GN=SNAP23 PE=1 SV=1	sp|P01116|RASK_HUMAN GTPase KRas OS=Homo sapiens GN=KRAS PE=1 SV=1	64	176	IEEGLDQINKDMR	K.EEKTPGCVKIK.K	63,64,66			101000				106000
Uncertain	Poor Fragmentation	sp|O00161|SNP23_HUMAN Synaptosomal-associated protein 23 OS=Homo sapiens GN=SNAP23 PE=1 SV=1	sp|P01116|RASK_HUMAN GTPase KRas OS=Homo sapiens GN=KRAS PE=1 SV=1	206	147	AKKLIDS	R.SYGIPFIETSAK.T	206207					707000										429000	1030000			1400000										1060000	1080000
Uncertain	Poor Fragmentation	sp|O95721|SNP29_HUMAN Synaptosomal-associated protein 29 OS=Homo sapiens GN=SNAP29 PE=1 SV=1	sp|O00161|SNP23_HUMAN Synaptosomal-associated protein 23 OS=Homo sapiens GN=SNAP23 PE=1 SV=1	72	190	SLALMYESEK	R.ITDKADTNR.D	72					2840000									11500000								25500000
Uncertain	Poor Fragmentation	sp|O95721|SNP29_HUMAN Synaptosomal-associated protein 29 OS=Homo sapiens GN=SNAP29 PE=1 SV=1	sp|O00161|SNP23_HUMAN Synaptosomal-associated protein 23 OS=Homo sapiens GN=SNAP23 PE=1 SV=1	154	206	LKEAISTSKEQEAK	R.DRIDIANARAK.K	147154																							35100
Uncertain	Poor Fragmentation	sp|O95721|SNP29_HUMAN Synaptosomal-associated protein 29 OS=Homo sapiens GN=SNAP29 PE=1 SV=1	sp|O00161|SNP23_HUMAN Synaptosomal-associated protein 23 OS=Homo sapiens GN=SNAP23 PE=1 SV=1	201	49	NPHLRAYHQKIDSNLDELSMGLGR	K.TITMLDEQKEQLNR.I	192201211																					5400000
Uncertain	Poor Fragmentation	sp|O95721|SNP29_HUMAN Synaptosomal-associated protein 29 OS=Homo sapiens GN=SNAP29 PE=1 SV=1	sp|O00161|SNP23_HUMAN Synaptosomal-associated protein 23 OS=Homo sapiens GN=SNAP23 PE=1 SV=1	249	64	LDVNIKSTERK	R.IEEGLDQINKDMR.E	247249		557000	7650000			503000		1500000					3110000	446000
Uncertain	Poor Fragmentation	sp|O95721|SNP29_HUMAN Synaptosomal-associated protein 29 OS=Homo sapiens GN=SNAP29 PE=1 SV=1	sp|P01116|RASK_HUMAN GTPase KRas OS=Homo sapiens GN=KRAS PE=1 SV=1	191	169	GAGSAMSTDAYPK	R.QYRLK.K	191																		884000		2320000	833000	394000	1800000	1230000		484000	2350000	1190000
Uncertain	Poor Fragmentation	sp|P01116|RASK_HUMAN GTPase KRas OS=Homo sapiens GN=KRAS PE=1 SV=1	(self)	101	128	EQIKR	R.TVDTKQAQDLAR.S	101		213000		7070000	4970000										977000	5670000			7900000										2100000	4750000
Uncertain	Poor Fragmentation	sp|P01116|RASK_HUMAN GTPase KRas OS=Homo sapiens GN=KRAS PE=1 SV=1	sp|O00161|SNP23_HUMAN Synaptosomal-associated protein 23 OS=Homo sapiens GN=SNAP23 PE=1 SV=1	104, 117	100, 117	RVKDSEDVPMVLVGNK	K.AYKTTWGDGGENSPCNVVSK.Q	104111117							632000						731000
Uncertain	Poor Fragmentation	sp|P01116|RASK_HUMAN GTPase KRas OS=Homo sapiens GN=KRAS PE=1 SV=1	sp|O95721|SNP29_HUMAN Synaptosomal-associated protein 29 OS=Homo sapiens GN=SNAP29 PE=1 SV=1	117	254	DSEDVPMVLVGNKCDLPSR	R.KVR.Q	111117		700000			2110000				800000							631000		562000	6470000	279000			94900		710000				896000	766000
Uncertain	Short Peptide	sp|O00161|SNP23_HUMAN Synaptosomal-associated protein 23 OS=Homo sapiens GN=SNAP23 PE=1 SV=1	sp|P01116|RASK_HUMAN GTPase KRas OS=Homo sapiens GN=KRAS PE=1 SV=1	91	147	TK	R.SYGIPFIETSAK.T	91				551000	232000				802000										768000						694000
Uncertain	Short Peptide	sp|O95721|SNP29_HUMAN Synaptosomal-associated protein 29 OS=Homo sapiens GN=SNAP29 PE=1 SV=1	sp|O00161|SNP23_HUMAN Synaptosomal-associated protein 23 OS=Homo sapiens GN=SNAP23 PE=1 SV=1	126	49	SK	K.TITMLDEQK.E	126							872000												10800000
