# Supplementary material for: KRAS regulation by small non-coding RNAs and SNARE proteins
Source: Nat Commun. 2019 Nov 11;10:5118. doi: 10.1038/s41467-019-13106-4 (PMC6848142; doi:10.1038/s41467-019-13106-4)
Supplement: Supplementary file 6 — Supplementary Data 3 [file 41467_2019_13106_MOESM6_ESM.xlsx]

## Sheet: Sheet1
Data Table 3: Human SNARE proteins
Human SNAREs
SNAP23
SNAP29
VAMP3
SNAP25
VAMP1
VAMP2
VAMP4
VAMP5
VAMP7
VAMP8
BET1
BET1L
SNAP47
STX11
STX19
YKT6
BNIP1
GOSR1
GOSR2
SEC22A
SEC22B
SEC22C
STX10
STX12
STX16
STX17
STX18
STX1A
STX2
STX3
STX4
STX5
STX6
STX7
STX8
USE1
VTI1A
VTI1B
