# Supplementary material for: KRAS regulation by small non-coding RNAs and SNARE proteins
Source: Nat Commun. 2019 Nov 11;10:5118. doi: 10.1038/s41467-019-13106-4 (PMC6848142; doi:10.1038/s41467-019-13106-4)
Supplement: Supplementary file 7 — Supplementary Data 4 [file 41467_2019_13106_MOESM7_ESM.xlsx]

## Sheet: Sheet1
Data Table 4: sgRNA target sequences
Target	Sequence
Nontargeting 1	ACGGAGGCTAAGCGTCGCAA
Nontargeting 2	CGCTTCCGCGGCCCGTTCAA
Nontargeting 3	ATCGTTTCCGCTTAACGGCG
SNAP23	CTGGGAATTCACTAGTTAAC
SNAP29	CAATCCGTTCGACGACGACG
VAMP3	CATTTTGGCAGCTGCGGCGG
