# Supplementary material for: KRAS regulation by small non-coding RNAs and SNARE proteins
Source: Nat Commun. 2019 Nov 11;10:5118. doi: 10.1038/s41467-019-13106-4 (PMC6848142; doi:10.1038/s41467-019-13106-4)
Supplement: Supplementary file 8 — Supplementary Data 5 [file 41467_2019_13106_MOESM8_ESM.xlsx]

## Sheet: Sheet1
Data Table 5:RNA-seq of SNARE KOs (KRAS dependency signature)
PROBE	GENE SYMBOL	GENE_TITLE	RANK IN GENE LIST	RANK METRIC SCORE	RUNNING ES	CORE ENRICHMENT	\
TGFA	TGFA	transforming growth factor, alpha	58	4.62876	0.513742	Yes	\
AREG	AREG	amphiregulin (schwannoma-derived growth factor)	907	0.965136	0.569779	Yes	\
PRSS22	PRSS22	protease, serine, 22	926	0.949108	0.674747	Yes	\
ADAM8	ADAM8	ADAM metallopeptidase domain 8	1086	0.798861	0.754307	Yes	\
SEMA4B	SEMA4B	sema domain, immunoglobulin domain (Ig), transmembrane domain (TM) and short cytoplasmic domain, (semaphorin) 4B	2516	0.340116	0.70499	No	\
MAOA	MAOA	monoamine oxidase A	2894	0.290841	0.714455	No	\
AMPD3	AMPD3	adenosine monophosphate deaminase (isoform E)	3646	0.217391	0.692856	No	\
SH2D3A	SH2D3A	SH2 domain containing 3A	4471	0.153027	0.659603	No	\
DAPP1	DAPP1	dual adaptor of phosphotyrosine and 3-phosphoinositides	7329	0	0.485013	No	\
LAD1	LAD1	ladinin 1	7449	0	0.477741	No	\
CLDN7	CLDN7	claudin 7	8478	0	0.41492	No	\
MST1R	MST1R	macrophage stimulating 1 receptor (c-met-related tyrosine kinase)	10108	-1.56e-05	0.315374	No	\
LAMC2	LAMC2	laminin, gamma 2	10801	-0.0319338	0.276654	No	\
LAMA3	LAMA3	laminin, alpha 3	13924	-0.27212	0.116281	No	\
FGFBP1	FGFBP1	fibroblast growth factor binding protein 1	14124	-0.30085	0.137741	No	\
