# Supplementary material for: KRAS regulation by small non-coding RNAs and SNARE proteins
Source: Nat Commun. 2019 Nov 11;10:5118. doi: 10.1038/s41467-019-13106-4 (PMC6848142; doi:10.1038/s41467-019-13106-4)
Supplement: Supplementary file 9 — Supplementary Data 6 [file 41467_2019_13106_MOESM9_ESM.xlsx]

## Sheet: Sheet1
Data Table 6: TCGA Survival
Pancreatic Cancer SNAREs
Case ID	SNAP23: EXP>=2 EXP<=-2 AMP HOMDEL MUT FUSION PROT>=2 PROT<=-2;	SNAP29: EXP>=2 EXP<=-2 AMP HOMDEL MUT FUSION PROT>=2 PROT<=-2;	VAMP3: EXP>=2 EXP<=-2 AMP HOMDEL MUT FUSION PROT>=2 PROT<=-2;	SNAP25: EXP>=2 EXP<=-2 AMP HOMDEL MUT FUSION PROT>=2 PROT<=-2;	VAMP1: EXP>=2 EXP<=-2 AMP HOMDEL MUT FUSION PROT>=2 PROT<=-2;	VAMP2: EXP>=2 EXP<=-2 AMP HOMDEL MUT FUSION PROT>=2 PROT<=-2;	VAMP4: EXP>=2 EXP<=-2 AMP HOMDEL MUT FUSION PROT>=2 PROT<=-2;	VAMP5: EXP>=2 EXP<=-2 AMP HOMDEL MUT FUSION PROT>=2 PROT<=-2;	VAMP7: EXP>=2 EXP<=-2 AMP HOMDEL MUT FUSION PROT>=2 PROT<=-2;	VAMP8: EXP>=2 EXP<=-2 AMP HOMDEL MUT FUSION PROT>=2 PROT<=-2;	BET1: EXP>=2 EXP<=-2 AMP HOMDEL MUT FUSION PROT>=2 PROT<=-2;	BET1L: EXP>=2 EXP<=-2 AMP HOMDEL MUT FUSION PROT>=2 PROT<=-2;	SNAP47: EXP>=2 EXP<=-2 AMP HOMDEL MUT FUSION PROT>=2 PROT<=-2;	STX11: EXP>=2 EXP<=-2 AMP HOMDEL MUT FUSION PROT>=2 PROT<=-2;	STX19: EXP>=2 EXP<=-2 AMP HOMDEL MUT FUSION PROT>=2 PROT<=-2;	YKT6: EXP>=2 EXP<=-2 AMP HOMDEL MUT FUSION PROT>=2 PROT<=-2;	BNIP1: EXP>=2 EXP<=-2 AMP HOMDEL MUT FUSION PROT>=2 PROT<=-2;	GOSR1: EXP>=2 EXP<=-2 AMP HOMDEL MUT FUSION PROT>=2 PROT<=-2;	GOSR2: EXP>=2 EXP<=-2 AMP HOMDEL MUT FUSION PROT>=2 PROT<=-2;	SEC22A: EXP>=2 EXP<=-2 AMP HOMDEL MUT FUSION PROT>=2 PROT<=-2;	SEC22B: EXP>=2 EXP<=-2 AMP HOMDEL MUT FUSION PROT>=2 PROT<=-2;	SEC22C: EXP>=2 EXP<=-2 AMP HOMDEL MUT FUSION PROT>=2 PROT<=-2;	STX10: EXP>=2 EXP<=-2 AMP HOMDEL MUT FUSION PROT>=2 PROT<=-2;	STX12: EXP>=2 EXP<=-2 AMP HOMDEL MUT FUSION PROT>=2 PROT<=-2;	STX16: EXP>=2 EXP<=-2 AMP HOMDEL MUT FUSION PROT>=2 PROT<=-2;	STX17: EXP>=2 EXP<=-2 AMP HOMDEL MUT FUSION PROT>=2 PROT<=-2;	STX18: EXP>=2 EXP<=-2 AMP HOMDEL MUT FUSION PROT>=2 PROT<=-2;	STX1A: EXP>=2 EXP<=-2 AMP HOMDEL MUT FUSION PROT>=2 PROT<=-2;	STX2: EXP>=2 EXP<=-2 AMP HOMDEL MUT FUSION PROT>=2 PROT<=-2;	STX3: EXP>=2 EXP<=-2 AMP HOMDEL MUT FUSION PROT>=2 PROT<=-2;	STX4: EXP>=2 EXP<=-2 AMP HOMDEL MUT FUSION PROT>=2 PROT<=-2;	STX5: EXP>=2 EXP<=-2 AMP HOMDEL MUT FUSION PROT>=2 PROT<=-2;	STX6: EXP>=2 EXP<=-2 AMP HOMDEL MUT FUSION PROT>=2 PROT<=-2;	STX7: EXP>=2 EXP<=-2 AMP HOMDEL MUT FUSION PROT>=2 PROT<=-2;	STX8: EXP>=2 EXP<=-2 AMP HOMDEL MUT FUSION PROT>=2 PROT<=-2;	USE1: EXP>=2 EXP<=-2 AMP HOMDEL MUT FUSION PROT>=2 PROT<=-2;	VTI1A: EXP>=2 EXP<=-2 AMP HOMDEL MUT FUSION PROT>=2 PROT<=-2;	VTI1B: EXP>=2 EXP<=-2 AMP HOMDEL MUT FUSION PROT>=2 PROT<=-2;
TCGA-3A-A9IL	DOWN;	DOWN;		UP;		UP;											UP;	UP;	UP;						UP;			UP;			DOWN;		DOWN;	DOWN;			DOWN;			90.05	censored
TCGA-3A-A9IV	DOWN;	DOWN;		UP;			UP;				UP;	UP;				UP;	UP;	UP;	UP;		UP;				UP;	UP;		UP;			DOWN;		DOWN;				DOWN;			36.24	censored
TCGA-3A-A9IO	DOWN;	DOWN;		UP;							UP;						UP;	UP;	UP;	DOWN;					UP;			UP;	UP;		DOWN;		DOWN;					UP;		63.8	censored
TCGA-HV-A7OP	DOWN;	UP;	DOWN;							UP;			UP;			UP;				UP;	DOWN;		UP;	DOWN;		DOWN;			DOWN;		UP;	UP;	UP;	DOWN;	UP;	UP;	UP;			32.13	censored
TCGA-2L-AAQM	DOWN;			UP;	UP;						UP;		HOMDEL;				UP;								UP;		UP;	UP;					DOWN;		UP;		DOWN;			45.43	censored
TCGA-3A-A9IJ	DOWN;			UP;		UP;	UP;						UP;				UP;					UP;					UP;	UP;				UP;	DOWN;	DOWN;		UP;		UP;		60.91	censored
TCGA-3A-A9IR	DOWN;			UP;		UP;							UP;							UP;					UP;				UP;		DOWN;									50.66	censored
TCGA-3A-A9IN	DOWN;			UP;							UP;						UP;	UP;	UP;									UP;	UP;				DOWN;			UP;	DOWN;	UP;		68.46	censored
TCGA-3A-A9IS	DOWN;			UP;													UP;	UP;		DOWN;		UP;			UP;		AMP;	UP;	UP;		DOWN;	DOWN;	DOWN;	DOWN;			DOWN;			32.79	censored
TCGA-IB-7651	MUT: R186*,D210Y;UP;	MUT: A82T,Q84*,R236W;											MUT: G380S;							MUT: C238Y;				MUT: A74T;						MUT: I208T;	MUT: A269V,V285I;			MUT: R121*;			MUT: R192C;			19.81	deceased
TCGA-US-A776			DOWN;	UP;	AMP;						UP;	UP;			UP;							DOWN;						UP;	DOWN;											39.95	censored
TCGA-2J-AABI			DOWN;		AMP;								UP;					UP;		UP;	DOWN;			DOWN;		UP;							UP;							31.83	censored
TCGA-FB-AAPU			DOWN;				AMP;		AMP;		AMP;UP;						AMP;UP;				AMP;	DOWN;						AMP;UP;	DOWN;				AMP;UP;				UP;			12.52	deceased
TCGA-HZ-A8P1			DOWN;				UP;												UP;	DOWN;	AMP;UP;	DOWN;											UP;							0.23	censored
TCGA-HZ-7289			DOWN;								UP;	UP;			UP;	UP;					UP;	DOWN;		DOWN;																21.71	deceased
TCGA-FB-AAPP			DOWN;								UP;				UP;	UP;	UP;					DOWN;																		15.93	deceased
TCGA-FB-AAQ1			DOWN;								UP;																													4.04	deceased
TCGA-F2-6880			DOWN;									UP;				UP;	UP;	UP;															DOWN;							9.69	censored
TCGA-Q3-AA2A			DOWN;																DOWN;																					3.12	censored
TCGA-IB-AAUO			DOWN;																	UP;				DOWN;	UP;						UP;									7.85	deceased
TCGA-3A-A9I5			DOWN;																																					58.94	censored
TCGA-RB-A7B8			HOMDEL;DOWN;																	UP;				HOMDEL;		HOMDEL;							UP;							15.31	deceased
																																								#N/A	#N/A
TCGA-FB-AAQ0		DOWN;									UP;	UP;										DOWN;						UP;												15.54	deceased
TCGA-HZ-8636		DOWN;																									DOWN;						UP;							17.9	deceased
TCGA-IB-7644		UP;	AMP;UP;																DOWN;																					12.94	deceased
TCGA-2J-AABP		UP;						UP;			UP;	UP;				UP;	HOMDEL;									DOWN;						UP;								15.21	censored
TCGA-IB-7652			AMP;UP;									DOWN;					AMP;					AMP;								AMP;		AMP;								36.66	censored
TCGA-FB-AAQ2			UP;		AMP;							DOWN;																												5.03	deceased
TCGA-L1-A7W4			UP;								UP;							DOWN;	DOWN;		DOWN;				UP;								UP;							9.13	deceased
TCGA-F2-A8YN			UP;											MUT: R64W;				DOWN;	DOWN;																					16.98	censored
TCGA-IB-A6UF			UP;															DOWN;	DOWN;						UP;															21.88	censored
TCGA-HZ-8519				UP;			UP;																															DOWN;		14.91	censored
TCGA-Q3-A5QY					UP;									UP;																DOWN;										13.67	censored
TCGA-IB-7891						HOMDEL;																													HOMDEL;					29.99	deceased
TCGA-2L-AAQA							AMP;						AMP;					DOWN;															AMP;UP;							4.7	deceased
TCGA-FB-AAQ6							AMP;UP;					UP;	AMP;								AMP;					DOWN;							AMP;					UP;		8.02	deceased
TCGA-FB-AAQ3							UP;	UP;		UP;	UP;				UP;		UP;	AMP;			AMP;						UP;								UP;					1.02	deceased
TCGA-LB-A8F3							UP;						UP;											DOWN;		DOWN;							UP;			UP;				12.45	censored
TCGA-YY-A8LH							UP;									UP;				DOWN;		DOWN;									UP;									66.23	censored
TCGA-HZ-7920							UP;																	UP;																7.75	deceased
TCGA-IB-7897							UP;																	UP;																15.97	deceased
TCGA-S4-A8RM							UP;																			UP;		UP;					UP;							24.21	censored
TCGA-OE-A75W								UP;		UP;		UP;									DOWN;		UP;	DOWN;			UP;	UP;			UP;	UP;						UP;		8.77	deceased
TCGA-HV-A7OL								UP;		UP;							UP;						UP;				AMP;UP;				UP;									8.28	censored
TCGA-HZ-8001								UP;			UP;						UP;															UP;						UP;		23.19	censored
TCGA-FB-A5VM								UP;					UP;			UP;				UP;						DOWN;						UP;	UP;							16.36	deceased
TCGA-FB-AAPS								UP;																																7.49	censored
TCGA-2J-AAB4									AMP;																															23.95	censored
TCGA-2L-AAQL										UP;			UP;								DOWN;										UP;									9.59	deceased
TCGA-2J-AABV										UP;						UP;	UP;										UP;					UP;	DOWN;	DOWN;	UP;	UP;		UP;		21.42	deceased
TCGA-IB-A7LX											AMP;UP;													DOWN;	UP;			UP;												8.21	deceased
TCGA-2J-AAB1											DOWN;																													#N/A	#N/A
TCGA-S4-A8RO												DOWN;									UP;											DOWN;	UP;					UP;		17.25	censored
TCGA-HZ-A4BH												DOWN;																												6.37	censored
TCGA-IB-A5ST													MUT: A365T;																				UP;							20.86	censored
TCGA-IB-8126													MUT: A444T;													UP;														15.18	censored
TCGA-FB-A545																		DOWN;	AMP;						UP;															24.05	deceased
TCGA-F2-6879																		DOWN;	DOWN;							UP;														10.97	deceased
TCGA-2J-AABU																			UP;																		DOWN;			9.1	deceased
TCGA-HV-A5A3																				UP;					UP;								UP;	DOWN;						4.2	deceased
TCGA-HZ-A8P0																																					DOWN;			#N/A	#N/A
TCGA-IB-7887																																					DOWN;			3.61	deceased
																																								#N/A	#N/A
TCGA-2L-AAQE																																					UP;	UP;		22.47	deceased
TCGA-IB-A7M4																																						UP;		15.87	censored
TCGA-HZ-A9TJ																				UP;																				19.81	censored
TCGA-IB-7885																				UP;																				41.29	censored
TCGA-FZ-5920																					AMP;																			2	deceased
TCGA-2L-AAQI																					AMP;UP;																			3.38	deceased
TCGA-HZ-8638																					UP;					UP;				UP;										4.96	deceased
TCGA-HZ-7924																					UP;									UP;										27.6	censored
TCGA-HV-A5A5																					UP;																			9.49	censored
TCGA-IB-7893																					UP;																			3.84	deceased
TCGA-IB-AAUV																						UP;							UP;											13.27	censored
TCGA-3A-A9IB																							UP;						UP;									UP;		7.36	deceased
TCGA-XD-AAUL																							UP;																	16.36	censored
TCGA-F2-7276																								UP;																7.1	deceased
TCGA-IB-7888																								UP;																43.76	deceased
TCGA-XD-AAUG																								UP;																13.8	censored
TCGA-XD-AAUH																								UP;																12.98	censored
TCGA-FB-A78T																									UP;		UP;													12.32	deceased
TCGA-HZ-8315																										UP;														9.82	deceased
TCGA-IB-7886																										UP;														4.04	deceased
TCGA-IB-A5SS																											AMP;										AMP;			15.11	deceased
TCGA-3E-AAAY																											UP;													75.07	censored
TCGA-HZ-A49I																												UP;												10.12	deceased
TCGA-XN-A8T3																													UP;											31.24	censored
TCGA-HV-AA8X																														UP;										17.48	deceased
TCGA-HZ-7926																														UP;										17.02	deceased
TCGA-FB-AAPY																															UP;									34.79	deceased
TCGA-IB-AAUU																															UP;									8.05	censored
TCGA-2J-AAB8																																	UP;							2.63	censored
TCGA-HZ-7918																																	UP;							31.83	censored
TCGA-IB-7645																																	UP;							49.34	deceased
TCGA-RL-AAAS																																			UP;					0.3	censored
TCGA-2J-AAB9																			UP;																					20.6	deceased
TCGA-LB-A9Q5																			UP;																					10.28	deceased
TCGA-IB-7646																		UP;	UP;	UP;						UP;							UP;							4.76	deceased
TCGA-H8-A6C1																			AMP;																					22.04	censored
TCGA-XD-AAUI																			AMP;																					12.02	deceased
TCGA-IB-7654																			UP;											UP;										15.64	deceased
TCGA-HZ-8637														UP;																			UP;							16.98	deceased
TCGA-IB-AAUS														UP;																			UP;							7.39	censored
TCGA-F2-7273														UP;																										19.45	deceased
TCGA-US-A779															UP;												UP;													16.79	deceased
TCGA-HV-A5A6																UP;																								66.89	deceased
TCGA-HZ-8005																UP;																								3.94	deceased
TCGA-HZ-A77O																UP;																								5.26	deceased
TCGA-FB-AAPQ																	UP;		UP;		AMP;UP;													UP;			UP;			37.12	deceased
TCGA-HZ-A49H																	UP;																							16.13	censored
TCGA-2J-AABH												UP;													UP;															42.28	censored
TCGA-IB-AAUQ											UP;					UP;																								6.01	deceased
TCGA-LB-A7SX											UP;							UP;							UP;															12.91	deceased
TCGA-2J-AABO												AMP;UP;							UP;	AMP;																		UP;		14.45	censored
TCGA-H6-8124											AMP;UP;																													12.88	censored
TCGA-HZ-A9TJ											AMP;UP;	UP;							UP;						UP;			UP;												19.81	censored
TCGA-3A-A9I7											AMP;UP;					AMP;												AMP;												43.46	censored
TCGA-IB-7889										UP;						UP;																						UP;		15.8	deceased
TCGA-2J-AABK							AMP;				UP;										AMP;												AMP;UP;							15.9	censored
TCGA-Z5-AAPL					UP;																				UP;									UP;						15.34	censored
TCGA-IB-AAUP					UP;																																			14.16	censored
TCGA-IB-AAUR					UP;																																			11.1	censored
TCGA-YH-A8SY					AMP;																														AMP;					12.75	censored
TCGA-FZ-5924					AMP;																																			15.77	deceased
TCGA-3A-A9IH			UP;																																					33.54	censored
TCGA-HZ-7919			UP;																																					19.48	deceased
TCGA-HZ-7925			UP;																																					20.17	deceased
TCGA-2J-AAB6			UP;						AMP;		UP;					UP;									AMP;UP;			UP;										UP;		9.63	deceased
TCGA-IB-7647		UP;																							AMP;UP;															21.88	deceased
TCGA-3A-A9I9			AMP;UP;						AMP;																															20.83	deceased
TCGA-US-A77G		UP;											AMP;		UP;								UP;																	0.39	deceased
TCGA-3A-A9IZ	UP;										AMP;UP;																						UP;							10.12	deceased
TCGA-2J-AABA																																								19.94	deceased
TCGA-2J-AABE																																								22.21	censored
TCGA-2J-AABF																																								22.7	deceased
TCGA-2J-AABR																																								14.39	censored
TCGA-2J-AABT																																								10.48	censored
TCGA-2L-AAQJ																																								12.94	deceased
TCGA-3A-A9IC																																								24.24	deceased
TCGA-3A-A9IU																																								15.05	deceased
TCGA-3A-A9IX																																								34.07	censored
TCGA-3A-A9J0																																								24.41	censored
TCGA-3E-AAAZ																																								71.68	deceased
TCGA-F2-A44G																																								7.65	deceased
TCGA-F2-A44H																																								19.25	censored
TCGA-F2-A7TX																																								3.12	deceased
TCGA-FB-A4P5																																								5.88	deceased
TCGA-FB-A4P6																																								25.2	censored
TCGA-FB-A7DR																																								11.6	deceased
TCGA-FB-AAPZ																																								23.52	censored
TCGA-FZ-5919																																								24.34	deceased
TCGA-FZ-5921																																								5.09	deceased
TCGA-FZ-5922																																								36.17	deceased
TCGA-FZ-5923																																								20.34	deceased
TCGA-FZ-5926																																								17.77	deceased
TCGA-H6-A45N																																								13.83	deceased
TCGA-HV-A5A4																																								7.62	censored
TCGA-HV-AA8V																																								30.22	censored
TCGA-HZ-7922																																								0.13	censored
TCGA-HZ-7923																																								10.32	censored
TCGA-HZ-8002																																								12.02	deceased
TCGA-HZ-8003																																								19.58	deceased
TCGA-HZ-8317																																								12.42	deceased
TCGA-HZ-A49G																																								21.68	censored
TCGA-HZ-A4BK																																								21.58	censored
TCGA-HZ-A77P																																								10.84	censored
TCGA-HZ-A77Q																																								1.08	censored
TCGA-IB-7649																																								15.34	deceased
TCGA-IB-7890																																								19.65	deceased
TCGA-IB-8127																																								17.15	censored
TCGA-IB-A5SO																																								11.99	deceased
TCGA-IB-A5SP																																								15.83	censored
TCGA-IB-A5SQ																																								7.19	deceased
TCGA-IB-A6UG																																								1.35	deceased
TCGA-IB-AAUM																																								0.26	censored
TCGA-IB-AAUN																																								4.73	deceased
TCGA-IB-AAUT																																								9.43	censored
TCGA-IB-AAUW																																								7.56	deceased
TCGA-M8-A5N4																																								19.19	censored
TCGA-PZ-A5RE																																								15.44	deceased
TCGA-RB-AA9M																																								9.4	censored
TCGA-S4-A8RP																																								23.06	deceased
TCGA-US-A774																																								22.83	deceased
TCGA-US-A77E																																								14.13	deceased
TCGA-US-A77J																																								18.66	deceased
TCGA-XN-A8T5																																								23.65	censored
TCGA-YB-A89D																																								11.5	censored
