# Supplementary material for: KRAS regulation by small non-coding RNAs and SNARE proteins
Source: Nat Commun. 2019 Nov 11;10:5118. doi: 10.1038/s41467-019-13106-4 (PMC6848142; doi:10.1038/s41467-019-13106-4)
Supplement: Supplementary file 10 — Supplementary Data 7 [file 41467_2019_13106_MOESM10_ESM.xlsx]

## Sheet: Sheet1
Data Table 7: CRISPR Screen Guide Counts
Gene	Guide	DLD-1 MUT/- D701/4077-1 T0	Tumor	A549 D702/4051-1 T0	Tumor	CHL1_U50_KO D703/1894-1 T0	Tumor	H460_D704/4082-1 T0	Tumor	HCT116_D705/4083-1 T0	Tumor	H358_D706/4081-1 T0	Tumor	CHL1_D707/4052-1 T0	Tumor	DLD-1+/- D708/4078-1 T0	Tumor	DLD-1 Parental D709/4076-1 T0	Tumor
>kras-1	GGACCAGTACATGAGGACTG	822	0	2326	127	1120	508	0	0	0	0	0	0	1139	0	707	3	826	0
>kras-2	AAGAGGAGTACAGTGCAATG	1424	22	4955	1	2127	1095	202	0	201	0	647	0	1456	67	1366	605	1999	1045
>kras-3	TTTTACAATGCAGAGAGTGG	27	0	427	46	612	95	1	0	0	0	255	0	118	0	134	317	183	1046
>kras-4	AATGACTGAATATAAACTTG	876	155	2790	0	1576	1239	0	50	29	145	366	1	1914	0	868	1548	1368	890
>kras-5	CAGTACATGAGGACTGGGGA	438	0	1744	100	1442	990	30	0	81	0	654	0	630	0	398	222	1649	3280
>kras-6	CAATGAGGGACCAGTACATG	312	0	436	0	103	322	0	1	0	0	387	218	108	0	441	400	461	345
>kras-7	CCAGTACATGAGGACTGGGG	205	0	185	0	57	364	0	0	86	0	0	0	336	0	0	0	228	0
>kras-8	GTGTTTTACAATGCAGAGAG	346	0	877	0	415	0	0	0	83	278	93	139	645	0	5	188	427	209
>kras-9	CTTGTGGTAGTTGGAGCTGG	1378	438	4929	1873	2619	963	204	0	42	1170	1062	3	3118	0	897	246	2168	14653
>kras-10	TCTCGACACAGCAGGTCAAG	98	0	239	0	1	65	0	0	0	0	0	0	7	0	67	0	45	0
>kras-11	AACATCAGCAAAGACAAGAC	1233	0	3138	0	984	384	0	5	172	0	1010	0	1419	176	226	339	984	350
>kras-12	CTGAATTAGCTGTATCGTCA	177	0	191	0	23	241	0	0	25	0	0	0	0	0	66	98	47	249
>kras-13	GTAGTTGGAGCTGGTGGCGT	2220	347	4252	5202	2013	303	70	3	55	0	470	0	2728	18	1807	375	2261	862
>kras-14	AGAGGAGTACAGTGCAATGA	97	0	849	0	476	153	0	0	26	0	177	0	433	70	85	0	722	113
>kras-15	TTGGATATTCTCGACACAGC	448	0	1649	0	84	748	23	0	5	0	314	59	1046	0	68	28	196	1
>kras-16	CGAATATGATCCAACAATAG	657	0	1257	60	162	416	0	0	0	0	732	0	834	0	233	0	971	0
>kras-17	AATTACTACTTGCTTCCTGT	3221	0	6819	139	2810	2435	749	41	298	0	922	0	3990	58	1593	522	3123	1039
>kras-18	TTATTTCCTACTAGGACCAT	733	0	3136	525	1317	545	132	58	66	0	282	150	2056	0	579	207	770	148
>kras-19	AAGATATTCACCATTATAGG	915	0	1942	128	1669	271	0	61	0	0	102	0	1095	0	788	59	951	0
>kras-20	GTCGAGAATATCCAAGAGAC	140	0	489	0	1	0	0	0	0	0	49	0	997	0	431	0	29	0
>kras-21	TTTGTGTCTACTGTTCTAGA	262	0	494	0	558	344	0	0	54	0	166	0	352	1069	146	241	562	238
>kras-22	GGGACCAGTACATGAGGACT	822	0	2325	128	1120	509	0	0	1	0	0	0	1141	0	708	3	827	0
>kras-23	TCCCTTCTCAGGATTCCTAC	116	0	290	0	202	2	38	0	0	0	0	0	21	0	55	0	10	0
>kras-24	GATGTACCTATGGTCCTAGT	1359	0	2311	0	1076	1698	190	18	9	0	568	0	1674	1	669	25	834	881
>kras-25	AGATATTCACCATTATAGGT	2058	26	3669	128	2645	1038	1	163	64	0	25	0	2095	0	604	4	2076	666
>kras-26	GGACTCTGAAGATGTACCTA	1428	0	1690	16	663	1655	135	42	0	0	386	0	900	0	377	100	1102	0
>kras-27	TAGAACAGTAGACACAAAAC	0	0	846	0	47	533	0	0	0	0	0	0	27	0	74	0	130	0
>kras-28	AAACTTGTGGTAGTTGGAGC	128	0	355	0	0	212	0	0	25	0	0	0	86	0	363	0	238	20
>kras-29	TTTTTAATTTTCACACAGCC	387	276	1155	25	640	399	0	15	0	0	458	77	789	72	211	2277	418	1163
>kras-30	CCTCCCCAGTCCTCATGTAC	1228	0	2267	97	1028	912	356	71	57	0	684	0	1213	19	266	333	1312	238
>kras-31	AGGGACCAGTACATGAGGAC	1426	69	2402	46	710	1900	181	121	186	0	512	0	1816	112	289	1008	2129	2115
>kras-32	AAAGAAAAGATGAGCAAAGA	349	5	838	0	382	983	0	0	0	0	0	1	52	0	168	1920	319	0
>kras-33	AGGAAGCAAGTAGTAATTGA	617	0	1333	0	929	846	0	6	20	0	1	0	736	0	377	575	1348	0
>kras-34	TTCTCGAACTAATGTATAGA	765	103	2301	2	1039	1647	0	0	162	0	193	69	1675	596	575	2142	1405	1891
>kras-35	GCTAATTCAGAATCATTTTG	3947	532	8804	1756	4820	4261	204	153	192	0	1900	2451	3312	1142	2321	7559	3895	12821
>kras-36	AGTAGACACAAAACAGGCTC	0	0	0	0	0	0	0	0	0	0	0	0	0	0	0	0	0	0
>kras-37	AATCACATTTATTTCCTACT	2945	412	7208	338	2836	1046	0	6	208	0	1505	285	3724	672	2728	2381	3535	5021
>kras-38	AGCAAAGAAGAAAAGACTCC	341	0	488	160	460	582	0	34	38	0	0	0	200	0	436	115	191	287
>kras-39	AGAACAAATTAAAAGAGTTA	240	0	498	0	85	78	0	0	0	0	0	0	279	0	30	0	248	0
>kras-40	CAGGACTTAGCAAGAAGTTA	2855	0	6031	0	3079	3375	392	3	305	1	1754	0	4654	376	1544	26	3617	682
>kras-41	GAATATAAACTTGTGGTAGT	2776	230	7000	1010	4185	2821	353	93	258	64	1345	0	2719	4451	1082	850	2904	3130
>kras-42	TGATGGAGAAACCTGTCTCT	259	0	747	0	636	115	0	0	0	0	641	0	232	0	124	0	469	2200
>kras-43	AAATGCATTATAATGTAATC	445	35	509	0	174	1018	32	0	0	0	23	0	220	0	131	67	171	154
>kras-44	TTTTTTTCAATCTGTATTGT	1319	338	2253	752	940	534	0	116	86	0	36	177	1430	10	537	2941	1227	729
>kras-45	ACTCTTTTAATTTGTTCTCT	1516	109	4076	875	1924	1635	0	249	10	1587	490	327	2255	551	1756	4443	1880	2051
>kras-46	GGAGGATGCTTTTTATACAT	3183	296	5915	450	4561	3207	547	83	27	218	955	548	3705	2	2240	4841	3045	7386
>kras-47	ACAAGATTTACCTCTATTGT	2176	435	5953	6183	2801	1299	1	0	226	1	1012	17	3404	361	1056	828	2970	1555
>kras-48	AACTCTTTTAATTTGTTCTC	1844	1	3398	115	1583	1424	0	54	10	1588	464	304	1441	460	942	2883	1515	3638
>kras-49	CAATTTAAACCCACCTATAA	1651	144	2841	319	1386	786	0	48	119	0	983	0	985	1187	1037	569	1541	788
>kras-50	TTGAAGATATTCACCATTAT	1295	601	3280	243	1457	2197	152	48	129	0	392	0	2866	91	805	1851	1167	1137
>kras-51	AAATGATTTAGTATTATTTA	695	39	1176	458	186	40	80	60	49	0	0	39	971	401	671	512	1004	4071
>kras-52	TTTGCTGATGTTTCAATAAA	260	1	1127	0	467	212	0	0	0	105	38	0	214	13	33	574	561	1508
>hras-1	GGACCAGTACATGCGCACCG	2737	796	7584	352	3602	1940	63	243	109	1106	2990	3	3252	517	1318	13329	4386	17311
>hras-2	GATGACGGAATATAAGCTGG	1506	410	3048	188	2205	3780	307	233	37	1351	650	0	1811	43	463	4516	1686	2348
>hras-3	GCTGTACTCCTCCTGGCCGG	625	0	972	87	244	713	214	433	72	0	364	0	862	0	220	2411	1278	243
>hras-4	GGATTCCTACCGGAAGCAGG	614	1839	1761	177	940	340	0	118	0	0	123	390	912	0	321	1877	358	5448
>hras-5	GGAGGATGCCTTCTACACGT	4772	2953	9658	359	5546	1477	151	326	221	234	1199	106	5554	417	3161	13842	4709	9337
>hras-6	CATCCCCTACATCGAGACCT	410	180	1581	1	973	173	132	0	117	0	427	0	514	1	529	2940	558	1777
>hras-7	TGACCTGGCTGCACGCACTG	1159	277	3547	0	1772	1089	0	12	35	1	432	0	1220	190	854	3659	1427	4181
>hras-8	GAAGCAGGTGGTCATTGATG	959	54	4037	2	1771	1336	0	82	260	345	829	119	2746	118	1170	11353	2715	5051
>hras-9	AGGAGGAGTACAGCGCCATG	389	0	609	0	785	126	0	1	15	154	176	0	1046	0	286	977	698	751
>hras-10	AGCTGGAGCTAGAGCCAGAG	85	104	71	0	205	0	0	4	0	0	193	0	23	0	53	262	227	329
>hras-11	CGGGGCCACTCTCATCAGGA	142	0	1143	0	838	199	0	0	0	0	0	0	341	0	125	2764	406	403
>hras-12	CTGAACCCTCCTGATGAGAG	778	38	1886	0	472	8	1	1	190	0	312	623	993	303	218	2698	586	3396
>hras-13	AATGACCACCTGCTTCCGGT	874	157	2606	187	590	553	1	1	124	0	687	1	1607	549	380	4896	1636	9670
>hras-14	AGATCCGGCAGCACAAGCTG	134	0	563	0	18	0	0	103	38	0	0	0	386	0	257	2029	327	292
>hras-15	TGTTGATGGCAAACACACAC	1162	1	2389	2073	1457	1687	63	27	71	0	442	1	1826	151	732	4061	1387	3609
>hras-16	CCTGGATACCGCCGGCCAGG	174	0	542	0	276	8	0	118	0	0	0	0	383	0	189	1421	334	1183
>hras-17	AGTGTGTGCTCTCCTGACGC	477	0	869	2	165	571	0	48	5	0	88	0	811	0	218	2813	300	973
>hras-18	ATGGTTCTGGATCAGCTGGA	340	55	1606	0	1175	233	0	0	113	0	289	1	349	2	596	2790	194	896
>hras-19	ACTTGCAGCTCATGCAGCCG	1994	207	4647	607	1692	2735	229	35	68	1	1595	444	2884	319	1891	6545	2646	2387
>hras-20	GGACTCGGATGACGTGCCCA	406	2	1314	633	442	4	29	124	55	0	556	0	282	0	224	3816	512	1101
>hras-21	ACGGGGTTCACCTGTACTGG	425	0	959	0	73	162	18	41	35	0	432	0	243	0	460	873	621	668
>hras-22	TGATGGGGAGACGTGCCTGT	2862	962	5846	5894	2197	949	301	1	143	1042	914	1260	3586	232	1451	12238	2458	5373
>hras-23	TTGGACATCCTGGATACCGC	731	155	1787	1020	813	493	44	54	56	70	942	1	1127	1	172	2716	622	1294
>hras-24	CTTGTTCCCCACCAGCACCA	302	1057	719	38	995	208	99	246	75	0	170	116	748	0	146	1419	252	724
>hras-25	ACGTGCCCATGGTGCTGGTG	2484	637	5240	55	3634	1635	87	2	151	621	1139	39	4070	88	1495	15514	3313	9089
>hras-26	TCGAGACCTCGGCCAAGACC	1025	320	1335	0	1038	1067	178	54	113	119	193	0	945	1	611	2038	1131	1373
>hras-27	CCAGGCTCACCTCTATAGTG	1867	145	3547	220	2400	1139	147	0	333	1	170	598	2855	1	1399	5460	2398	8315
>hras-28	GACGGAATATAAGCTGGTGG	1954	173	6093	441	2704	6805	232	448	65	0	1535	395	3904	0	1679	10429	3223	8718
>hras-29	AGCGATGACGGAATATAAGC	228	109	612	0	108	323	0	0	30	25	0	0	308	0	448	858	439	959
>hras-30	CAGTACATGCGCACCGGGGA	839	586	1847	0	816	1313	157	0	71	0	540	0	525	1	544	2082	1191	4237
>hras-31	GGATGCCGTAGCTTCGGGCG	150	0	888	95	146	313	0	0	74	0	226	0	458	0	133	1495	25	114
>hras-32	TCTCAGGGAGCAGATCAAAC	807	8	1033	0	1303	729	97	88	0	1	543	494	856	1	359	2797	1053	3202
>hras-33	TGGGTCACATGGGTCCCGGG	1763	118	5061	1023	2512	1413	40	124	75	306	1758	0	3572	402	1718	4475	2918	2909
>hras-34	CGGGACCAGTACATGCGCAC	2570	759	6679	349	3173	1969	233	275	104	1104	2450	3	3300	483	1305	11786	4126	18314
>hras-35	GACCTCGGCCAAGACCCGGC	695	93	1197	110	502	380	0	0	13	0	408	257	1237	100	350	1294	528	733
>hras-36	ACGCACTGTGGAATCTCGGC	696	28	1161	1290	957	1883	0	0	66	133	126	0	1133	0	331	3384	977	1023
>hras-37	GAAGGCATCCTCCACTCCCT	1222	264	2187	35	1693	943	380	666	264	0	1157	3	1387	0	764	3904	1653	1215
>hras-38	CTGCACGCACTGTGGAATCT	470	1	1341	100	542	634	84	122	148	0	78	0	568	0	372	1134	656	1358
>hras-39	GAATATAAGCTGGTGGTGGT	358	29	1379	513	522	1	0	0	46	308	332	1	821	0	404	2469	714	3146
>hras-40	GAGGGGCCGCTGGGTCACAT	711	0	1480	0	835	47	0	181	45	47	97	1	1597	204	456	1140	785	2334
>hras-41	GGAGCAGATCAAACGGGTGA	49	0	867	0	177	0	0	0	44	0	0	0	235	0	15	80	246	0
>hras-42	TCCTCCTGCAGGATTCCTAC	61	68	116	0	125	468	0	5	0	0	0	0	85	35	183	252	44	0
>hras-43	CCTCCTTTCCCAGGGAGTGG	27	208	458	0	62	6	0	0	0	0	114	0	91	0	90	306	94	0
>hras-44	GGCGCTGTACTCCTCCTGGC	874	408	2008	15	791	825	89	110	0	0	172	0	1062	1	702	2827	534	11596
>hras-45	CCGGGGCCACTCTCATCAGG	661	11	1943	33	804	0	0	1	65	0	392	0	729	111	463	3435	454	1087
>hras-46	GGAGGAGTACAGCGCCATGC	460	0	460	0	167	506	13	0	55	1230	0	0	489	0	313	944	570	1
>hras-47	TGGCCGAGGTCTCGATGTAG	1668	497	4493	197	2579	926	238	44	215	30	1188	140	2984	0	1440	8484	2277	5642
>hras-48	GATCAAACGGGTGAAGGACT	486	0	999	0	560	340	123	0	67	25	283	0	803	252	334	781	225	104
>hras-49	AGGCCCCTGAGGAGCGATGA	1037	340	2546	51	1778	509	0	50	59	553	261	14	1330	135	1409	5981	1390	4282
>hras-50	CGAATACGACCCCACTATAG	1475	136	3140	3	1666	281	50	15	14	0	968	48	2198	0	763	6807	1783	2753
>hras-51	GCGCATGTACTGGTCCCGCA	121	0	1368	140	559	349	144	0	34	0	456	1	212	0	271	712	506	1138
>hras-52	GGGACCAGTACATGCGCACC	2658	796	7191	352	3457	1939	63	243	109	1104	2989	2	3241	517	1320	13018	4131	16538
>hras-53	GTGGATGTCCTCAAAAGACT	864	254	1981	218	2157	476	1	1	45	0	105	3297	1098	128	489	1887	1005	2663
>hras-54	CCAGTACATGCGCACCGGGG	611	163	1039	155	718	476	0	52	189	0	0	53	891	0	647	2487	457	326
>hras-55	ATTCCACAGTGCGTGCAGCC	902	381	1710	51	633	530	0	91	21	2053	169	1369	1213	1	482	1320	1035	2972
>hras-56	GGTGGGGAACAAGTGTGACC	561	0	769	0	1028	126	0	3	39	0	0	0	449	0	283	499	567	1498
>hras-57	CAGGACCTCGCCCGAAGCTA	3118	1449	8002	2881	4230	3341	429	47	153	78	2539	1280	6033	2	3226	14348	3350	8562
>hras-58	GCAGGATTCCTACCGGAAGC	198	0	351	0	13	246	0	0	0	0	81	0	111	0	20	232	68	0
>hras-59	GGGTCCCGGGGGGTCCCAGA	504	38	981	9	955	194	0	81	0	0	228	53	486	2	250	1506	521	860
>hras-60	GGGACCCTCTGGGACCCCCC	0	0	48	1	0	0	0	0	0	0	0	0	0	0	51	236	16	257
>hras-61	CACTTGCAGCTCATGCAGCC	1758	208	3595	187	1349	2310	0	35	68	1	1436	40	2273	212	1640	4739	2143	2342
>hras-62	TTGTTCCCCACCAGCACCAT	1505	2353	2485	1	1839	476	267	63	213	694	28	0	1506	156	757	3219	1457	2917
>hras-63	GCTGATCCAGAACCATTTTG	908	188	2388	131	1159	642	302	0	175	1	238	12	1049	424	909	2498	1435	2020
>hras-64	CACACACAGGAAGCCCTCCC	1224	274	2287	650	911	484	0	1	45	0	500	0	1643	0	398	3813	1618	84
>hras-65	AGAAGGCATCCTCCACTCCC	1488	540	4095	31	3369	1782	4	85	0	0	764	317	2453	35	1031	16262	2441	1830
>hras-66	CGGCCAAGACCCGGCAGGTG	662	64	1218	0	706	438	0	9	10	0	534	0	864	0	333	1014	624	889
>hras-67	ACACGTTGGTGCGTGAGATC	104	0	422	0	100	179	1	0	0	0	267	2	221	0	59	251	171	303
>hras-68	GACGTGCCCATGGTGCTGGT	2337	466	5006	55	3490	1609	87	2	150	621	920	38	3569	88	1408	14016	3097	9093
>hras-69	CTGGTGGTGGTGGGCGCCGG	652	87	2193	1833	1777	217	0	224	187	12	90	22	697	20	466	2377	731	234
>hras-70	GACGTGCCTGTTGGACATCC	1581	1512	2458	118	1270	270	101	118	143	101	1	14	1330	0	811	8432	1035	1777
>hras-71	TCTGGCTCTAGCTCCAGCTC	166	0	329	0	285	0	0	0	4	0	0	0	460	0	0	1	18	880
>hras-72	GCATGGCGCTGTACTCCTCC	612	219	1525	1669	856	1093	158	1	7	391	447	30	996	12	94	3076	857	418
>hras-73	TTGAGGACATCCACCAGTAC	828	177	3006	0	881	863	70	0	41	1	769	0	1666	0	429	4389	1444	6150
>hras-74	CCTCCTGATGAGAGTGGCCC	93	125	601	0	231	177	0	0	62	0	677	112	605	0	270	486	195	1
>hras-75	CTGGCTCTAGCTCCAGCTCC	24	0	46	0	0	57	0	0	0	0	0	0	0	28	4	0	52	0
>hras-76	CTCACGGGGTTCACCTGTAC	842	0	1114	0	576	154	0	0	83	0	287	0	883	37	357	1822	530	1128
>hras-77	TGACGTGCCCATGGTGCTGG	2527	179	5136	971	2126	2501	367	169	171	558	522	1	3894	539	1980	6765	4019	9336
>hras-78	GTAGGGGATGCCGTAGCTTC	716	0	538	0	533	171	0	0	0	0	0	0	94	0	154	2118	566	857
>hras-79	ATCCCTCCTTTCCCAGGGAG	27	0	254	0	62	0	0	0	25	0	0	0	67	0	87	814	0	20
>hras-80	GGAAGCAGGTGGTCATTGAT	938	54	3980	2	1770	1148	0	82	260	344	830	119	2644	118	1062	11349	2715	4913
>hras-81	CTGGGTCACATGGGTCCCGG	1132	86	3406	82	1286	651	18	160	5	306	739	0	2211	402	873	1901	1555	2182
>hras-82	CTTGGCCGAGGTCTCGATGT	391	163	616	0	213	327	0	0	0	0	215	0	496	0	136	1067	488	155
>hras-83	CGGTATCCAGGATGTCCAAC	1002	1242	3504	1	1745	1804	92	4	52	265	1036	285	1161	165	646	5789	1804	4124
>hras-84	TTGGCCGAGGTCTCGATGTA	194	176	1088	0	552	279	238	0	57	6	0	0	769	0	451	3213	318	876
>hras-85	CAAAATGGTTCTGGATCAGC	1137	3	2760	1	1252	1472	204	2	105	1	191	1	1797	19065	532	4443	1132	4334
>hras-86	CGGGACCCTCTGGGACCCCC	296	0	357	0	36	100	0	0	0	0	79	82	334	0	49	198	179	2
>hras-87	GGATGACGTGCCCATGGTGC	574	75	1686	53	863	778	0	38	190	0	0	0	745	1	331	2309	1066	1212
>hras-88	AAAAGACTTGGTGTTGTTGA	1557	1	3837	106	1655	1558	52	2	204	57	1428	45	1783	1	1050	8329	2192	3513
>hras-89	TGTGGAATCTCGGCAGGCTC	560	32	1372	99	634	457	40	0	61	0	25	12	1071	1	380	2726	689	2712
>hras-90	CGCACTCTTGCCCACACCGC	685	1	1533	1	1406	738	0	0	63	0	145	0	1229	320	210	2293	960	1186
>hras-91	CGGGGGGTCCCAGAGGGTCC	929	279	1759	162	807	685	74	0	50	1	328	0	1497	1	327	2118	1254	3795
>hras-92	CATCCTGGATACCGCCGGCC	917	0	1695	0	1630	617	34	65	54	0	109	0	786	0	431	2088	1001	501
>hras-93	GGAGAGCTGCCTCACCTGCC	709	1	2018	0	726	585	0	0	4	36	563	0	1341	150	742	3291	1178	848
>hras-94	CTCACGCACCAACGTGTAGA	101	46	1136	152	632	444	45	16	0	14	277	0	405	0	281	1283	549	647
>hras-95	GGTCGTATTCGTCCACAAAA	93	0	137	0	7	71	0	0	0	0	0	0	39	0	111	198	45	0
>hras-96	CTCCAGCTCCGGGACCCTCT	712	0	1643	0	829	683	37	35	98	82	0	410	857	14	462	1410	733	309
>hras-97	TGGGTCCCGGGGGGTCCCAG	2142	151	4524	210	3021	3117	1	30	225	35	675	267	3307	900	1155	4308	2955	2972
>hras-98	CACCTGCCGGGTCTTGGCCG	929	58	774	0	963	179	0	1	0	0	0	0	184	441	469	1174	407	381
>hras-99	CGCCAGGCTCACCTCTATAG	1292	95	3296	203	1652	1392	0	70	210	223	446	1	2122	1	1115	8604	1571	1442
>hras-100	CCTCCCCGGTGCGCATGTAC	560	1388	751	37	201	223	10	68	8	0	20	0	567	0	494	1294	364	32
>hras-101	GCCAGGCTCACCTCTATAGT	1323	145	2481	143	2068	1139	146	0	276	1	171	597	2193	0	1249	4741	1981	7021
>hras-102	GCTGGGTCACATGGGTCCCG	1491	148	3546	305	1630	455	272	37	96	292	1068	0	2290	0	948	2053	1525	2728
>hras-103	GTGGTGGGCGCCGGCGGTGT	248	0	849	0	82	316	0	0	6	48	17	469	389	1	74	613	382	2045
>hras-104	GCTTCCGCAGCTTGTGCTGC	12	0	643	479	427	33	0	0	29	0	0	0	329	0	207	315	137	64
>hras-105	CATCAATGACCACCTGCTTC	493	28	947	115	562	43	173	0	0	0	489	0	611	0	401	1491	487	1944
>hras-106	CGGAAGCAGGTGGTCATTGA	1216	26	3785	3	1750	656	0	117	168	345	830	119	2551	173	1048	11571	2071	5471
>hras-107	CAGCCGGGGCCACTCTCATC	2947	344	5900	255	2141	1513	38	129	174	1	1561	2	3290	207	1250	12625	2864	6016
>hras-108	AAGCTGGTGGTGGTGGGCGC	976	188	1990	1	712	587	1	22	9	148	537	112	698	0	543	2861	746	1841
>hras-109	GGAATATAAGCTGGTGGTGG	1226	2223	3415	883	1935	1949	2	164	96	310	726	0	1497	998	1500	7653	1830	5890
>hras-110	ACACTTGCAGCTCATGCAGC	475	237	1167	623	732	909	0	1	19	0	369	40	705	0	87	996	600	1328
>hras-111	TGTAGGGGATGCCGTAGCTT	240	0	524	1	740	142	114	0	0	0	494	0	655	0	187	4320	233	0
>hras-112	TGGAGAGCTGCCTCACCTGC	1720	1159	4258	218	2115	1009	1	199	173	146	821	380	1863	775	1760	8966	2302	3766
>hras-113	TTGACACAGGGCAGCCGCTC	441	0	268	0	420	148	0	0	0	0	1	0	68	0	235	605	47	0
>hras-114	CGAGGGGCCGCTGGGTCACA	616	55	2039	27	1792	269	12	22	0	0	448	0	1922	121	778	2795	1468	2907
>hras-115	CCGCTGGGTCACATGGGTCC	1166	193	3305	3069	1523	799	18	174	73	293	913	0	1623	0	906	2663	1341	1973
>hras-116	ATTCGTCCACAAAATGGTTC	12	0	166	0	59	102	0	0	13	146	12	0	24	0	0	131	6	1
>hras-117	CTCTCAGGGAGCAGATCAAA	96	102	579	43	117	0	0	1	76	0	108	0	107	0	149	544	143	1364
>hras-118	CAACAACACCAAGTCTTTTG	856	56	1467	301	1317	576	0	0	62	0	345	0	875	0	611	1175	1215	1
>hras-119	CCTCCTGGCCGGCGGTATCC	186	0	458	284	258	229	1	15	38	0	96	0	264	9	96	1697	218	618
>hras-120	GGTGGTGGGCGCCGGCGGTG	661	6	1199	173	722	409	40	0	46	48	229	681	752	158	390	2613	909	3004
>hras-121	CGCTGGGTCACATGGGTCCC	1264	148	2929	304	1566	455	272	0	90	292	1068	0	1840	0	813	1472	1448	2729
>hras-122	GTCCCAGAGGGTCCCGGAGC	38	0	48	0	44	864	0	0	10	0	99	0	0	0	32	124	12	411
>hras-123	CTGCCTCACCTGCCGGGTCT	755	0	977	0	783	158	241	1	169	0	71	224	544	0	465	1098	465	1563
>hras-124	GCTCCAGCTCCGGGACCCTC	1145	0	2636	77	796	668	37	134	135	315	514	0	1107	0	888	1938	1143	1046
>nras-1	AATGACTGAGTACAAACTGG	229	19	167	0	0	199	0	0	101	0	0	0	119	0	157	960	119	1791
>nras-2	TATTGATGGCAAATACACAG	341	1869	445	39	396	0	43	36	0	0	334	0	589	90	180	1416	418	2876
>nras-3	CCATGAGAGACCAATACATG	1208	836	3673	1737	1209	1041	0	176	172	138	543	210	1619	3	1165	12647	2001	4218
>nras-4	GATCATATTCATCTACAAAG	2427	553	4580	208	1981	678	84	76	66	2	1155	565	2540	105	764	5896	2721	7885
>nras-5	GATTAAGCGAGTAAAAGACT	504	33	1776	2	960	105	270	0	32	0	296	1	848	1	230	3115	1018	3161
>nras-6	ATGATCCCACCATAGAGGTG	4255	571	9492	22003	3613	2622	129	17	469	94	690	416	4586	427	2342	16817	3766	18017
>nras-7	AGCAGTGATGATGGGACTCA	669	177	1565	45	989	334	0	1	0	0	226	3	437	3	145	2509	716	21912
>nras-8	CAATACATGAGGACAGGCGA	502	0	390	0	166	407	141	0	0	0	427	2	181	211	471	1099	289	73
>nras-9	CCTTGTTACATCACCACACA	3202	3763	7014	245	3863	1379	1	75	80	809	1111	143	4601	67	2032	13117	4059	8560
>nras-10	TTGTATGGGATTGCCATGTG	1555	381	4029	132	2555	2071	0	84	88	597	818	94	2489	74	1508	9839	2627	2288
>nras-11	ACAAGTGTGATTTGCCAACA	2753	350	7533	177	6415	2332	162	50	719	210	1017	2	3108	3	1791	11798	3099	23435
>nras-12	TGTTTTCTGTAAGAATCCTG	504	0	1004	1	257	80	0	148	0	17	589	0	507	159	268	2102	609	834
>nras-13	GAGTACAAACTGGTGGTGGT	1846	676	4076	357	3220	1504	0	110	183	175	229	125	4169	1115	1379	14716	2006	7376
>nras-14	TGATGTACCTATGGTGCTAG	253	345	776	0	1254	676	57	0	129	0	423	1	238	1	184	1261	612	1417
>nras-15	AACCTCAGCCAAGACCAGAC	469	15	2308	55	1466	205	306	25	40	11	1152	1	1321	0	933	2063	681	4202
>nras-16	GGATTCTTACAGAAAACAAG	262	256	1157	2	339	271	0	174	0	48	109	0	584	0	426	3011	643	690
>nras-17	TGAATATGATCCCACCATAG	210	0	498	0	270	77	0	1	0	27	0	0	788	0	61	1480	195	1682
>nras-18	AGAGACCAATACATGAGGAC	366	2308	1560	53	642	1313	119	2	31	0	0	0	1262	1	244	3069	648	2113
>nras-19	GATGTACCTATGGTGCTAGT	526	247	1076	201	578	60	1	87	62	0	77	1	1882	102	621	2133	821	4525
>nras-20	CTGGGCCTCACCTCTATGGT	476	2	1203	125	241	859	98	30	2	0	559	1	767	0	537	4623	616	930
>nras-21	GACTGAGTACAAACTGGTGG	2021	576	6008	340	2670	2186	310	133	178	40	785	1	2937	3871	1935	9093	2463	11463
>nras-22	AGACTCGGATGATGTACCTA	641	85	1535	157	872	494	61	42	57	20	309	0	443	0	414	3535	335	491
>nras-23	AATGCTCCTAGTACCTGTAG	120	0	160	0	0	572	0	1	35	1001	20	0	406	0	266	967	116	0
>nras-24	TTGGACATACTGGATACAGC	3757	877	5501	8658	3322	1562	350	125	307	666	390	3	3495	3046	1916	10084	1949	20305
>nras-25	CCATGTGTGGTGATGTAACA	661	162	2094	952	514	1581	0	2	108	82	679	1	1414	1	514	3750	896	2896
>nras-26	ACTGGGCCTCACCTCTATGG	2582	167	4623	1694	3106	1308	68	104	107	367	443	3	2080	290	1648	8319	3463	13952
>nras-27	TGAAATGACTGAGTACAAAC	3452	478	6402	356	4831	1618	27	415	230	1406	832	300	3565	1022	1676	10399	2887	16762
>nras-28	AAACTGGTGGTGGTTGGAGC	397	561	1413	374	496	270	1	0	0	18	495	176	1299	0	408	1279	637	1210
>nras-29	CAGCCAAGACCAGACAGGTA	871	169	1226	0	851	715	63	21	84	137	70	1	688	0	233	3910	450	1691
>nras-30	TGAAGATGCTTTTTACACAC	1458	84	3789	362	2601	3600	34	55	27	0	733	71	2015	76	912	10588	3139	6787
>nras-31	TTGTTTCCCACTAGCACCAT	525	35	1227	122	573	306	0	142	0	0	444	1	500	0	797	3477	476	1673
>nras-32	GTAACTCTTGGCCAGTTCGT	673	157	796	455	775	0	1	149	54	58	73	1	864	102	38	1396	717	499
>nras-33	AACTCAACAGCAGTGATGAT	762	121	1164	1	852	362	0	0	26	0	134	336	606	1	527	2482	372	847
>nras-34	ATCCAGTATGTCCAACAAAC	486	0	718	259	172	658	0	0	0	0	0	0	510	0	242	3022	645	1472
>nras-35	CCTCATGTATTGGTCTCTCA	813	74	1657	0	1086	1943	0	24	132	86	808	389	747	53	437	3812	948	3033
>nras-36	AAAGCTGTACCATACCTGTC	170	92	917	0	315	685	0	23	0	0	286	0	153	105	239	416	300	254
>nras-37	AGAAAACAAGTGGTTATAGA	1107	1	3523	540	1789	869	88	32	108	192	337	0	720	4157	920	4095	1363	2625
>nras-38	AAACTCAACAGCAGTGATGA	524	0	1059	311	386	279	0	0	57	0	0	0	381	1	111	1617	265	5123
>nras-39	GATGGGACTCAGGGTTGTAT	1713	734	2976	178	1452	467	0	85	25	1	538	169	2022	171	899	5538	806	9622
>nras-40	CTGGTGGTGGTTGGAGCAGG	270	0	552	0	152	40	0	8	50	0	104	155	205	68	474	899	458	1482
>nras-41	CAATAATAGCAAGTCATTTG	1360	191	3324	128	1498	1344	1	15	109	84	498	20	1555	1	1244	4662	1183	11652
>nras-42	GAATGGAATCCCGTAACTCT	449	0	931	0	222	459	0	1	11	14	47	132	624	1	108	1007	305	3802
>nras-43	TACCTGTCTGGTCTTGGCTG	2490	152	5860	1144	2643	1698	75	243	182	14	735	3	2779	167	1104	13864	2668	7747
>nras-44	TACAAAACAAGCCCACGAAC	2483	213	6544	179	3509	1398	181	52	91	6734	453	3	2438	114	2338	9340	3284	6274
>nras-45	CAGCAGTGATGATGGGACTC	706	0	1926	1	542	313	0	0	78	0	0	91	630	0	216	3729	746	1690
>nras-46	TGAGTTTTTTCATTCGGTAC	1293	143	4168	1453	1284	1845	134	61	0	17	947	480	1160	116	1289	4375	1321	4599
>nras-47	ACGAACTGGCCAAGAGTTAC	294	0	1805	25	392	1318	0	0	156	0	859	1	852	3	305	3011	933	4405
>nras-48	CGTAACTCTTGGCCAGTTCG	1134	1027	2330	471	1343	806	0	123	35	31	421	138	1423	265	426	2894	1151	2347
>nras-49	CTTCGCCTGTCCTCATGTAT	507	0	719	1	323	356	0	44	0	0	0	0	532	0	314	2159	315	1313
>nras-50	GTACCATACCTGTCTGGTCT	874	0	1998	0	451	2305	155	0	0	12	153	1	1216	275	585	2519	787	1699
>nras-51	TTGTTTTCTGTAAGAATCCT	164	0	179	1	0	0	0	148	0	0	0	0	177	1	35	429	102	478
>nras-52	TTGCGGATATTAACCTCTAC	1179	354	2591	227	809	1346	1	0	47	102	547	1	624	320	635	3422	868	4388
>nras-53	CAAAGTGGTTCTGGATTAGC	2779	837	5412	1170	2956	3326	0	17	158	310	1565	143	2517	1192	1492	11515	2248	16421
>nras-54	TTTGTATCAACTGTCCTTGT	1104	326	2603	0	1668	3625	0	36	67	0	412	0	2001	11754	625	3166	1505	1263
>nras-55	TGGTTGGAGCAGGTGGTGTT	629	2079	1033	0	1019	740	0	84	97	69	867	1	1335	58	858	4184	637	3251
>nras-56	CTTGTTTTCTGTAAGAATCC	1394	368	1907	78	501	200	0	0	1	0	769	0	1427	0	306	2863	1034	1840
>nras-57	AACCTGTTTGTTGGACATAC	650	134	1695	62	640	972	0	79	87	267	120	0	905	0	727	1971	913	854
>nras-58	TTGGCTGAGGTTTCAATGAA	643	165	1721	48	1075	478	103	192	83	0	219	0	1388	8312	343	3023	1080	3897
>nras-59	AGATGGTGAAACCTGTTTGT	1119	35	2509	245	1256	293	88	0	89	1210	54	448	1071	106	947	4506	1543	3557
>nras-60	TGATGGGACTCAGGGTTGTA	935	309	2268	137	1159	829	1	0	3	0	366	3	1029	42	512	3639	881	752
>nras-61	ACCACTGGGCCTCACCTCTA	1590	0	2331	1	1743	874	100	49	42	0	896	11	2625	60	744	4790	1366	4137
>nras-62	CACGAACTGGCCAAGAGTTA	859	0	2623	1	990	684	0	0	104	0	411	0	934	101	357	4777	1034	7227
>nras-63	AAATGACTTGCTATTATTGA	930	127	2630	9351	489	679	476	0	98	0	206	1	805	793	561	1598	986	2626
>nras-64	TGCTGTTGAGTTTTTTCATT	2205	630	5343	190	1675	1220	59	82	114	180	894	2338	2448	347	803	6638	1977	6780
>nras-65	ATTCATCTACAAAGTGGTTC	2173	166	5002	1269	2368	1259	0	172	120	460	1081	3	2873	2	1305	8943	2278	6746
>nras-66	GTGGTTGGAGCAGGTGGTGT	1478	2080	2331	0	2562	931	96	83	141	0	903	17	2354	58	1427	6144	1301	5190
>snap23-1	GAATCACTGAGGATGCTCTG	3146	96	5800	363	3727	2215	489	331	178	0	1123	133	2399	367	1510	5981	2961	9167
>snap23-2	AATAAAACGAATCACAGACA	671	52	1530	232	460	1201	0	61	6	0	459	0	1211	0	489	300	928	1
>snap23-3	TCCTGAGACTAAGACAAGGG	1234	21	3608	66	2269	1700	89	334	58	58	1277	186	2039	82	1056	2591	1907	4153
>snap23-4	GACAGATCTGGGAATCACTG	820	191	2641	333	1669	1569	0	418	0	0	304	0	1110	239	483	1757	602	1850
>snap23-5	AAAGGTAATAACTTTCAAGG	667	0	1981	348	936	627	58	27	110	0	755	74	650	339	649	1042	1365	1972
>snap23-6	ATCCTGAGACTAAGACAAGG	2837	46	7260	1260	4216	4349	157	434	105	66	1772	233	5415	1012	2157	6781	4328	6079
>snap23-7	CATCCTGAGACTAAGACAAG	3944	89	8998	1260	5571	5477	160	448	141	66	2214	233	6454	1169	2328	8255	5137	5475
>snap23-8	AACAGTATTGGAATATGACA	760	144	2206	0	1650	964	0	62	84	72	307	0	1144	158	524	2181	1261	667
>snap23-9	CCTAGTCTCTGGAAAGTACG	734	27	1786	1	1520	428	379	53	48	0	1162	7	1553	1	649	669	1400	219
>snap23-10	TGCATCCTGAGACTAAGACA	3548	315	10010	1586	4363	3749	139	48	283	708	1179	3	4514	827	2714	5148	6182	6275
>snap23-11	GGAAGAGAACCTGACTCAAG	1410	0	4228	0	2801	276	1	32	188	0	307	4	2335	0	1240	512	1787	52
>snap23-12	AAGGCTTATAAGACAACATG	1735	123	4410	368	1898	1555	186	15	124	17	1	1	2636	168	811	494	2412	2196
>snap23-13	TATTACATGGGCAGACACAA	946	0	3116	1367	843	469	13	84	126	0	516	0	1664	140	1101	346	1247	133
>snap23-14	ACAGAACTCAACAAATGCTG	2173	1	5493	267	2186	2827	175	58	40	0	220	2164	3467	309	1069	2125	2519	4697
>snap23-15	GGTCCAAGCCTTCTTCTATG	1962	132	4793	580	3919	2962	301	68	366	0	1285	188	3129	4	1810	77	2022	1
>snap23-16	ACAACGGGAGCAGCCAGTGG	365	1	495	0	437	479	0	0	9	9	0	0	403	0	256	94	267	147
>snap23-17	GAAGAGAACCTGACTCAAGT	996	0	2562	0	1464	276	1	7	114	0	448	4	1042	0	668	319	789	0
>snap23-18	GCAAGGCTTATAAGACAACA	2277	57	5038	4820	2486	2458	1	98	139	17	619	1	3001	457	1181	1410	3016	2629
>snap23-19	GCATCCTGAGACTAAGACAA	1696	68	3331	1	1960	1426	71	14	83	0	684	47	1911	1086	434	2395	1829	1292
>snap23-20	AGCTCACCAGATTACTGATG	3470	8	5178	833	3038	1253	211	17	247	0	663	3398	4186	25	1605	1733	3394	4435
>snap23-21	CCAACAACGGGAGCAGCCAG	454	79	653	60	476	0	0	51	8	0	529	0	320	0	343	0	394	0
>snap23-22	AGTATCTAAACAGCCAGGCC	2184	180	5345	633	2440	910	116	49	334	0	428	0	3606	7	1168	2489	2898	1995
>snap23-23	TCAGCTTCAGCAACCAACAA	792	95	1436	135	1109	790	154	0	50	61	1275	0	1174	0	628	499	1781	3164
>snap23-24	CAAGGCTTATAAGACAACAT	1406	0	3981	369	1563	1297	1	15	124	17	1	1	1940	168	729	438	2035	2195
>snap23-25	TTACCTCAATGGCTAAACCC	3626	116	6640	204	2862	901	170	91	305	0	1440	371	4836	722	3064	329	3486	1034
>snap23-26	AATGTAGTATCTAAACAGCC	253	0	1004	349	379	380	33	64	61	0	164	0	382	0	1	82	626	4296
>snap23-27	CCGTTTAATGTATCCACCAC	1253	113	2674	278	1898	431	155	19	120	0	706	0	1508	1	872	3291	2069	2133
>snap23-28	AATCCTGGGTTTAGCCATTG	570	0	2023	745	1255	395	135	71	231	0	225	0	1856	0	914	1	1342	1
>snap23-29	CCTGGGAAATCTAAAAGACA	267	0	712	285	281	0	100	0	0	0	420	0	404	0	332	254	261	323
>snap23-30	AAAGAACTTTGAGTCTGGCA	643	309	944	83	815	90	43	23	13	0	263	0	648	0	443	219	487	302
>snap23-31	AAGATTTAACATCAGAAGCC	574	247	642	109	698	1066	0	453	0	0	0	0	647	2	237	829	338	2175
>snap23-32	AAGACAACATGGGGAGATGG	399	0	1098	330	268	565	76	27	0	18	117	1	982	1	253	527	503	1273
>snap23-33	AATATCAATACGATCTCTGT	1097	0	2649	392	1463	356	100	34	31	216	792	10	963	199	357	253	1325	330
>snap23-34	GAAAGTACGAGGAGAATCCT	1012	0	2830	59	1460	1187	0	21	75	0	336	1	1440	0	586	89	1466	1
>snap23-35	TGTTTAGATACTACATTGCA	3023	63	9373	642	5114	2340	217	155	61	0	1528	1	3441	25	2320	1506	3830	5484
>snap23-36	AGGCGAAGAATTTTAAGGCG	608	0	800	13	66	0	87	0	0	0	0	0	181	0	63	536	479	40
>snap23-37	CAACTAAACCGCATAGAAGA	1614	1	4562	725	3014	1245	329	31	30	1	918	475	1510	1	1209	1214	1703	1501
>snap23-38	AAAGACATGGCCCTGAACAT	293	0	1065	0	215	0	0	0	135	0	264	0	418	0	526	208	796	0
>snap23-39	TATAAGACAACATGGGGAGA	0	0	206	163	207	0	194	0	0	0	0	34	101	0	181	0	156	0
>snap23-40	ACTATGCTGGATGAACAAAA	506	0	1715	77	628	18	0	97	127	0	130	35	1218	2	508	0	758	0
>snap23-41	CCAGATCTGTCTGCTTGCTG	820	0	1096	0	870	160	0	1	6	0	0	0	939	1335	522	419	987	1481
>snap23-42	GAAGCTGACCATTTGTCACC	873	1	2093	12821	768	991	0	0	31	0	1026	0	800	2	268	415	1284	3
>snap23-43	TAACTTTCAAGGAGGAGCTA	87	0	600	147	332	81	0	0	0	0	373	0	548	0	90	402	540	662
>snap23-44	TGAAGCTGACCATTTGTCAC	3145	118	7903	3355	4182	5506	13	428	39	97	1482	1	4278	10101	2249	1009	3119	2318
>snap23-45	TTGTTCATCCAGCATAGTGA	0	0	0	0	0	0	0	0	0	0	0	0	0	0	0	0	0	0
>snap23-46	TATCAACTCACCTATTACAT	3979	106	8346	795	5173	3097	345	134	421	18	1252	293	5266	1534	1787	1509	4232	4111
>snap23-47	GGAATCACTGAGGATGCTCT	3149	97	5804	363	3729	2216	489	331	178	0	1125	133	2398	366	1508	5981	2961	9166
>snap23-48	AATCAAGACCATCACTATGC	835	1	1952	529	1225	1408	0	32	0	1	0	0	502	2882	621	296	826	2
>snap23-49	CCATGTCTTTTAGATTTCCC	1760	219	3261	2979	2760	1371	346	110	180	49	1102	0	1728	417	719	2385	2363	3428
>snap23-50	TTGTCTTAGTCTCAGGATGC	692	0	628	740	345	244	0	100	54	1	0	0	570	0	150	154	319	406
>snap23-51	AAACCGCATAGAAGAAGGCT	189	0	744	0	123	118	0	0	0	0	0	0	352	0	0	556	292	511
>snap23-52	CAGCTTCAGCAACCAACAAC	607	0	2211	396	442	208	120	51	33	1	233	0	921	249	414	1186	485	674
>snap23-53	GAAGATTTAACATCAGAAGC	1339	341	2530	180	980	1509	109	514	44	0	444	0	1693	3	1027	2924	997	3728
>snap23-54	AATCTCATTGCCTATGTTCA	1754	129	4838	147	1615	1165	128	48	162	143	1575	0	2416	196	1017	1211	1896	1376
>snap23-55	CTAACATTTTCTTACCTCAA	1532	9	3957	3561	1901	3647	147	1	104	0	702	1	2584	355	729	3891	2572	6871
>snap23-56	TAACAGTATTGGAATATGAC	167	0	490	4	186	214	0	0	0	0	180	0	148	0	47	165	31	3
>snap23-57	CCAGTGGTGGATACATTAAA	304	0	957	153	307	0	0	0	24	0	22	0	582	255	284	193	974	0
>snap23-58	TTATCAACTCACCTATTACA	1296	0	4365	203	1231	223	75	85	168	0	893	0	2061	50	1068	470	2675	767
>snap23-59	ACTCAAGTGGGCAGTATCCT	999	391	1199	74	485	90	0	0	32	0	283	0	163	0	226	74	404	0
>snap23-60	AGAACAAAGAACTTTGAGTC	757	0	1955	124	374	42	0	0	35	0	189	0	665	0	560	614	624	439
>snap23-61	CCTCGTACTTTCCAGAGACT	224	1	900	1	345	442	0	0	60	0	173	0	75	159	137	133	308	0
>snap23-62	GGATACTGCCCACTTGAGTC	736	0	1885	0	666	298	247	57	1	0	218	0	1765	2162	576	290	820	0
>snap23-63	GAGTTTCTTTGCTCTGGCAT	2443	1238	5418	182	1518	1083	0	11	83	0	1008	2	2716	235	1284	4192	2413	5834
>snap23-64	ACGCCTTAAAATTCTTCGCC	484	226	850	120	429	131	20	46	0	566	286	0	265	0	167	579	558	209
>snap23-65	TCTGTGATTCGTTTTATTTG	2192	46	5079	1741	2557	2865	266	76	19	0	747	80	2115	7485	1779	7047	2200	6740
>snap23-66	CACAGCAAGCAGACAGATCT	570	0	489	38	655	151	188	10	32	0	282	670	342	2	256	986	468	1805
>snap23-67	CTTTGATCAGTTACTGAGCC	1402	179	2823	15	1957	1860	52	26	58	0	556	1	2134	779	447	3185	1785	1444
>snap23-68	CCACAGCAAGCAGACAGATC	182	8	480	0	266	0	0	0	64	0	0	0	222	0	0	41	318	0
>snap23-69	TGACCATTTGTCACCGGGCC	354	0	617	228	74	1354	0	0	16	0	0	0	171	40	192	717	799	792
>snap23-70	GTTTTTCCCTTTAACAGTAT	1559	29	2949	775	1679	1527	0	0	28	0	417	1	1678	0	1195	4521	1733	5011
>snap23-71	GGAAAGTACGAGGAGAATCC	1511	0	3873	134	2075	1274	0	22	99	0	398	1	2269	0	702	89	1986	1471
>snap23-72	TTTGTGTCTGCCCATGTAAT	632	0	1032	137	605	365	0	104	28	0	328	0	967	728	191	323	676	626
>snap23-73	CAGCCAGGCCCGGTGACAAA	183	0	51	0	174	15	0	0	70	0	136	534	192	0	137	194	156	0
>snap23-74	TGATGCCAGAGAAGATGAAA	0	0	0	0	201	0	0	0	0	0	0	0	0	0	0	0	34	0
>snap23-75	TCCCCCCTTGTCTTAGTCTC	112	0	12	26	145	81	0	0	0	0	0	0	117	0	44	0	0	0
>snap23-76	CATTTACCTCATCAGTAATC	1006	284	3371	337	2377	1624	186	293	119	32	1307	1	1722	102	1239	2115	1580	2937
>snap23-77	AGGCTTGGACCAAATAAATA	1109	69	5634	1200	2187	1677	75	55	103	0	812	334	2509	2829	1121	694	2422	351
>snap23-78	TGAAAAGGTAATAACTTTCA	202	0	1337	1	332	602	0	0	5	0	0	0	156	180	283	286	400	318
>snap23-79	CTGTGTTCTTTCCTAGTCTC	963	0	1722	2	1109	2136	79	114	23	0	568	1	1056	582	679	2557	1035	1313
>snap23-80	CCACTGGCTGCTCCCGTTGT	1339	518	2693	86	2308	767	0	162	175	636	403	0	2117	2	886	852	1556	1465
>snap23-81	GACTCAAGTGGGCAGTATCC	3771	1183	8302	903	3625	927	48	216	57	0	1791	46	4209	988	2912	847	3592	437
>snap23-82	CAATCTCATTGCCTATGTTC	1714	0	3731	200	2203	578	56	58	38	0	423	0	3363	1	1137	534	1583	991
>snap23-83	GGGAATCACTGAGGATGCTC	2767	389	5020	2999	2900	1264	167	154	174	0	312	131	1867	533	919	3450	2569	5999
>snap23-84	GCTCAAGACAATTCTCTTCC	1000	0	2341	0	980	613	0	77	65	0	275	0	674	0	420	1089	1146	331
>snap23-85	CACTATGCTGGATGAACAAA	1667	49	2152	199	2000	778	46	1	25	0	873	2	1434	3739	296	2999	860	5119
>snap23-86	GTCAATGAGTTTCTTTGCTC	275	0	719	0	367	46	64	0	0	0	228	0	1326	1	182	525	232	548
>snap23-87	CTCTTCCATTTCATCTTCTC	2592	265	4490	2551	2698	1681	0	390	206	1585	1349	0	3591	395	958	3702	3298	5461
>snap23-88	GGTTTTGTTTCTGTTGTTTT	488	0	959	156	954	677	0	0	78	0	98	0	360	0	22	474	198	794
>snap23-89	CTTCCAGGCGAAGAATTTTA	390	0	1099	167	406	60	0	17	12	1	84	0	1208	0	276	893	373	331
>snap23-90	CTCTCATGTCCTTATTTATT	2213	146	4576	3132	2731	2676	60	60	173	807	698	3	3891	35	1143	5697	3209	3477
>snap29-1	GTCTGAAGGACATAGCCCTG	376	92	1971	0	613	0	1	0	189	0	591	0	633	38	383	1121	1068	1052
>snap29-2	CAATCCGTTCGACGACGACG	1412	661	2563	0	2242	318	0	58	192	0	427	70	2070	287	420	2081	1304	2009
>snap29-3	GGACTCGTACATGAGGGCCA	2093	101	5525	1660	2276	577	128	17	12	0	1550	400	1816	271	983	4156	1916	5920
>snap29-4	GGAGCGCACAGAGAAGATGG	1137	0	1259	0	322	0	0	37	34	0	205	91	785	101	138	688	906	765
>snap29-5	CTTAGACCCTGTCCCCAGAG	618	165	2943	447	2026	660	82	0	19	0	767	0	1063	0	1061	1832	876	2591
>snap29-6	AACTTAGACCCTGTCCCCAG	411	0	994	382	497	1	119	67	25	0	0	1	295	0	256	3029	469	1535
>snap29-7	TGACCGGCTGACAACCAAAG	103	3	291	0	0	0	0	0	0	0	204	0	216	0	24	102	75	1427
>snap29-8	CTTCTCGGACTCGTACATGA	3081	279	6029	1788	2649	872	97	242	237	0	1385	2	3137	2	960	7861	3346	8761
>snap29-9	GAGACCCCACCTGAACAGAA	502	739	690	685	971	0	0	0	34	0	127	0	353	0	12	468	446	2162
>snap29-10	AGCATTAAGAGCGTGTTTGG	2491	125	5376	488	1732	1525	0	36	204	212	228	89	2923	4336	798	2884	3006	5608
>snap29-11	CCTCATGTACGAGTCCGAGA	181	0	358	0	333	0	0	0	0	0	0	0	149	2	126	170	267	1639
>snap29-12	CGGCCGTGGCCTCAGCCCTG	430	47	1248	0	470	175	106	0	30	0	313	0	582	0	367	598	563	0
>snap29-13	GCATTAAGAGCGTGTTTGGG	1130	59	2709	353	909	337	116	0	9	138	938	0	1503	2	130	1559	1248	1246
>snap29-14	AATTTCTGTCTGCATCCCCA	979	13	1851	0	981	0	0	1	22	0	423	0	836	0	157	949	754	2
>snap29-15	GTACGAGTCCGAGAAGGTTG	1040	60	2792	24	1903	402	37	0	47	0	946	0	1827	0	897	1064	1324	4443
>snap29-16	GTCTCGGGCGTCCCTCCAAG	2144	162	4452	0	2543	1	99	0	116	0	318	0	1321	1	535	3427	1823	4391
>snap29-17	GGTGCCATTCTGTTCAGGTG	2136	10	4339	166	2097	526	253	0	161	0	202	619	2283	557	1861	3854	2650	1873
>snap29-18	GGGGATGCAGACAGAAATTG	89	0	216	0	320	0	0	122	0	0	1	0	20	0	183	459	91	0
>snap29-19	AGAACAGGAAGCAAAGTACC	532	396	900	0	767	15	1	0	90	0	280	0	577	0	466	508	873	2579
>snap29-20	CTTCAGACGACCCAGTCCCA	1467	0	2989	40	1358	1	219	0	28	0	0	0	1167	0	920	1371	1358	2021
>snap29-21	TCCGTTCGACGACGACGGGG	162	32	397	0	412	0	89	0	0	0	663	0	321	0	194	324	262	22
>snap29-22	CAGAAGATCGACAGCAACCT	1294	385	4815	891	1490	147	422	59	203	0	518	1	3160	321	1498	2713	1940	5395
>snap29-23	CGGACAGGCAGCAGTACTTG	495	0	1398	1	788	2	48	0	12	668	0	1	1064	0	90	1640	585	836
>snap29-24	CCTTCTCGGACTCGTACATG	720	33	2031	495	1069	328	0	0	79	0	113	9	1024	4101	278	1585	943	1834
>snap29-25	CGTCTGAAGGACATAGCCCT	294	92	1316	0	467	0	1	0	40	0	592	0	476	38	144	1121	800	1052
>snap29-26	GACGACGACGGGGAGGACGA	1209	12	2205	595	447	231	92	0	0	0	115	0	1169	1	342	1165	1118	904
>snap29-27	TCTTCTGGTGATAGGCTCGA	1517	3	2728	57	1171	0	52	81	47	0	396	0	1316	1	1105	2546	1333	1848
>snap29-28	TCACCTGTTGTTGGGCTGGG	683	173	2577	1328	1164	389	23	1556	267	416	620	72	1375	164	540	1008	664	359
>snap29-29	CAGGAGCTCGCCCGTCAGCG	105	110	603	475	456	0	0	0	13	0	579	1	305	0	282	693	418	1842
>snap29-30	TGGCAGAACCAGCCCCTCTG	1225	93	1699	0	1065	81	0	22	75	0	2	67	1146	0	410	1736	612	1221
>snap29-31	GGTTGGGGTCGCCTCTTCCG	824	0	1185	1	861	1	7	78	82	86	77	0	298	0	306	1174	632	3356
>snap29-32	GCAGCAGTACTTGCGGCAGG	811	30	1107	0	1151	119	0	0	16	0	0	0	1239	0	202	512	526	814
>snap29-33	ATGTACGAGTCCGAGAAGGT	525	0	460	25	904	0	0	8	22	0	0	0	169	0	189	166	438	465
>snap29-34	GCGGCAGGAGGTCCTCCGCA	1106	75	2506	1	622	0	104	0	72	86	1	0	1126	0	331	2836	1177	4664
>snap29-35	ACTTAGACCCTGTCCCCAGA	477	166	2091	448	589	348	82	0	12	0	766	0	644	0	844	1368	591	1925
>snap29-36	CCGTGGCCTCAGCCCTGCGG	382	0	1020	132	170	282	185	9	40	0	33	0	814	145	306	442	497	1320
>snap29-37	TACAATCCGTTCGACGACGA	456	40	883	142	343	0	35	0	36	425	133	0	435	292	281	889	643	1
>snap29-38	AGCAAGATGACATTCTTGAC	1417	36	2434	0	1638	1698	0	137	146	0	537	0	1418	242	847	3834	1096	1788
>snap29-39	TGGGTAAGCATCAGTACTCA	788	0	2321	631	951	0	0	0	46	0	1	2	1011	0	255	1794	747	734
>snap29-40	TGTCCACTTTGGTTGTCAGC	727	1	2288	75	630	214	75	241	49	7	782	1	1175	12	346	2542	1156	1781
>snap29-41	ACGCCCGAGACCTCCCCGAC	1832	198	4149	3746	2919	781	480	65	154	2	1161	1032	1947	4	1218	3270	2083	5511
>snap29-42	GGTGATAGGCTCGAAGGTGT	386	0	986	0	297	118	0	1	91	0	0	0	307	0	291	758	784	1
>snap29-43	AGAGAAGATGGTGGACAAGA	638	1	888	0	271	195	0	156	0	0	221	0	224	1	580	800	406	3769
>snap29-44	CAGGGACCTGCTGGTGCTGG	37	0	254	0	230	0	0	0	0	0	0	0	138	0	128	509	44	0
>snap29-45	GATGAGCTGTCCATGGGACT	3033	161	6686	286	3541	513	803	362	281	280	2193	549	3672	467	1907	5413	4440	8229
>snap29-46	TAGCATTAAGAGCGTGTTTG	2301	66	4956	276	1723	1391	1	36	316	74	28	90	2767	4468	1037	3214	3030	5929
>snap29-47	AACCAGCCCCTCTGGGGACA	2322	51	5038	641	2227	1511	98	125	97	35	1044	1	3159	330	1445	6615	2935	4536
>snap29-48	GCTTTTAGGGTAAGCTGACA	334	92	742	2199	1653	239	0	0	1	0	411	0	532	0	365	1363	591	451
>snap29-49	GACGCCCGAGACCTCCCCGA	2549	199	5191	3748	3506	792	610	117	154	2	1438	1033	2592	4	1617	4267	2917	5930
>snap29-50	GCTCCAGGACTCCTCGCTGA	5107	582	13175	739	5351	554	94	12	410	1080	2526	268	6316	188	3352	10388	6527	14908
>snap29-51	CCAGCTTTCTAAGGTTTGGG	284	0	672	0	464	0	1	0	0	3	235	108	261	0	78	67	203	541
>snap29-52	ACAATCCGTTCGACGACGAC	734	157	1853	0	1631	223	0	40	192	0	427	71	1382	81	296	1723	770	682
>snap29-53	CATGGGACTGGGTCGTCTGA	619	399	1109	0	547	0	0	191	42	0	385	0	783	1	393	758	588	523
>snap29-54	CAGGCAGCAGTACTTGCGGC	93	98	542	0	106	55	0	0	31	0	0	0	186	0	262	77	339	1
>snap29-55	AGGGTGCCATTCTGTTCAGG	2173	103	4326	316	2116	2118	10	100	81	0	191	0	2450	418	1264	3017	2147	7245
>snap29-56	GGGTGCCATTCTGTTCAGGT	2062	1	4260	166	2100	284	253	0	161	0	203	619	2165	361	1587	3852	2558	1876
>snap29-57	CAAGTACTGCTGCCTGTCCG	1797	174	3137	883	2434	417	141	57	133	2784	995	1	2174	0	953	4661	1817	5844
>snap29-58	CCACCCAAACCTTAGAAAGC	969	156	1112	91	851	1020	0	0	160	0	508	1	506	0	225	1573	638	5231
>snap29-59	CGGGCGCGTCGGGCCCGTCG	1670	584	3254	220	1535	467	231	33	107	0	222	1	2074	1302	863	2570	1320	1941
>snap29-60	TGGTGATAGGCTCGAAGGTG	566	15	1479	133	755	268	0	0	34	0	287	0	773	0	629	1652	1207	2127
>snap29-61	GCTGTCGATCTTCTGGTGAT	1401	200	2563	348	1129	171	83	69	89	0	971	98	1569	1	1267	4345	1603	3466
>snap29-62	TCCTCCCCGTCGTCGTCGAA	69	96	302	0	194	417	0	0	0	38	0	0	215	0	242	362	43	623
>snap29-63	CCTGCAGATGAGCTGTCCAT	475	166	1491	1	631	2	113	181	33	0	126	1	731	1	357	1	543	3458
>snap29-64	ATGGCAGAACCAGCCCCTCT	816	93	1520	0	630	81	0	22	75	0	2	67	898	0	382	1677	422	1005
>snap29-65	ACGGGGAGGACGAAGGCGCC	2659	419	5060	418	2370	229	89	21	79	0	757	0	2559	61	1900	1953	2510	4480
>snap29-66	CCTGGAGCGCACAGAGAAGA	33	0	82	0	0	0	0	0	0	0	107	0	105	0	77	77	1	0
>snap29-67	CGGACTCGTACATGAGGGCC	1041	461	4503	0	1399	412	0	11	115	522	1076	1	2402	156	653	3758	1688	3857
>snap29-68	GGTCTCGGGCGTCCCTCCAA	2144	162	4443	0	2545	1	98	0	116	0	318	0	1319	1	535	3431	1822	4390
>snap29-69	CCCCAGGCTCACCTCGGAAG	1486	65	2193	481	1019	0	0	25	5	0	201	254	1139	0	400	2082	1278	2363
>snap29-70	GCGCCCGGCCGGCCCCTTGG	1915	42	3282	143	1301	85	81	115	120	0	804	0	1843	121	670	4206	1755	3831
>snap29-71	CTCCAGGACTCCTCGCTGAC	1399	376	4595	146	1927	228	118	388	224	0	1417	111	1951	0	1016	3097	2377	3914
>snap29-72	CTTAGAAAGCTGGATGATAC	663	78	732	86	406	176	0	0	45	91	27	55	482	0	288	1952	746	1555
>snap29-73	CCACGGCCGCCAGCACCAGC	65	8	377	605	352	0	82	0	8	0	0	0	322	0	318	200	239	24
>snap29-74	TCGTCTGAAGGACATAGCCC	75	0	39	0	0	156	0	0	0	0	0	0	28	0	104	0	46	0
>snap29-75	GTTGTTGGGCTGGGAGGTGA	1284	13	1874	30	1223	431	373	27	130	522	508	0	1288	1	432	3023	959	2964
>snap29-76	CATGAGGGCCAGGGACCTGC	1395	3	2301	1	1062	141	0	0	32	0	111	0	2514	1	619	1415	1093	2397
>snap29-77	CGGGCGTCCCTCCAAGGGGC	147	0	140	0	12	0	0	0	47	0	1	0	179	0	98	180	208	0
>snap29-78	AAGATGCACTCACCTGTTGT	3381	1504	8830	54	4200	775	359	142	322	16	2750	162	5227	496	2780	8599	5774	9809
>snap29-79	GGGCCCGTCGGGGAGGTCTC	688	168	1916	1	866	9	0	63	0	0	493	202	1708	14	996	1944	1527	1298
>snap29-80	AAGTACTGCTGCCTGTCCGC	479	0	2420	2	1126	0	0	0	69	0	2	0	1228	35	432	1879	852	753
>snap29-81	TATAAGTACAAGTAAAGAAC	367	1	340	614	271	0	0	0	0	0	228	0	617	1	507	1033	497	431
>snap29-82	CGACGGGCCCGACGCGCCCG	1195	0	3462	217	2074	494	51	196	34	0	537	0	2187	0	995	2493	1453	6468
>snap29-83	CGCCCGGCCGGCCCCTTGGA	1338	5	2391	1	635	84	0	88	119	0	627	0	1249	0	549	3223	1352	3718
>snap29-84	AGATGCACTCACCTGTTGTT	3084	393	9072	586	3660	1208	1	117	434	1	2191	898	4481	139	2884	7102	5629	14780
>snap29-85	TGCGGCAGGAGGTCCTCCGC	273	0	775	0	717	329	0	0	0	0	237	0	623	0	523	542	715	784
>snap29-86	TCACCTCCCAGCCCAACAAC	354	43	544	0	0	0	0	0	0	0	0	0	173	0	185	485	187	0
>snap29-87	GCGCGTCGGGCCCGTCGGGG	949	5	2483	45	662	121	63	11	29	0	236	0	1497	1	727	1714	1164	2436
>snap29-88	TGTTGTTGGGCTGGGAGGTG	297	16	455	141	583	1	0	0	55	0	455	60	494	109	227	513	473	349
>snap29-89	CCTCCGCAGGGCTGAGGCCA	515	0	507	694	237	0	0	0	24	0	193	0	422	0	59	686	219	257
>snap29-90	CGCTGACGGGCGAGCTCCTG	1152	1	1995	111	1732	311	77	159	91	0	752	833	1471	1	1142	1692	1128	3190
>snap29-91	GGAGGTCCTCCGCAGGGCTG	549	128	1702	129	1404	50	0	0	49	0	126	15	1223	0	415	1461	714	285
>snap29-92	TCCTGCAGATGAGCTGTCCA	464	60	1266	613	552	288	108	11	16	14	198	0	1049	0	498	886	468	652
>snap29-93	CGCCAGCACCAGCAGGTCCC	249	0	844	0	270	0	0	0	0	0	287	0	258	0	132	530	367	5463
>snap29-94	AAGGCGCCCGGCCGGCCCCT	610	0	1489	719	881	144	0	130	29	0	623	2	956	2	362	890	815	1692
>snap29-95	GACATCTAACTTGTCCACTT	1071	132	2365	353	1474	838	0	18	120	0	695	0	1931	154	291	1788	1326	2237
>snap29-96	GTCCCTCCAAGGGGCCGGCC	130	0	204	0	42	0	0	6	13	0	0	0	236	0	144	137	78	1176
>snap29-97	CAATTTCTGTCTGCATCCCC	3101	359	4810	0	2910	242	260	183	322	0	701	22	2862	53	1567	2450	2994	3525
>snap29-98	ATAGCATTAAGAGCGTGTTT	1064	11	1995	129	800	576	1	5	112	0	2	2	1016	4468	279	1149	1353	3290
>snap29-99	TGTACGAGTCCGAGAAGGTT	444	0	604	0	950	0	0	8	22	0	190	0	155	0	120	167	423	638
>snap29-100	CGCCCGTCAGCGAGGAGTCC	850	0	1961	94	897	94	127	0	106	0	532	0	927	2	305	1259	987	2024
>snap29-101	TCTGGCTGATCTTCAAATCT	519	0	859	0	733	1213	0	59	1	0	0	1	626	1	350	683	487	603
>snap29-102	CCATCTTCTCTGTGCGCTCC	1451	0	3208	113	1124	742	0	1	132	0	766	0	1363	30	613	2872	1202	10351
>snap29-103	GGCCCGACGCGCCCGCGGAC	608	61	1903	86	713	342	31	84	23	0	19	0	451	0	255	1639	622	652
>snap29-104	GGAGGACGAAGGCGCCCGGC	198	0	116	0	22	0	0	0	0	0	77	0	172	0	113	79	93	0
>snap29-105	GTGAGGGTGCCATTCTGTTC	1819	95	4900	932	2057	537	102	99	32	0	1097	0	2428	2	448	3161	2206	7417
>snap29-106	CATGGCAGAACCAGCCCCTC	3123	160	6023	367	3940	697	396	37	189	0	1555	1	3452	1	1944	6673	2934	6295
>snap29-107	AGAGGCGACCCCAACCTTCT	1521	271	1901	184	1368	0	102	0	235	0	1036	0	1439	1	966	2045	1114	2800
>snap29-108	AGATGAGCTGTCCATGGGAC	1608	66	3965	1819	2289	877	433	273	160	299	671	0	2333	467	696	3666	2178	2297
>snap29-109	TAAGAGCGTGTTTGGGGGGC	224	0	756	98	374	487	56	0	35	0	164	0	618	0	384	1085	326	477
>snap29-110	AGGTCTCGGGCGTCCCTCCA	576	45	1103	0	257	5	129	0	12	0	479	0	413	0	289	614	939	297
>snap29-111	CACTCACCTGTTGTTGGGCT	155	0	300	0	112	233	0	0	0	1	0	0	247	0	69	231	168	485
>snap29-112	GACCCTGTCCCCAGAGGGGC	293	474	773	99	1262	103	0	57	0	0	92	0	501	1	330	882	380	1237
>snap29-113	GAACCAGCCCCTCTGGGGAC	2651	193	6126	644	2540	1513	98	264	138	35	1046	427	3580	334	1696	7451	3502	4949
>snap29-114	TCGCTGACGGGCGAGCTCCT	0	0	363	47	91	0	0	0	24	0	45	0	376	0	124	0	81	0
>snap29-115	CTGTATCATCCAGCTTTCTA	790	0	1730	327	1132	115	0	126	187	0	88	0	547	0	360	1415	910	2959
>snap29-116	GCACTCACCTGTTGTTGGGC	3684	210	10840	1676	3538	4637	431	250	241	140	1684	289	5439	424	2630	8674	4035	13121
>snap29-117	GGCCAGGGACCTGCTGGTGC	947	47	2482	33	1598	1	123	1	115	0	656	200	1071	0	244	1252	874	3281
>snap29-118	CCTGCTGGTGCTGGCGGCCG	73	0	115	0	0	0	0	0	0	0	0	0	39	0	38	0	45	0
>snap29-119	CGTCCCTCCAAGGGGCCGGC	227	0	357	0	269	0	0	0	17	0	299	0	134	0	236	522	259	0
>snap29-120	GCGGGCGCGTCGGGCCCGTC	1671	584	3257	220	1536	468	231	33	107	0	222	1	2077	1304	864	2572	1318	1942
>snap29-121	CGCGGGCGCGTCGGGCCCGT	1307	479	3115	518	1272	343	235	141	123	0	592	1	1371	296	529	2087	1129	3375
>snap29-122	TGCCTGTCCGCGGGCGCGTC	1270	0	3160	1309	277	446	0	51	1	0	233	0	398	1	266	1911	1065	1584
>snap29-123	AATAGCATTAAGAGCGTGTT	1171	193	2874	289	1533	1638	20	0	55	225	1191	470	1609	135	468	3068	2038	9313
>snap29-124	CTGCCTGTCCGCGGGCGCGT	130	0	188	0	100	13	0	0	102	0	0	0	263	0	173	1082	126	403
>snap29-125	CATCCAGCTTTCTAAGGTTT	1633	49	3138	209	2143	599	0	80	124	0	471	1	1499	34	768	768	1162	1354
>snap29-126	AGGTGGGGTCTCTACTGGTT	2451	91	7108	602	3861	277	474	59	216	36	1535	445	4116	1	2901	4744	2965	7719
>snap29-127	TGTTCAGGTGGGGTCTCTAC	491	8	725	57	729	25	0	0	9	0	190	0	531	30	186	759	254	453
>snap29-128	TAAGGTTTGGGTGGCTGGCC	1596	539	2945	6132	1604	1256	203	10	169	2	222	1584	951	178	612	4023	1429	5370
>snap29-129	TCATCCAGCTTTCTAAGGTT	865	4	951	1	157	0	0	8	3	0	396	0	350	0	0	418	601	25
>snap29-130	TCGAACGGATTGTAGCTTTT	533	77	1782	379	640	184	0	156	31	0	1	0	843	0	226	976	982	64
>snap29-131	CTAGGTTGCTGTCGATCTTC	782	0	2078	101	1450	741	167	0	123	0	200	0	1051	558	162	1188	720	2549
>snap29-132	CTCGAAGGTGTGGGTTCTTT	769	0	941	37	248	3	0	108	58	369	246	0	977	2	338	838	209	3060
>snap29-133	TTATAGCTTCTTTCAATCTT	1569	55	3313	60	1132	1136	73	0	143	217	854	0	1035	189	1221	3539	1930	4641
>snap29-134	CGGGCCCGTCGGGGAGGTCT	353	64	741	0	315	370	0	72	2	0	0	0	531	0	155	728	409	350
>snap29-135	GCTCGAAGGTGTGGGTTCTT	2114	119	3695	2027	2261	668	321	142	154	379	1721	101	2674	1639	874	3111	1969	7702
>snap29-136	CTTTCTAAGGTTTGGGTGGC	49	0	484	0	551	86	0	0	73	210	658	0	68	249	154	1784	426	1678
>snap29-137	CTCGCTGACGGGCGAGCTCC	227	0	378	0	198	329	0	58	0	0	413	22	390	98	101	529	385	791
>snap29-138	CGAACGGATTGTAGCTTTTA	181	0	508	0	0	303	0	113	25	0	90	0	294	0	146	587	208	741
>snap29-139	TAATGCTATTGATGTGTTTC	115	43	399	3652	149	52	0	3	24	4	19	0	214	1	74	126	132	1407
>vamp3-1	GGACATAATGCGAGTTAACG	294	922	1418	8	106	442	0	96	75	0	680	1	484	0	222	567	1370	1551
>vamp3-2	AATGCGAGTTAACGTGGACA	155	0	779	159	393	0	0	143	0	0	114	0	688	0	608	357	658	330
>vamp3-3	ATATTGGTGGAAGAATTGCA	1457	344	2939	768	2447	2171	319	1	60	100	233	1	1624	1	1035	5670	1042	6934
>vamp3-4	AAGTCTTCGATTACTGCCAG	473	176	1828	1	541	75	15	0	83	0	398	0	1073	0	466	551	1371	1926
>vamp3-5	AGTTGAAGAGGAAATATTGG	290	2	1011	0	322	663	0	1	62	0	421	1	813	32	73	853	470	723
>vamp3-6	GACACAAAATCAAGTAGATG	1081	885	3016	191	1052	2463	92	363	82	0	1039	0	713	373	927	3256	2072	3036
>vamp3-7	CGAGCGCAGCCAAGTTGAAG	243	153	1167	46	380	141	0	1	0	0	131	0	735	321	385	1176	1179	2109
>vamp3-8	AGCAGTTGGACCTGTAGACC	1106	3	4046	393	1683	795	380	1222	226	0	286	0	1735	57	625	4231	1882	2393
>vamp3-9	GATCACACTCATCTAGGTGG	4078	100	9548	231	7430	2392	368	167	328	79	994	138	4827	218	2350	7872	5133	9454
>vamp3-10	CATATGTTTTGTTACAGATG	1784	403	2878	166	1870	1777	331	178	172	0	597	595	1651	536	907	2963	1395	4366
>vamp3-11	TTACTGCCAGTGGCAGCAGT	224	0	799	106	573	82	0	0	29	0	205	120	310	0	273	1392	366	0
>vamp3-12	ATCTTCATCATCATCATCAT	1989	136	3632	62	1794	2556	297	1	211	142	1359	0	1386	232	884	2744	1674	3138
>vamp3-13	CCAATATTTCCTCTTCAACT	2709	9	5525	291	1902	3161	76	84	118	0	253	392	2793	8	1419	3945	3249	19614
>vamp3-14	ACAGGTCCAACTGCTGCCAC	793	173	2681	220	903	318	0	0	2	0	743	232	1648	0	621	1557	832	544
>vamp3-15	CGACCGTGCAGACGCACTGC	215	0	1199	0	495	218	89	3	15	24	66	1	597	354	132	490	691	1000
>vamp3-16	TCTCTCCTCCTTCTTAGTGT	4043	272	6640	4074	5448	1625	122	287	426	275	1432	69	3384	322	2281	7389	3677	6620
>vamp3-17	ATATGTTTTGTTACAGATGT	1292	78	2041	88	1353	464	0	0	201	0	392	0	982	1	796	3221	1392	1454
>vamp3-18	CTGCCTGCAGTGCGTCTGCA	43	0	394	1	301	37	0	0	0	0	0	0	335	0	195	323	90	0
>vamp3-19	CGTGCAGACGCACTGCAGGC	590	276	1578	585	660	146	49	85	0	0	384	0	515	70	663	817	954	1060
>vamp3-20	TGTTACAGATGTGGGCAATC	354	244	2476	183	1377	979	0	14	3	0	61	0	1756	15	417	3842	935	1090
>vamp3-21	TTGTTACAGATGTGGGCAAT	1714	0	2519	13	766	1841	149	76	115	0	207	259	1404	6630	548	4040	800	3182
>vamp3-22	TTTACATGTTCCAGGTCTAC	322	135	1366	233	421	609	154	12	77	0	40	119	1171	78	464	1108	984	3288
>vamp3-23	GCGTAGCGTCACTCACATTT	961	1	2893	72	1596	1929	177	7	18	0	659	19	2141	1	571	2117	1079	3065
>vamp3-24	CCAAGTTGAAGAGGAAATAT	562	86	1612	381	802	392	231	0	76	0	0	575	465	0	494	727	500	2023
>vamp3-25	CGTCTAACTCAGAGAGCTTC	306	94	591	0	631	98	82	0	0	0	330	0	630	0	1	271	331	166
>vamp3-26	AGTTAACGTGGACAAGGTTC	732	0	879	0	325	0	0	1	0	0	362	0	820	0	363	385	482	1451
>vamp3-27	GGCAATCGGGATTACTGTTC	416	0	1749	1	1268	280	0	49	58	0	296	101	940	1	277	2206	876	1503
>NonTargeting-1	ACGGAGGCTAAGCGTCGCAA	770	481	1818	128	777	458	90	0	72	38	615	387	1141	0	206	2370	633	984
>NonTargeting-2	CGCTTCCGCGGCCCGTTCAA	489	63	525	68	144	282	0	14	0	0	576	46	657	323	172	659	580	1438
>NonTargeting-3	ATCGTTTCCGCTTAACGGCG	995	222	1652	539	1019	897	82	1	85	0	548	0	1064	793	378	2147	418	1802
>NonTargeting-4	GTAGGCGCGCCGCTCTCTAC	713	240	2876	95	1372	1335	161	55	74	0	686	1	759	532	914	3964	1049	3445
>NonTargeting-5	CCATATCGGGGCGAGACATG	413	21	986	30	355	76	0	0	0	21	85	0	1048	6	340	2396	277	766
>NonTargeting-6	TACTAACGCCGCTCCTACAG	2502	182	4165	347	1450	1379	563	39	246	0	1293	0	2921	46	883	4161	2154	2628
>NonTargeting-7	TGAGGATCATGTCGAGCGCC	251	0	1184	21	651	720	10	0	66	0	214	0	940	516	139	1034	756	1595
>NonTargeting-8	GGGCCCGCATAGGATATCGC	1209	84	3197	875	1301	1042	0	30	129	8	106	1	1724	476	407	3582	1534	10970
>NonTargeting-9	TAGACAACCGCGGAGAATGC	339	85	1100	0	811	309	24	0	16	0	108	0	656	155	393	788	544	295
>NonTargeting-10	ACGGGCGGCTATCGCTGACT	1770	461	4902	57	1424	3329	0	0	167	0	650	1	1880	76	1084	4569	1797	5118
>NonTargeting-11	CGCGGAAATTTTACCGACGA	859	0	1270	71	772	533	39	87	125	0	0	1	1439	39	537	1104	929	1623
>NonTargeting-12	CTTACAATCGTCGGTCCAAT	2247	0	3848	225	1805	1912	3	297	138	74	291	104	2224	392	1039	6035	2318	7455
>NonTargeting-13	GCGTGCGTCCCGGGTTACCC	289	188	887	2	168	344	37	0	126	0	389	713	158	0	73	789	321	2320
>NonTargeting-14	CGGAGTAACAAGCGGACGGA	381	0	1031	0	206	0	174	0	0	0	540	0	307	573	38	1069	321	0
>NonTargeting-15	CGAGTGTTATACGCACCGTT	479	64	1510	1	564	257	0	7	37	37	227	0	468	0	728	2584	807	1548
>NonTargeting-16	CGACTAACCGGAAACTTTTT	206	143	717	5	245	502	0	0	15	0	0	256	1343	2	119	2135	291	1161
>NonTargeting-17	CAACGGGTTCTCCCGGCTAC	1696	22	3588	4331	1492	2745	149	33	87	122	1207	319	1154	115	1410	2567	1611	2205
>NonTargeting-18	CAGGAGTCGCCGATACGCGT	715	1	1346	67	731	1153	64	0	15	0	181	0	504	259	619	1440	524	4939
>NonTargeting-19	TTCACGTCGTCTCGCGACCA	611	184	3135	0	1539	2808	192	39	11	0	391	0	2162	1519	1046	2301	1044	2289
>NonTargeting-20	GTGTCGGATTCCGCCGCTTA	3809	80	7801	12810	3112	4441	1	341	407	0	1404	1178	3676	408	1471	10547	2384	5094
>NonTargeting-21	CACGAACTCACACCGCGCGA	2748	120	6653	6287	2679	3846	716	143	242	0	1448	5	2260	26	1349	6209	3641	17166
>NonTargeting-22	CGCTAGTACGCTCCTCTATA	597	617	1834	95	1456	548	383	58	7	9	400	0	589	30	613	1417	955	1854
>NonTargeting-23	TCGCGCTTGGGTTATACGCT	0	74	858	540	35	226	0	0	29	0	0	1	225	0	59	2071	372	177
>NonTargeting-24	CTATCTCGAGTGGTAATGCG	356	0	619	440	237	165	0	86	0	1	320	0	493	0	322	2026	407	492
>NonTargeting-25	AATCGACTCGAACTTCGTGT	2274	320	5745	183	3090	1792	0	127	173	420	351	2	2180	330	1078	3963	2268	4047
>NonTargeting-26	CCCGATGGACTATACCGAAC	1102	110	3368	298	2432	2351	154	69	12	0	801	288	1843	492	693	5736	1542	6644
>NonTargeting-27	ACGTTCGAGTACGACCAGCT	267	106	1170	0	801	301	126	0	0	0	307	220	746	0	201	544	946	1028
>NonTargeting-28	CGCGACGACTCAACCTAGTC	730	0	1220	0	883	58	0	44	37	0	467	0	304	42	569	1418	651	1974
>NonTargeting-29	GGTCACCGATCGAGAGCTAG	593	97	2282	655	1405	1807	154	518	49	27	716	845	1613	153	1104	2552	1126	4145
>NonTargeting-30	CTCAACCGACCGTATGGTCA	537	62	1490	1388	456	830	1	3	0	147	1	391	599	1	302	2301	343	6879
>NonTargeting-31	CGTATTCGACTCTCAACGCG	617	37	1797	139	730	1386	0	0	152	0	591	0	1344	640	497	923	758	5424
>NonTargeting-32	CTAGCCGCCCAGATCGAGCC	625	1340	1167	72	1002	151	0	91	21	0	0	148	864	655	387	1189	570	1231
>NonTargeting-33	GAATCGACCGACACTAATGT	596	0	1451	432	823	1086	1	12	0	0	447	1	629	58	1137	1035	894	1588
>NonTargeting-34	ACTTCAGTTCGGCGTAGTCA	1469	77	4094	786	2622	1204	2	105	130	134	1109	129	2946	1	1151	5858	2214	5231
>NonTargeting-35	GTGCGATGTCGCTTCAACGT	651	73	1390	2716	1002	726	35	1	38	0	341	138	827	0	737	1090	904	3131
>NonTargeting-36	CGCCTAATTTCCGGATCAAT	2255	572	4680	293	2593	3469	48	35	168	48	413	1175	2399	873	1013	7582	2175	12799
>NonTargeting-37	CGTGGCCGGAACCGTCATAG	381	38	1258	0	306	1	10	8	11	0	91	1	531	136	393	642	303	852
>NonTargeting-38	ACCCTCCGAATCGTAACGGA	305	120	668	184	215	63	0	0	37	0	314	0	182	0	223	954	445	283
>NonTargeting-39	AAACGGTACGACAGCGTGTG	1357	1	2562	2622	1651	686	201	0	110	0	251	0	1500	226	537	2504	1286	6230
>NonTargeting-40	ACATAGTCGACGGCTCGATT	491	61	1125	0	666	1449	110	1	68	0	0	0	601	1	403	1147	1233	2414
>NonTargeting-41	GATGGCGCTTCAGTCGTCGG	308	2	1221	0	546	2219	0	1	112	0	43	0	881	0	279	954	610	1113
>NonTargeting-42	ATAATCCGGAAACGCTCGAC	668	0	1809	251	1395	2894	0	28	79	1	966	14	899	75	645	2819	862	7330
>NonTargeting-43	CGCCGGGCTGACAATTAACG	638	5	1426	0	1021	2938	307	79	16	0	311	45	1277	184	116	1438	890	178
>NonTargeting-44	CGTCGCCATATGCCGGTGGC	938	247	1790	196	740	2999	0	25	13	0	47	1	874	3	318	4287	1117	3571
>NonTargeting-45	CGGGCCTATAACACCATCGA	575	303	1706	443	676	930	21	157	15	68	310	215	807	69	282	1885	823	2706
>NonTargeting-46	CGCCGTTCCGAGATACTTGA	564	0	1515	48	436	631	177	0	105	0	0	0	439	6	0	526	340	340
>NonTargeting-47	CGGGACGTCGCGAAAATGTA	80	0	331	0	0	0	0	0	0	0	0	0	14	0	62	408	244	0
>NonTargeting-48	TCGGCATACGGGACACACGC	746	1	2350	42	281	371	0	8	131	100	1	0	854	91	643	1716	828	1668
>NonTargeting-49	AGCTCCATCGCCGCGATAAT	1392	42	2994	1072	1363	271	1	9	33	0	517	0	1423	1	522	2872	1155	1410
>NonTargeting-50	ATCGTATCATCAGCTAGCGC	161	0	594	25	310	727	0	123	0	0	303	0	353	0	273	159	388	530
>NonTargeting-51	TCGATCGAGGTTGCATTCGG	360	0	969	420	1441	331	0	78	24	0	50	0	622	0	503	1032	740	527
>NonTargeting-52	CTCGACAGTTCGTCCCGAGC	480	55	721	3	492	297	0	0	0	0	9	0	351	23	184	879	442	508
>NonTargeting-53	CGGTAGTATTAATCGCTGAC	370	131	2119	17	1584	4070	69	151	215	45	615	1	1851	0	613	4525	2209	5477
>NonTargeting-54	TGAACGCGTGTTTCCTTGCA	230	0	418	176	162	0	7	210	0	0	0	0	290	29	89	345	135	672
>NonTargeting-55	CGACGCTAGGTAACGTAGAG	867	152	2013	26	234	781	0	44	101	0	225	0	1552	0	178	2361	1209	7283
>NonTargeting-56	CATTGTTGAGCGGGCGCGCT	617	165	1993	61	1310	533	12	62	30	155	119	648	1679	3	798	2807	909	2928
>NonTargeting-57	CCGCTATTGAAACCGCCCAC	444	187	1100	0	273	285	0	91	63	0	267	0	255	0	461	1372	294	278
>NonTargeting-58	AGACACGTCACCGGTCAAAA	874	120	2767	61	777	781	0	153	125	29	378	0	1175	1	497	3128	1920	2336
>NonTargeting-59	TTTACGATCTAGCGGCGTAG	349	62	450	0	23	197	0	0	13	0	0	0	80	0	369	691	59	314
>NonTargeting-60	TTCGCACGATTGCACCTTGG	1393	1	2725	3499	1290	1347	0	1	17	99	1476	211	1127	10	691	2461	1824	3413
>NonTargeting-61	GGTTAGAGACTAGGCGCGCG	1799	1	3624	89	2926	2421	1	129	165	20	76	0	1776	621	852	2248	1081	3053
>NonTargeting-62	CCTCCGTGCTAACGCGGACG	145	0	336	0	192	67	0	0	0	0	0	0	135	0	0	209	73	0
>NonTargeting-63	TTATCGCGTAGTGCTGACGT	387	0	852	455	156	76	0	1	0	0	1	0	374	164	33	1511	252	1899
>NonTargeting-64	TACGCTTGCGTTTAGCGTCC	2485	99	4718	7599	1784	2166	33	113	213	42	184	27	2398	382	1236	4697	2823	6507
>NonTargeting-65	CGCGGCCCACGCGTCATCGC	493	107	1394	264	589	937	27	0	5	0	313	0	451	1	480	656	742	1367
>NonTargeting-66	AGCTCGCCATGTCGGTTCTC	405	67	693	18	231	180	0	0	0	0	49	0	294	0	151	412	561	1822
>NonTargeting-67	AACTAGCCCGAGCAGCTTCG	140	0	686	0	322	0	0	1	16	393	0	0	122	0	0	346	118	490
>NonTargeting-68	CGCAAGGTGTCGGTAACCCT	2405	454	5545	1334	4183	2802	0	24	174	112	772	136	4095	821	1731	5788	2894	7282
>NonTargeting-69	CTTCGACGCCATCGTGCTCA	784	43	1156	0	593	273	0	16	68	0	333	0	1002	1	239	2830	479	901
>NonTargeting-70	TCCTGGATACCGCGTGGTTA	324	26	1654	879	836	540	31	8	93	0	52	0	573	381	348	1045	680	1432
>NonTargeting-71	ATAGCCGCCGCTCATTACTT	588	200	1399	414	1028	1948	0	25	40	0	191	0	248	1	138	1019	430	1516
>NonTargeting-72	GTCGTCCGGGATTACAAAAT	906	1	1798	305	433	162	0	8	73	0	947	306	1215	710	656	2859	809	3596
>NonTargeting-73	TAATGCTGCACACGCCGAAT	1725	49	4962	370	3380	1739	43	747	273	592	726	264	2951	235	1358	7111	2549	6883
>NonTargeting-74	TATCGCTTCCGATTAGTCCG	418	205	1554	1	1212	754	0	33	59	0	54	0	467	1	161	1707	794	1591
>NonTargeting-75	GTACCATACCGCGTACCCTT	1024	0	2114	509	935	800	32	195	2	0	0	186	1597	304	585	2613	1195	2474
>NonTargeting-76	TAAGATCCGCGGGTGGCAAC	555	7	1749	274	698	842	0	12	132	0	576	232	1053	821	307	2551	1157	2056
>NonTargeting-77	GTAGACGTCGTGAGCTTCAC	696	0	1877	247	991	1299	100	184	0	1	561	0	819	2	563	4403	1138	239
>NonTargeting-78	TCGCGGACATAGGGCTCTAA	508	1374	401	0	971	484	229	0	0	6	228	0	637	0	474	184	253	2527
>NonTargeting-79	AGCGCAGATAGCGCGTATCA	781	0	1315	1786	1426	1299	73	9	19	0	424	49	593	0	631	2909	790	1813
>NonTargeting-80	GTTCGCTTCGTAACGAGGAA	220	0	408	0	75	146	0	0	0	0	147	0	481	0	13	548	146	0
>NonTargeting-81	GACCCCCGATAACTTTTGAC	889	45	3007	155	1045	895	68	202	0	0	158	0	1475	1	369	2573	1241	2693
>NonTargeting-82	ACGTCCATACTGTCGGCTAC	483	130	1355	2222	955	1353	190	80	96	59	1188	1	736	490	290	2276	1413	2302
>NonTargeting-83	GTACCATTGCCGGCTCCCTA	708	63	1190	81	663	1222	0	78	0	274	356	0	1276	7	517	1570	853	354
>NonTargeting-84	TGGTTCCGTAGGTCGGTATA	1179	0	1916	0	718	1902	142	21	51	1	134	41	1210	205	565	2616	1329	619
>NonTargeting-85	TCTGGCTTGACACGACCGTT	3210	190	6155	6592	3618	784	181	150	373	0	1081	2	3774	654	1619	6790	3150	16060
>NonTargeting-86	CGCTAGGTCCGGTAAGTGCG	1246	0	3095	1802	1622	2103	0	49	142	24	716	0	1376	1073	851	2135	972	1282
>NonTargeting-87	AGCACGTAATGTCCGTGGAT	1413	50	3777	379	1657	3792	158	0	63	39	372	2	2586	282	489	3395	2206	9913
>NonTargeting-88	AAGGCGCGCGAATGTGGCAG	1098	97	1864	481	1451	1269	91	55	9	87	125	1	1334	2	712	1363	889	2032
>NonTargeting-89	ACTGCGGAGCGCCCAATATC	1540	244	3832	1335	1632	2155	219	58	163	0	1180	0	1882	181	855	5008	1821	3382
>NonTargeting-90	CGTCGAGTGCTCGAACTCCA	1139	100	2236	1970	503	951	190	0	134	0	186	1	561	1	259	1892	1049	2455
>NonTargeting-91	TCGCAGCGGCGTGGGATCGG	399	0	1221	117	455	1051	0	0	84	0	275	29	927	26	302	1510	517	1909
>NonTargeting-92	ATCTGTCCTAATTCGGATCG	569	0	1051	0	137	0	0	1	12	0	0	0	377	0	209	544	318	791
>NonTargeting-93	TGCGGCGTAATGCTTGAAAG	549	0	450	77	58	0	0	0	0	0	399	359	321	0	154	273	363	863
>NonTargeting-94	CGAACTTAATCCCGTGGCAA	385	0	1199	149	890	2152	0	8	10	0	166	1	884	31	269	2495	640	3343
>NonTargeting-95	GCCGTGTTGCTGGATACGCC	695	97	1219	56	685	586	0	0	58	149	443	88	661	0	578	1067	932	265
>NonTargeting-96	TACCCTCCGGATACGGACTG	376	667	831	3930	167	509	0	0	17	0	700	0	886	142	203	826	488	115
>NonTargeting-97	CCGTTGGACTATGGCGGGTC	393	0	949	0	724	1117	28	0	24	11	362	0	150	169	442	1136	542	611
>NonTargeting-98	GTACGGGGCGATCATCCACA	623	25	1452	106	311	1483	0	0	0	0	560	0	370	54	390	1017	616	1483
>NonTargeting-99	AAGAGTAGTAGACGCCCGGG	886	133	1603	811	903	915	61	4	42	0	37	242	1732	0	374	4118	842	2077
>NonTargeting-100	AAGAGCGAATCGATTTCGTG	829	0	965	500	291	1050	0	1	76	0	0	47	580	0	394	1049	600	1401
>NonTargeting-101	CGGCTCGTTCTACGCACTGA	2044	86	4868	3494	1231	1166	66	0	290	470	446	2	1867	537	967	1964	1466	3220
>NonTargeting-102	TCCAGCGCGAGCTTACTCGT	9	0	240	1	317	2	0	0	0	4242	0	255	203	0	37	257	134	0
>NonTargeting-103	GGAGTGGTCCCGTACGCAAC	682	137	1810	4511	1241	1557	55	137	21	0	538	1	1877	468	783	2871	1619	4436
>NonTargeting-104	CAAGACCTTATCGTGCAGCG	418	0	803	281	541	94	0	0	0	0	163	0	453	0	2	526	419	1504
>NonTargeting-105	ACGTCGTTTAGCACCCGGCT	384	118	1251	0	608	0	0	199	29	0	1	1	539	3114	251	895	497	971
>NonTargeting-106	TTTCAGGCTACGGGCGCGGG	2275	155	3336	493	1335	1471	0	140	171	66	708	2	2067	513	986	3602	1693	4799
>NonTargeting-107	CAATCGGCGACGTTTTAAAT	1625	610	3636	602	2035	1040	0	40	174	16	680	0	2451	182	904	2267	2223	5239
>NonTargeting-108	GTACCCCTATGGCCGTTCTA	585	0	1815	0	590	301	505	0	76	149	165	73	1062	142	321	2131	442	476
>NonTargeting-109	TACCCACGCGTATTCCATCT	1875	1170	5007	1489	3166	1567	91	119	106	46	582	48	2954	44	1345	4407	2796	9295
>NonTargeting-110	CTTGTTGCGTATACGAGACT	839	30	1899	1	1348	1428	141	31	32	115	1572	1	1844	1	625	1677	1056	3290
>NonTargeting-111	GAACGCCGCTCAAGTTGATA	1557	154	4553	22900	1162	433	279	0	168	1	1117	13	2344	253	561	4725	1888	3403
>NonTargeting-112	CGCAGTACGTATAGACTTAA	5200	605	8102	387	4971	5756	105	93	281	173	1928	202	4978	645	1616	9022	4567	6988
>NonTargeting-113	GCGAACCCCGTAGCCAGGCT	0	0	106	0	0	0	0	0	0	0	0	0	171	0	40	0	62	0
>NonTargeting-114	CCTCGGGCGTAAATACTCAT	1009	25	1336	9	715	1768	86	89	45	55	248	170	1361	113	257	1607	627	772
>NonTargeting-115	AGGGCACCCGGTTCATACGC	390	400	2155	85	1914	1660	270	99	30	0	584	124	1024	136	600	3230	959	2173
>NonTargeting-116	CACGGCCTAACTTGCTGATA	1006	36	1010	224	682	1185	102	0	0	2	252	0	654	0	172	288	187	929
>NonTargeting-117	CCGGGAGATTAACGTTAATT	456	0	1830	94	729	3161	0	0	0	0	390	0	288	0	233	621	640	793
>NonTargeting-118	ATCTCGGGTCGACTGCGGAT	412	64	1250	0	640	241	0	10	13	56	252	248	649	538	660	4569	312	3908
>NonTargeting-119	CGCCGGGACCGTTAGGGAAT	318	58	1297	3	775	113	0	18	0	0	17	0	892	126	71	809	712	1265
>NonTargeting-120	GCAAACCCGAGTGACACGTC	288	0	1230	0	997	308	0	34	10	590	325	0	420	0	549	2104	636	421
>NonTargeting-121	GTGCGTGAGTATTAACGCTC	185	0	812	0	378	0	0	0	50	0	49	112	213	0	592	211	602	687
>NonTargeting-122	GCTTAACCTATCCGCCAGTA	1122	0	2094	2	1460	716	73	22	121	100	284	50	802	106	87	1526	1705	2627
>NonTargeting-123	TGGCCACGAATTCCGCCGCC	921	156	2772	153	1490	1246	177	104	46	449	71	167	2470	202	929	2312	1581	2901
>NonTargeting-124	GTAAGGCCCGCGTACGAGCT	384	0	322	0	660	491	94	0	106	0	0	0	244	0	1	420	167	217
>NonTargeting-125	CTCCTTACGTCGGGCATTAA	835	333	2247	107	1560	729	41	0	54	10	697	54	1230	247	665	2985	1197	2127
>NonTargeting-126	ATTCCTTCGGCGCTCTGCGT	4554	441	9980	3734	5547	4215	237	418	572	352	1415	742	5032	518	2012	10942	4479	10513
>NonTargeting-127	ATGCGCTTTAATCGCCGTTC	870	1	3080	0	381	1533	0	158	2	102	617	0	1283	371	655	2861	1292	5071
>NonTargeting-128	TTAGCCCTCGATTGGTTGCG	703	315	1234	29	543	1666	0	102	4	156	260	0	658	0	174	1905	331	1740
>NonTargeting-129	AACGCTGTCGTACGTGTATA	3275	734	7382	3732	3307	3181	3	438	273	0	1182	516	3361	472	1371	8599	3346	10934
>NonTargeting-130	TAACGCGCATATCTGAACAC	1325	47	2795	3	1647	2494	0	202	240	1	365	0	1347	1137	928	2470	1375	8927
>NonTargeting-131	CGCTAGGTTATTTCGTGGCC	1549	44	2888	958	1632	531	77	112	131	0	613	0	1555	917	639	3464	1444	965
>NonTargeting-132	AATATTTGGCTCGGCTGCGC	2181	336	2233	434	3066	1263	0	61	1	109	334	394	1584	173	739	3164	1696	1430
>NonTargeting-133	CAATATCGGGTGCTACAGGA	765	1	669	12	766	67	40	33	34	0	488	0	659	37	439	2530	602	1426
>NonTargeting-134	CGGCCGCATCCTGTTATATT	226	25	489	240	317	370	0	12	49	10	76	15	444	1	435	1540	319	647
>NonTargeting-135	CTGGATCGCCCGCAGAAATA	942	974	1928	124	1323	1339	253	108	140	0	1193	0	1028	174	680	2405	867	1717
>NonTargeting-136	ATTAGCACGGCGACCTTCTA	1029	0	2583	336	1147	959	88	0	49	0	201	140	1271	1	527	1881	1488	3331
>NonTargeting-137	TGGAAATCGACTGTGCGCTT	3136	424	5228	1276	2238	1916	0	145	209	314	1441	47	2654	38	1798	5860	2035	3201
>NonTargeting-138	ATTAGCCGTTGCCATATCAA	1679	130	3214	997	2986	1111	120	19	293	4	350	109	1358	2043	1120	4925	2123	3326
>NonTargeting-139	ACCCGATAATAGCTACTGGT	393	0	1338	573	666	505	0	39	102	99	0	140	388	0	100	2078	346	1187
>NonTargeting-140	ATTCAGCGCGCTCGCCCTGG	1091	29	1895	1	703	292	147	0	0	0	206	463	1909	1	581	1687	1127	1584
>NonTargeting-141	CCCGCCGAAGACCCTGCTTG	1467	215	2740	194	1372	943	0	42	117	0	838	369	1259	120	871	2464	1690	3541
>NonTargeting-142	TGCCGTGAAAAGACGCTGCG	791	70	819	158	137	801	0	0	0	0	280	0	427	1	620	650	231	6585
>NonTargeting-143	CTTACGCGCCTGGTCAAAAG	90	0	362	222	477	321	0	132	18	0	50	0	51	0	22	373	85	119
>NonTargeting-144	CGCATAAGTCGATAGACACA	356	175	561	4562	377	291	5	0	161	1	506	0	210	1	117	295	334	3333
>NonTargeting-145	GTCATCAGCGATTTGACGAG	366	0	440	0	374	81	54	0	55	0	0	276	103	0	94	442	293	895
>NonTargeting-146	CGAATCGGAACTTTGTACCG	944	3	1696	1	1003	2289	135	1	16	1	674	44	1431	0	1147	2580	1261	4498
>NonTargeting-147	AGGTCAAGCCGACCTCGAAC	57	0	410	0	219	58	0	0	0	0	0	0	160	0	86	302	214	464
>NonTargeting-148	TGCGCCTTACTCGTTAACTG	1554	1	5462	1088	1663	440	36	80	299	0	832	124	2733	1581	1504	3766	2713	8707
>NonTargeting-149	ATCTGAGCGTTTTCGGCCGC	488	597	1117	105	384	1272	109	2	76	0	541	0	110	1	247	1431	636	3049
>NonTargeting-150	ACGGTACATGCGCATGAGTC	1255	219	1843	186	713	626	0	89	115	0	456	0	1434	1	549	2366	1234	8773
>NonTargeting-151	TGACGCGATAGAGTTGGCTT	340	169	1595	475	429	652	0	0	49	0	141	15	682	148	165	306	431	1978
>NonTargeting-152	TTCACCGTCCACGTGCGCAT	1437	25	3058	152	815	1122	7	117	118	0	127	2	1719	150	675	3281	1521	3433
>NonTargeting-153	TTCTTCGGCCTACACCCGGT	340	0	912	371	228	910	98	125	27	0	166	0	395	1	179	1072	402	1407
>NonTargeting-154	GGAATTACGACTAACCGATT	834	6	1945	3247	1425	736	1	47	74	0	0	209	1016	379	310	2376	1121	667
>NonTargeting-155	TGCGGGGAGCTCTCTTAATG	1138	0	1846	5	853	1047	72	0	21	0	161	184	1039	354	606	1238	939	2348
>NonTargeting-156	TAGAGATATCCGATCGTGGT	556	130	1157	0	691	1045	0	12	108	0	1	0	801	81	354	1171	1224	1569
>NonTargeting-157	GGGTGCCCACTAATAGCCGC	466	0	410	0	310	853	0	0	41	0	117	1	264	46	183	1283	490	349
>NonTargeting-158	TGCAGTCGCGCTGAGCGTCA	1166	156	3425	3	1695	447	22	179	111	12	336	431	1777	0	516	4880	1743	4554
>NonTargeting-159	GGATTGAATGGCTAACGCGG	199	0	696	29	361	98	0	0	1	0	0	0	223	1437	168	301	163	1889
>NonTargeting-160	GCGGTTCCGGGAGCACATTT	351	0	952	2754	60	155	0	1	74	0	60	41	478	1	457	524	438	1166
>NonTargeting-161	GAAGACGTGCTGGCGTCACC	1571	206	4936	793	2099	1831	72	19	208	0	1212	254	1584	80	574	7104	1600	5702
>NonTargeting-162	GGCGCATTAAAGTCGAGAGC	299	111	770	0	671	129	0	122	22	0	0	0	133	475	165	1028	428	1004
>NonTargeting-163	GACGTAGCCTTCCGAAATAT	803	132	3318	1	1231	3330	0	25	102	59	610	428	1820	44	1030	4532	2091	1449
>NonTargeting-164	GGTTCGAGACCTACTTAAGT	1392	22	2515	223	790	1345	210	228	112	5	0	24	2108	386	691	2557	821	1406
>NonTargeting-165	TGAAGTGGGGCGTCGGACAC	1167	300	2072	1	1149	3091	165	86	26	0	776	26	1080	1	582	1944	675	5262
>NonTargeting-166	CTATATTGTCGCGCAGTGGA	1527	0	2953	113	1924	662	342	3	29	0	703	0	1986	175	515	5150	1490	3193
>NonTargeting-167	CGGCTTTGTTGCCCGTAAGC	445	1	1275	41	402	220	0	66	0	2	577	0	1311	1	134	2667	630	1713
>NonTargeting-168	TCCCGGTTGGTGAACGATAC	740	230	2266	2446	947	1409	0	15	19	0	839	0	775	562	245	1307	845	2861
>NonTargeting-169	TTAACTCGAACGCTCGAAAG	2008	18	2488	6312	838	1634	5	62	49	94	238	1177	1161	1338	557	3022	1545	3030
>NonTargeting-170	GGACTATCCACCGTTTACTC	1412	2	1748	13966	776	1826	38	1	89	1	342	1	948	348	417	2610	700	2581
>NonTargeting-171	CAGTAGCGATCGAATGTCAA	103	0	575	0	512	1605	0	0	0	0	0	0	148	0	82	256	78	153
>NonTargeting-172	TAGGCGCCCGTAGCATTGGA	814	270	1877	444	965	893	18	14	31	0	245	24	930	1	707	1543	1044	4212
>NonTargeting-173	GCGGCGTCTGGGAATCGTTC	540	14	2116	0	1121	1442	0	0	1	116	1382	0	1052	909	572	1958	739	928
>NonTargeting-174	CAGTGTCCGAGCGATATTTT	3261	698	5488	209	2935	1362	71	236	92	4	1106	773	3137	88	2307	3468	3646	11910
>NonTargeting-175	TTCAATCACCTCACGGTAAG	868	432	3338	98	1686	1426	217	41	48	13	785	0	3255	26	828	5029	2020	5125
>NonTargeting-176	CGGTTTACATCTGCCCATCG	310	0	1661	8	444	901	0	0	89	0	46	0	1358	91	318	1245	432	2167
>NonTargeting-177	GGGCGTGTATGTTCGTATTG	1082	0	1525	1490	747	128	0	1	71	0	39	0	1077	516	635	2807	1079	598
>NonTargeting-178	GCGGCGTCATCCACGCGTGC	787	201	3329	528	1116	1119	4	65	214	0	1151	34	1629	2	600	1800	1137	5387
>NonTargeting-179	GGGTATAGACGCGATCCTCA	831	53	2331	105	808	1734	372	0	204	0	359	1	2082	505	1301	4409	1227	8667
>NonTargeting-180	ACAGCGCTCTCGTGTACTAT	3153	124	5237	1198	2226	2199	1	68	232	716	1630	1	2598	482	1313	5156	3256	5265
>NonTargeting-181	ACTAGCCTGTTCGCGAGTAG	197	360	1188	113	1047	175	0	0	78	0	175	0	351	1	214	1147	954	580
>NonTargeting-182	GACCGCGTGAGATAACGTCA	325	0	588	132	535	267	106	0	75	0	46	0	366	0	204	782	836	0
>NonTargeting-183	CGCGTGCATCTGCCGAAGGC	115	0	0	0	0	0	0	0	0	0	0	0	0	0	0	153	0	0
>NonTargeting-184	AAAACATCGACCGAAAGCGT	0	0	344	0	88	9	0	0	95	0	0	0	70	0	67	0	0	251
>NonTargeting-185	ACACCGAAGCACCTGTACGT	967	27	1857	5273	603	3347	0	0	128	21	1076	119	1636	2	933	2933	1467	1944
>NonTargeting-186	GGGTCGAGGACTAATAGATT	312	104	869	7520	0	234	0	42	49	0	0	0	384	0	67	1434	268	1535
>NonTargeting-187	ACGCCTCCTCAAATTAGCTC	0	0	0	0	342	378	0	0	57	2	0	0	104	0	0	276	45	0
>NonTargeting-188	CCTACGCGGTAGGGAACTTT	235	115	689	0	1	445	0	1	0	0	0	44	671	0	172	389	211	2298
>NonTargeting-189	AAGCACTAGTCCGTATGATG	1951	0	2915	2	735	2384	21	2	154	0	714	0	1222	2	688	6103	2389	8568
>NonTargeting-190	AGGCGCCAACATTGACCGTA	1904	13	3751	384	1893	1762	30	26	72	0	414	23	2039	190	581	2266	1722	1477
>NonTargeting-191	TAATCATGCACATTCGGGAC	567	22	1856	485	734	395	0	0	0	56	426	0	550	3740	114	3570	571	3018
>NonTargeting-192	CGTCGGGTAGCTATTTCTTT	1654	390	5496	1100	2774	2113	0	51	43	291	900	29	2600	519	418	4577	2463	7061
>NonTargeting-193	GTGCGACGAATTGTCCTGAG	1167	342	2327	35	1515	1983	0	110	0	0	1171	162	1864	0	726	3765	1239	1667
>NonTargeting-194	CTTCCGTTATTCGGAAGTGA	7	0	254	0	0	0	0	0	0	0	1	0	33	0	0	7	117	0
>NonTargeting-195	TACTGGAGTTTGCGACTCGG	295	28	1028	2554	389	78	0	0	56	0	0	0	402	0	314	1311	715	806
>NonTargeting-196	ATCCAGATCACCACGCGTCA	1026	0	2083	0	1479	606	0	150	53	55	6	440	1068	1	141	1943	509	3889
>NonTargeting-197	CGTTAAGACTAGCTCGGTTT	479	0	1129	0	927	366	0	0	77	0	142	0	349	0	75	650	324	686
>NonTargeting-198	ATACGGCCGAAGCCCCTTCA	3442	539	7616	1569	3466	7356	152	125	171	88	2479	153	3679	1190	2616	6539	3773	9778
>NonTargeting-199	AACATCTCGTTAGGGGTATC	592	182	464	0	422	631	83	0	98	0	1	0	389	0	9	837	464	1022
>NonTargeting-200	GTCAGGTAATAGTCGGACTC	1087	232	3451	322	2198	2385	159	64	135	134	855	0	2578	107	911	4398	1741	4840
>NonTargeting-201	TTCGAGGTCCGGACAGGTCG	434	0	442	24	418	453	0	77	0	0	289	0	434	1	50	339	221	525
>NonTargeting-202	TGAGCATTCGTAGCCCAGCA	687	37	1644	0	755	177	0	82	70	0	0	0	1130	0	275	513	476	1348
>NonTargeting-203	TAAGGCGACCTGCGCTTGTG	1036	67	1892	156	787	1410	3	307	0	63	1745	0	1203	124	521	1878	1729	787
>NonTargeting-204	AGCTGCGCGCTACTGGATCA	555	359	1065	6605	494	245	63	0	90	0	119	0	527	0	493	862	785	1432
>NonTargeting-205	GCAAAAACCCAACGCTATTC	3141	510	7062	162	3361	3393	48	42	140	0	2777	123	3702	989	1913	9549	3703	7427
>NonTargeting-206	GCCGCCGATTTCATAAGTAA	966	8	2139	56	1519	1466	130	43	18	0	296	0	1496	29	633	3386	1084	1957
>NonTargeting-207	GTTCCGTGAGGGTTACTTCA	1212	73	1765	237	822	924	0	21	50	0	278	0	1400	2	745	2598	780	3319
>NonTargeting-208	CGGGGAATTGCACGGCGGAA	2141	0	4217	1701	1098	1163	1	29	89	1	273	194	2645	325	1023	5897	1700	6043
>NonTargeting-209	TGTCTTTAAACACGCCATCG	543	0	489	0	1048	272	0	0	52	0	0	0	76	1	665	1211	555	127
>NonTargeting-210	ACAAAATGCCGTGCGTCAAT	1308	251	3011	772	1214	2842	1	71	30	28	256	1	1560	1577	625	3445	1630	922
>NonTargeting-211	ACGCTCAGCACCCGCTATGC	588	520	878	275	514	172	0	0	87	0	326	0	667	19	276	609	443	660
>NonTargeting-212	CGAAACCCTCTTAAGTTAAC	136	0	447	261	655	75	0	0	0	0	0	0	339	0	69	159	240	1176
>NonTargeting-213	TAAACCCTTGGCGCCCTCAC	393	53	1196	0	616	820	39	0	0	0	71	0	935	1464	803	1245	660	3766
>NonTargeting-214	CCATTCTCAACCGGTCCAAT	1485	211	2707	2474	1074	883	0	158	128	43	787	300	1628	397	286	3215	1969	3273
>NonTargeting-215	GTTATTGACCCGTCGGGAGT	2215	1217	5927	3298	2590	3412	0	54	229	202	1391	1	2533	1302	3020	8078	2646	6374
>NonTargeting-216	GGTTTCACTTCGAGACCGGC	357	231	1204	20	926	1032	0	16	18	0	265	0	688	0	345	1059	965	4616
>NonTargeting-217	CTTTGATAACGTGGGCGGTA	1196	70	2925	925	1902	1086	0	56	48	0	118	2	944	2	422	2158	1154	1988
>NonTargeting-218	CCCCAACTTTCGCGACTCCG	497	140	850	356	774	130	0	0	11	0	92	250	749	133	233	1745	784	532
>NonTargeting-219	CAAACAGTCTAAGGCGACGA	279	450	891	1	157	1	0	147	0	220	229	325	664	1	232	991	200	1536
>NonTargeting-220	CGGCACACCAATGCGTTCGT	729	1	1111	66	1133	38	84	1	25	7	398	4	1068	162	178	2175	1180	2200
>NonTargeting-221	ATCGATATACCGCCATAAAA	1393	4103	4002	62	1243	4424	0	1	121	485	727	0	3543	1	924	5387	1662	3662
>NonTargeting-222	GGGACGCGAAAGAAACCAGT	1348	0	2787	1677	1352	2140	120	0	121	5	513	373	2151	2	377	4752	1658	2617
>NonTargeting-223	AACGCGAGTCCGGTGGCTAG	328	0	1488	59	439	47	61	76	32	0	167	0	920	0	305	773	355	1426
>NonTargeting-224	TGTCATTAGCGTAACGATAT	530	177	850	82	161	686	0	0	6	0	45	0	281	42	97	805	226	226
>NonTargeting-225	AGGGCGAGCAGCAGAGTACG	185	0	203	43	63	300	85	0	0	0	208	0	491	0	0	1601	100	0
>NonTargeting-226	CCGTCTCCGCATCGTCTTTT	1973	177	3722	1255	1336	3239	90	6	120	53	900	1	2204	34	1147	5034	1954	7492
>NonTargeting-227	CGTGCGTGAAATCGCTAGCT	382	0	1007	143	734	650	0	0	0	0	396	0	459	0	469	684	578	1421
>NonTargeting-228	ATCAGGCCTTGTCCGTGATT	2417	234	4378	642	2441	1564	311	120	120	0	401	21	4002	330	1179	5637	3228	6104
>NonTargeting-229	CGTCCAGAAGAACGGCCCCT	903	481	1957	125	824	960	0	1	89	0	576	387	781	3	588	1606	1208	744
>NonTargeting-230	AGAGCGTCTTCGTGACAAAC	1080	72	3725	320	1129	2114	0	85	59	453	1056	2	1500	2	1218	3825	1834	5209
>NonTargeting-231	GATGGCGCGCAGTTGAGTCA	1427	54	2739	2693	996	1389	0	38	118	48	1050	3	1686	766	674	4667	1532	2674
>NonTargeting-232	ACGCTGACGAGTAAAAGCGG	330	1	501	0	460	252	26	0	0	14	0	80	127	0	30	773	615	509
>NonTargeting-233	TATCAATCGTCCGGGTCACT	474	41	1260	4489	393	1011	74	57	53	3	277	3	713	2	205	1884	737	1408
>NonTargeting-234	TCAGATTCCGCAAGGGTCCA	1217	420	3353	653	1560	744	0	32	187	267	573	85	1935	994	587	3001	1741	5017
>NonTargeting-235	GCGATCGGAGTGCCACGATA	1947	70	3458	3277	1405	2000	78	25	98	64	1593	213	2136	284	1482	5119	1506	7391
>NonTargeting-236	ATATAAACTGTCGCGGTAAA	288	0	633	145	90	0	0	1	0	0	596	1	228	473	24	294	367	1749
>NonTargeting-237	GTTACCTGCTACGAAAACGA	486	51	534	48	730	0	0	0	0	0	95	0	385	44	161	939	214	201
>NonTargeting-238	GAAGCGATCCGAGAGTGTAT	1635	1024	3192	1955	2367	3980	644	2	342	1	438	2	2098	4953	984	3660	1832	4546
>NonTargeting-239	ATGACATTGCGCGTCTACGG	908	0	2547	1112	927	1452	157	4	96	42	126	0	1540	1643	751	2078	911	3887
>NonTargeting-240	ATACCAGATGCGTCCGCTTG	1694	4	2674	147	2244	878	167	130	4	0	572	100	857	16	739	3901	1348	1879
>NonTargeting-241	AACGTGCTGACGATGCGGGC	305	0	412	676	125	762	117	0	82	0	613	2	125	0	169	361	218	1078
>NonTargeting-242	CGGCACCTGTTAGGCTATTC	641	240	1349	0	541	804	1	78	15	0	794	0	1214	423	178	998	721	228
>NonTargeting-243	AGGATCGTGTACCGGGGACG	1356	0	2787	180	2071	740	141	123	10	4	293	2	1490	533	1461	4203	1336	1879
>NonTargeting-244	CGACAACGTGCAGGTGTATC	436	342	233	0	103	252	0	0	30	0	138	0	223	0	60	67	756	185
>NonTargeting-245	ACTCGAAATCACCTATGGTA	2628	130	5143	796	1511	3160	145	23	261	1	952	0	2908	2015	1379	6305	2684	3421
>NonTargeting-246	TCTCGTAGCCTAATGCGCCA	744	0	1611	152	936	763	25	1	88	23	460	0	857	0	424	542	728	3402
>NonTargeting-247	TTATGTGAGCACGCCATTAC	295	125	752	0	391	843	0	36	121	1	166	47	271	170	569	2151	615	2058
>NonTargeting-248	CGACGGTAATGCACCTACTA	540	0	1161	350	560	394	0	1	22	0	0	0	731	1	343	1983	596	1071
>NonTargeting-249	ATCTGTGTGACTGCGGTCGG	481	0	1186	0	531	115	0	0	17	0	11	0	792	0	320	790	1011	1195
>NonTargeting-250	TGGAAAGCGAGCACACCGTC	305	0	1202	201	82	268	0	35	121	27	0	0	567	115	552	1248	677	6451
>NonTargeting-251	CAGCGCCGAAACTCTTTCCG	1095	395	2444	559	1626	514	0	52	0	0	574	25	1365	3232	1258	5140	1351	5306
>NonTargeting-252	TGCCGTTAGCATGCGATCCC	809	0	1586	289	667	1892	0	66	67	0	186	0	1287	0	744	1940	940	1219
>NonTargeting-253	TCGTAAACACACGACCAAGT	506	0	1271	329	232	116	61	1	20	0	159	284	722	1	546	1461	981	3388
>NonTargeting-254	ACTACTCCGGCAAATACTCG	2098	4172	3507	2497	2695	1381	375	12	27	1	1	1	1745	761	1266	3332	1849	4737
>NonTargeting-255	GCCCTTCAATGCGTTCCGTA	1555	208	3482	46	867	274	336	214	27	0	545	0	1618	437	1183	3324	1555	1870
>NonTargeting-256	CAACACCCCGCGTTATGCTA	654	183	3526	856	1994	745	0	105	149	125	691	1	2159	2231	476	4953	1217	4805
>NonTargeting-257	GCTGATATATACGACAAGCC	966	0	1514	872	297	659	99	0	102	0	212	63	1490	0	1244	1288	1550	292
>NonTargeting-258	GGTATTCCGAAGTCCTCCGC	841	274	2951	492	2472	2009	0	45	38	0	239	80	2651	67	614	5310	1889	3634
>NonTargeting-259	GGTCGCCTGTGCGACATGCT	58	0	201	204	97	0	0	1	0	0	0	0	0	1	29	478	35	588
>NonTargeting-260	CTAATCACGACCTCACCCTA	3518	225	7346	5132	3813	3941	270	45	361	3	1092	239	3251	573	1508	7760	3272	9658
>NonTargeting-261	ATCGGTACCTCTTCACATAT	969	245	976	249	765	817	72	55	188	0	202	1	795	3682	447	1269	635	830
>NonTargeting-262	TTGCGTCAGCGCTGCACATC	1592	341	3368	176	1326	2632	258	0	65	354	722	86	1901	8	1074	2684	2218	4056
>NonTargeting-263	CGGTGTGCCCCCAAATATTG	458	26	665	0	189	1159	36	0	0	52	242	0	278	0	68	902	859	801
>NonTargeting-264	CGTGCGGTAAATACGAAATA	422	269	979	403	423	536	0	77	58	0	226	1	629	26	67	641	458	424
>NonTargeting-265	ATACGAGGCGCTTTTCTTTG	2570	360	5539	460	4622	1848	257	42	18	5	612	106	3701	2036	1498	6371	3404	8242
>NonTargeting-266	TGTGCACAAGTCGCAACGAA	379	0	1046	0	562	451	54	112	1	0	293	0	304	0	263	1013	726	262
>NonTargeting-267	CTCGGCCCACTTGCGTTATA	809	296	2920	283	688	2217	175	17	106	0	980	113	824	1	1116	2212	1913	2110
>NonTargeting-268	TATACTGCGGATCAATCTGA	930	55	3284	416	1008	783	156	114	102	48	174	110	1542	598	459	2909	1755	2931
>NonTargeting-269	AAAGCGACGTAGGCATACTT	1204	2	2864	217	1714	2755	1	44	90	9	775	2	2047	1	538	1881	1260	1158
>NonTargeting-270	ACGATCGGTAATGGTCTGTT	619	309	1573	368	1043	346	0	250	2	36	152	34	1187	218	321	1161	954	4708
>NonTargeting-271	GGGCCTACGATCAGAGGTGT	683	124	1469	0	958	375	3	398	0	340	811	0	1091	1	390	1457	638	1500
>NonTargeting-272	CGCAGTCATTCGATAGGAAT	990	0	1277	411	705	1064	0	1	34	0	262	0	853	0	5	475	573	744
>NonTargeting-273	GGCGATTCGGGTGGAGGTCG	1435	107	3072	111	1473	848	134	28	35	65	1035	215	1959	1192	1084	2947	1520	3378
>NonTargeting-274	AGTTGAATGGACCTCGACTA	1061	304	3409	629	1446	750	0	308	24	853	28	93	1272	542	865	3097	2155	9835
>NonTargeting-275	GAGTAATTTCGAACGTATTG	1090	62	3153	261	2767	2054	109	0	78	843	278	54	2048	337	583	4795	1733	1266
>NonTargeting-276	TTCCACGGTAAAATCGGTCA	274	138	568	376	100	83	0	1	4	0	138	62	503	155	63	655	393	154
>NonTargeting-277	ACTGTTGCCGCGCCAACTGC	158	1	1012	0	359	707	127	97	58	0	605	0	600	0	271	1020	533	420
>NonTargeting-278	CCGGCAAGAAACTATACTTG	190	0	205	69	133	435	0	232	0	0	0	0	120	0	80	351	174	0
>NonTargeting-279	TAGTGGGAATGGTCGCGTAG	376	21	585	0	521	566	115	0	0	0	295	0	745	0	241	1612	630	1464
>NonTargeting-280	CCGCTGTCTCACTAATCTCA	650	0	1069	357	430	1028	0	8	105	75	1423	26	729	406	589	1632	695	1456
>NonTargeting-281	TGCTACCTTCGGGACCACCA	716	0	1473	0	803	297	182	2	0	0	42	0	846	5	525	2294	709	537
>NonTargeting-282	CTTAGCTGACCGACAAGGTG	353	64	708	0	39	9	0	0	0	0	130	0	437	0	148	189	310	69
>NonTargeting-283	CTTAAGCTTATCAACATCCG	2240	141	6766	2136	2430	2370	439	26	123	143	1677	31	2871	212	1528	8241	2657	6299
>NonTargeting-284	ACGGAAAGACCTCGCTATTC	651	54	1173	239	318	1453	1	4	169	0	403	0	1085	440	272	2210	1256	1809
>NonTargeting-285	CCCTTCTGGCGGGCCAAACA	47	0	65	0	51	16	0	0	0	0	0	0	0	0	0	0	8	0
>NonTargeting-286	TCTGACGATTAATGCTTCTA	451	87	384	0	170	253	0	500	36	0	197	0	298	0	94	444	230	0
>NonTargeting-287	GCGGAATGAACACGAGGTAG	2112	46	4267	56	1346	1501	132	89	229	2	976	1	2343	378	306	5990	2530	13713
>NonTargeting-288	CAGACGGTTGGTAAGGACGC	720	69	1637	604	968	466	0	0	0	148	0	0	302	97	433	1510	805	1405
>NonTargeting-289	GGGACTGATATATGGCGAAC	3026	925	4740	5604	2915	2592	668	148	249	0	1318	1	2548	280	1347	6353	3538	9931
>NonTargeting-290	AGAAGACCGAGGCGCTTCAA	594	0	888	0	207	0	169	0	0	83	208	286	930	66	194	860	572	1895
>NonTargeting-291	CAGGTTTGCACGCATAGCTA	0	0	0	0	0	0	0	0	0	0	0	0	0	0	0	0	0	0
>NonTargeting-292	GGCCGTCGTATTCCCCCAAG	78	26	848	94	65	487	155	0	56	0	0	0	319	2	117	270	232	97
>NonTargeting-293	CTCCCATTGATCTACGATGG	667	36	796	155	428	935	0	0	0	0	0	0	526	53	27	1086	385	457
>NonTargeting-294	TTTCGTGCCGATGTAACACA	231	177	445	11	122	42	0	0	0	0	110	0	577	55	308	958	105	1863
>NonTargeting-295	ATCACGTGATCGGATGGTTC	0	0	0	0	0	0	0	0	0	0	0	0	0	0	0	0	0	0
>NonTargeting-296	GCCTATCGGCATTCCCACTG	327	53	2483	373	933	1228	131	0	58	0	131	342	1267	1	351	2774	991	1030
>NonTargeting-297	CAACGACGGGCCTAGTCTCA	270	0	347	258	169	150	0	1	0	0	142	1	306	0	178	1839	528	1705
>NonTargeting-298	ATATTTCGGCAGTTGCAGCA	279	0	804	0	521	1548	0	63	0	71	138	1	535	0	219	771	584	469
>NonTargeting-299	GATATCCCGCGAAAAAATCT	3047	135	7575	148	4234	2760	229	25	327	113	1500	1600	3910	1191	1504	9425	3601	9674
>NonTargeting-300	TCACTTGTCTATACGGGGTA	204	510	1409	1168	872	1	213	0	1	0	1	0	777	91	240	1757	755	915
>NonTargeting-301	ATGTTATTACAGACGCGTGT	243	99	698	0	77	279	0	0	18	1	28	0	753	968	202	503	230	2403
>NonTargeting-302	TGGGAATTCCTCGGCCGATT	2908	506	6046	513	2589	3586	569	519	114	0	1879	378	4224	598	2216	4942	3786	7117
>NonTargeting-303	CGCCTCTCACGTGTAGGCTT	732	5	1465	49	1501	451	0	123	0	0	198	0	457	100	436	1924	364	2459
>NonTargeting-304	GGGCGCTAAGATATATGCCC	427	0	1123	598	355	851	0	262	0	0	362	49	560	0	290	1036	579	398
>NonTargeting-305	CGTCATATACACAAACGCCC	11	0	284	0	0	0	0	0	0	0	0	0	105	0	0	64	105	0
>NonTargeting-306	CGTTGGGCATAGCGAACACT	425	157	353	694	171	301	0	0	13	0	0	0	65	0	158	182	53	226
>NonTargeting-307	GCGGGGCGGTGACTTTCAAG	254	50	969	79	68	311	0	49	0	69	231	0	553	0	368	739	337	341
>NonTargeting-308	AAGGGCGTGCCCTGCGTTGT	185	32	1200	38	876	173	77	0	81	0	277	0	499	0	931	846	847	1628
>NonTargeting-309	GCGTTCCCCCACTGACGGGG	2333	167	3449	1348	2030	1158	108	1	45	0	500	179	2084	854	1540	3080	1133	5677
>NonTargeting-310	GATCCAGGAGTGATCGAGTA	1938	100	3647	240	2820	2362	111	1	185	136	666	0	1812	533	961	5929	1672	3704
>NonTargeting-311	AGCATTTGCGCGGCAACTGT	678	75	1009	309	812	305	0	17	69	0	417	0	1065	6	181	765	521	2274
>NonTargeting-312	TTGTCCCTGAGAAAACGCGG	1635	791	3820	1593	2380	1108	164	146	223	1	1901	345	1654	402	679	4356	2374	5241
>NonTargeting-313	GTCCTCATCCGGTCAGGCTG	423	2	1195	125	864	165	0	0	12	40	310	276	563	32	235	1782	581	1961
>NonTargeting-314	TATAGCTGTTTCGAAGGCGC	10	0	2	0	0	0	0	0	0	0	137	0	1	0	0	0	50	0
>NonTargeting-315	CGTGGTAGGGGTTTCCTCAA	155	379	1028	384	497	208	0	45	54	0	174	0	50	68	0	452	215	124
>NonTargeting-316	CCATCACCGATCGTGAGCCT	657	0	2326	553	828	705	0	53	10	4	507	126	988	468	534	1938	2419	5788
>NonTargeting-317	TGAATCGTAACCTCGCCATT	2538	597	4905	2633	2872	1373	0	136	132	0	20	206	2349	887	921	3696	2390	5152
>NonTargeting-318	AAGAAGGGCCGTACCCGAAA	1413	120	2541	146	1826	2307	0	302	89	0	364	158	819	1	338	3320	1247	700
>NonTargeting-319	CGTGTTTGGAATTTGCCGCG	1720	69	3110	398	1027	2038	201	86	104	41	633	6	1083	8931	621	2775	1180	5405
>NonTargeting-320	CAAGTGAGCATAAGCGATGT	130	0	467	0	124	0	0	0	0	0	0	0	105	0	18	125	164	0
>NonTargeting-321	AGGACTAGTGTCGCACTCAG	698	27	1182	1	953	397	109	472	23	0	384	0	676	383	957	1265	700	570
>NonTargeting-322	GGCACTCCGAAAGACCTTAT	889	109	1496	186	474	34	0	106	17	0	344	2	1284	608	221	2900	875	1575
>NonTargeting-323	CCCAGGTGTATAATGAAACG	509	0	739	717	221	972	0	0	49	0	446	2	475	47	492	1348	555	2023
>NonTargeting-324	GACCGCAAAGTGGTCCGAAG	0	0	238	0	0	0	0	10	0	0	0	0	1	0	0	203	231	0
>NonTargeting-325	GTTGCGAGTTACTATTGGTT	1343	6	4684	3679	2275	2004	37	40	84	185	826	116	2017	76	849	5378	2267	6901
>NonTargeting-326	TCTAAAGCCGTCCTGATGTT	1256	201	1931	901	1386	1192	129	16	113	386	1	1	1124	63	221	2592	881	4646
>NonTargeting-327	GCCGTGGTATCAAGTCGGTA	1754	807	4107	323	1881	998	338	41	20	97	1255	104	2434	165	561	7928	2331	5801
>NonTargeting-328	CGCAATCCCTTAGGATAGCC	1328	97	3913	2671	1646	1669	0	158	182	0	474	74	2007	186	780	4191	1751	3715
>NonTargeting-329	ATAGGCACCTTAAGGGTCTC	1067	1	1637	84	327	540	0	28	76	0	86	117	622	0	108	2138	1562	320
>NonTargeting-330	TTTGGGTTTATCCGCCCCCA	1421	29	2944	1103	1895	2370	217	93	178	0	715	15	1192	126	1176	4430	2139	3244
>NonTargeting-331	CTAGAGGGGTATAGCAACAA	237	462	503	413	962	224	0	10	28	0	1	0	359	0	391	459	475	546
>NonTargeting-332	CTCGGGACTAACGTGAGAGC	762	96	1505	0	850	79	0	5	64	0	279	0	367	1133	247	1881	818	249
>NonTargeting-333	CCCCGTAGCTCATTAGTCTG	1012	0	2950	202	1015	2466	0	144	43	4	270	0	1467	95	258	2428	1568	2607
>NonTargeting-334	GAAAACACGATGACGTCTCT	902	0	1900	1202	631	712	0	1	1	0	282	1	785	237	304	3133	1233	5459
>NonTargeting-335	GACGCCCTAATGCCCATCGT	1905	227	4628	1026	2493	1167	504	0	94	0	244	0	2169	17	1192	5002	2084	5362
>NonTargeting-336	GGATATTGAGTAAACCCGAT	110	0	147	0	184	0	0	0	0	0	0	0	72	0	69	0	0	66
>NonTargeting-337	TGACTCGGGCAATATCGGTT	1436	214	5572	799	2691	1901	0	62	100	176	1015	578	2680	96	916	5180	2307	16384
>NonTargeting-338	GATCTAGTCCTCTAATCGAT	1833	2	4151	3025	745	1285	0	100	123	138	461	89	1393	2	501	2235	959	4386
>NonTargeting-339	CATAAGGTTAACTGCGTGGA	1701	242	4218	83	1391	1364	428	165	0	0	490	415	2108	60	442	4129	1441	1881
>NonTargeting-340	GGTACCTGAACAACGGCACC	851	46	3002	134	744	1412	6	74	0	0	919	1	1295	3727	749	3454	1322	2124
>NonTargeting-341	TGGCGGCCCAAACTTAACAC	1256	3	2324	181	597	1210	69	0	55	0	380	26	1472	221	586	1442	1028	3848
>NonTargeting-342	GGGCGGTCAGGTCGCTCCGA	3060	474	7141	791	2854	5065	271	483	80	37	786	0	4089	178	1688	6524	3233	6855
>NonTargeting-343	TCCGGAGGCTCAAACCAAGT	10	0	168	41	28	0	0	104	0	0	0	0	22	0	164	102	275	865
>NonTargeting-344	GCTTGCTATATGGGTGCGAG	742	0	2020	0	567	720	0	1	0	0	177	0	978	0	717	1597	894	6368
>NonTargeting-345	TCGGCTACGGCGTGGAGAAG	1447	0	1559	484	707	681	117	0	136	25	83	0	565	0	458	2178	811	1073
>NonTargeting-346	CCCGTGGCGTGCGCACCTGT	841	382	1921	322	703	326	257	9	166	0	498	64	671	187	646	2048	1238	1128
>NonTargeting-347	GGCTGGTTGACGACTCCTGA	523	0	1417	506	586	339	257	1	11	0	282	696	989	292	186	1507	664	719
>NonTargeting-348	GGTGCGGTCTGCTTGTAGAT	2968	356	6915	313	2566	2747	179	61	148	376	2366	1191	3766	582	1749	7320	3804	15572
>NonTargeting-349	TGCCTATGACCTAGGTACCA	145	0	811	0	388	23	143	0	1	0	0	0	150	0	169	984	342	520
>NonTargeting-350	GACAGATCACGTATCAGGGC	882	15	3404	5681	1546	2594	0	102	52	0	923	43	1735	64	352	3392	1325	2858
>NonTargeting-351	GAGGTATGTCATCGCCATGA	436	0	523	3	217	12	0	0	0	0	1	0	239	0	76	104	274	167
>NonTargeting-352	GCCATTCTAGTCCCGGCATA	678	284	1855	0	759	636	0	141	103	0	173	544	900	0	423	786	832	2037
>NonTargeting-353	TGAATCGAATACAAACGATG	646	0	2909	105	1665	1345	7	1	0	25	663	1	788	56	527	2741	1363	2639
>NonTargeting-354	GTTACGTACCCTCCAACTTC	1057	2	1597	1750	1039	127	212	0	38	0	187	0	1126	3394	767	1338	1549	1278
>NonTargeting-355	CCAATGATAAGCCCGAACGG	0	366	332	0	47	153	0	1	74	0	0	0	156	0	122	575	325	61
>NonTargeting-356	AGCGATTCACGTATTAGATG	2447	230	6378	800	3200	2467	86	189	322	0	1391	377	2560	1	1691	5181	3041	5635
>NonTargeting-357	GCCAACAAGAATCGGATCCC	420	1	1069	176	293	167	200	30	0	0	533	1	81	0	85	1529	810	549
>NonTargeting-358	ACTTACGGCACTCGCATGCC	341	1	723	266	583	454	0	0	49	0	388	0	777	135	165	325	185	1226
>NonTargeting-359	GATATGGCTCGAGTAATCTT	741	101	1995	1	913	2166	22	56	10	73	586	695	1042	1	393	5251	943	3083
>NonTargeting-360	GTATCCCATATCGGCACAGG	2011	848	4931	488	3347	2575	269	303	103	0	1417	1561	2692	5450	1123	6466	2785	4239
>NonTargeting-361	ATGCTGCAGCTTTACGATCA	1352	400	1749	117	2037	1823	212	0	34	79	560	89	1666	294	793	1861	1785	1944
>NonTargeting-362	GAGTGATGCTTAGACTCCGT	843	26	2516	99	1306	1019	0	48	1	0	541	0	1111	105	486	2260	1386	1733
>NonTargeting-363	ACATACCCCCCTGGTTCAGA	932	195	4119	456	2611	1992	0	1	4	155	440	0	1616	1571	807	7171	1385	8216
>NonTargeting-364	GCCCCTTATGATTGTTATAG	779	131	1490	0	514	626	0	1	72	232	3	0	1051	240	307	1777	687	2454
>NonTargeting-365	AGGTCGGCCGAACATACGGT	325	0	415	0	188	36	15	0	0	0	226	0	242	0	160	237	328	678
>NonTargeting-366	ATTGCGCAATCCTTAGGATA	677	299	2162	36	1178	843	30	0	229	29	667	1	1329	0	800	2506	947	3423
>NonTargeting-367	GAAGCGGGACCGTGTCTCAC	922	79	3575	3392	2239	1425	116	68	93	321	608	133	736	29	1305	3241	1721	5253
>NonTargeting-368	GTGTATGATGCTTCGACTTA	507	118	1671	320	571	1265	0	87	5	0	724	41	1340	152	198	1519	784	2987
>NonTargeting-369	CCTACTCCCGTGTGTTATCC	632	0	1589	486	1584	360	227	56	0	61	634	123	850	161	473	929	580	729
>NonTargeting-370	ACAGCCCTCACGAGCCCGAA	1042	30	3065	86	1809	1261	1	7	49	0	149	81	2343	0	659	2773	1284	4046
>NonTargeting-371	GCTGTTGTAACGGTAGATAT	1103	0	2597	101	1245	1262	0	0	128	204	731	88	1197	0	725	1594	1084	1823
>NonTargeting-372	TACGAAACATCATGGGTTCC	1472	0	3639	162	2018	973	0	20	120	0	446	584	2274	31	490	7934	2122	1549
>NonTargeting-373	CGCACGACCATTGCTGCTGC	926	54	2204	1	909	405	0	73	52	0	61	0	1069	63	302	2136	950	1340
>NonTargeting-374	CATTGCACGCCACAGCATTG	337	1	1391	3755	2011	1430	109	73	35	0	606	0	787	516	395	1794	871	4957
>NonTargeting-375	CGATGCCCGTCTATGGCCCG	939	0	2527	277	2114	2169	169	12	261	0	577	42	1632	2151	668	2175	1556	2664
>NonTargeting-376	CCAGCAATACCCCGGTATGG	281	0	158	0	0	202	256	0	0	0	0	0	59	0	100	0	391	224
>NonTargeting-377	TCGAGATGCGCAGCAGATGA	870	198	1658	1	1581	1760	0	159	19	109	561	1	1411	594	835	2722	642	825
>NonTargeting-378	ACGGGGTGAAACCATGTCGT	122	0	370	0	209	408	67	0	0	0	383	0	15	354	21	339	130	318
>NonTargeting-379	CCTTGGCGAGACGGAGGTAC	1390	734	3620	983	1324	1631	145	8	171	80	116	91	2065	275	775	3179	1621	2954
>NonTargeting-380	CCATAGCTCTAGCGATAAAC	20	0	177	0	0	0	0	0	0	0	0	0	72	0	1	94	39	0
>NonTargeting-381	AGCTAGCGATGGCTCTAAGT	0	0	59	0	0	0	0	0	0	0	0	0	64	0	0	0	0	0
>NonTargeting-382	CGGGTCTCCAAAGATCGCTT	663	34	1770	195	407	2961	52	0	0	0	78	0	513	97	351	890	592	125
>NonTargeting-383	GGTCCGCGCACAAGAGCAGG	533	278	2616	1058	1747	1614	56	2	73	54	290	0	1591	0	934	5018	1312	4644
>NonTargeting-384	CAACCGGCGGGCCCCTACAA	1263	123	4378	1869	2025	3225	144	443	240	0	116	151	1423	489	1460	5530	1751	2530
>NonTargeting-385	TCCTCGATAGCTGGAATCCA	17	1	19	2507	171	0	0	1	0	0	0	0	148	105	54	10	0	376
>NonTargeting-386	TACGGATCACCAAATCTTAG	339	0	1221	1	747	274	0	16	154	0	96	0	705	0	516	1639	967	1561
>NonTargeting-387	CTCGCACCATTGAGGGTAGT	329	13	1461	567	1176	615	0	0	164	0	151	75	911	0	314	1045	1155	681
>NonTargeting-388	TCGGGGACCACCCACGATCC	2454	49	3735	471	2096	1186	85	117	154	3	867	2	1785	14	962	4453	1597	6712
>NonTargeting-389	CCTGCGGTGCACGGCTAGCC	392	105	243	0	351	272	0	0	31	0	0	0	55	0	297	406	134	92
>NonTargeting-390	ACCGCTCATATAGGTAAAAA	293	0	341	68	383	128	0	42	0	0	0	0	106	0	291	711	61	1
>NonTargeting-391	AGTATTGTGGTGTCGTCAAC	241	6	1610	34	952	98	1	93	154	0	468	175	1125	294	129	1275	1023	2105
>NonTargeting-392	TGACGCTCCACGTCCGGACC	2774	564	7161	543	2382	2773	71	100	225	90	2966	462	3215	1225	1391	8051	3215	5340
>NonTargeting-393	GCTCGCAAGTATTTAAGGAC	253	0	557	0	537	1	144	0	1	0	544	0	409	485	162	415	561	2349
>NonTargeting-394	GCCAGGGTTCTTGGTCCCGA	280	0	965	0	488	0	0	72	0	0	0	81	365	0	260	467	504	1221
>NonTargeting-395	GTCGCTGCGCCAGTGAGAAC	562	28	608	1	592	548	0	62	28	0	0	0	488	420	241	1163	355	2470
>NonTargeting-396	CCCGCTAACAGCCTAGATCA	146	0	199	120	96	1	0	0	0	0	116	0	49	1	176	492	126	1167
>NonTargeting-397	TTGTACGGTACTGGCTTTGT	597	73	2071	237	430	1876	0	6	125	0	105	0	1259	0	349	1396	954	1790
>NonTargeting-398	CAGGCTGCGCTTCGCAAGCT	1584	46	1927	1	1001	967	1	0	145	84	865	0	1671	799	515	1453	1321	3856
>NonTargeting-399	GCCTAGTCTCGGTAAGAGTG	965	0	1627	2775	858	409	0	130	0	1003	386	125	390	400	142	1728	616	1935
>NonTargeting-400	GGACGCACCATTCCGGGTGA	1174	1	2996	310	1482	2573	64	8	123	0	583	2	1301	2948	1059	4581	1767	3966
>NonTargeting-401	GATTGTGGTCGCTCAAAACC	320	1	1281	269	906	708	0	23	96	0	85	196	666	1	670	1911	406	2803
>NonTargeting-402	CTATAACCGAATCAAAGGGT	555	103	1189	0	963	709	1	0	63	10	332	1	1316	0	217	2524	779	2571
>NonTargeting-403	AAATTGGCTTTCGTTCGTGC	379	63	1802	1	249	1665	0	0	0	0	163	0	510	200	378	1830	883	2245
>NonTargeting-404	TCACCTCCGAACGAACACCT	388	0	1807	206	1083	671	0	23	24	0	324	1	1065	0	689	769	675	2977
>NonTargeting-405	GGAGATGCGGCCTTCTCAAA	1341	514	2761	76	751	863	0	0	5	0	987	2	1390	0	839	4530	1474	3466
>NonTargeting-406	CTTAGGATTCCGAGGTATCT	1085	682	2910	212	1028	788	63	13	72	0	314	1	1627	329	712	4564	1323	13737
>NonTargeting-407	GAACTGGCAAACAGGCGTGG	1951	106	5116	324	3201	1906	263	77	86	140	167	0	3566	907	1300	8599	1914	10756
>NonTargeting-408	CCTGTCGCTATCGTTAGAGA	546	154	1144	128	1047	272	0	117	0	0	378	51	706	0	195	1834	450	1170
>NonTargeting-409	ATAGCAGGACGAGGTTCCTT	1296	164	3794	3	1643	2425	0	93	122	669	520	0	1587	2	887	4310	1516	3894
>NonTargeting-410	GGCGTCAAAATTAGAAGCCG	1954	2	3439	457	2514	6260	1	70	166	0	569	1307	1775	432	1998	4703	1994	14297
>NonTargeting-411	TCGGCTACAATCTTTGGCAT	697	9	2051	25	337	775	1	83	81	0	878	0	1349	134	432	2823	1164	1421
>NonTargeting-412	GCACGCTGTACAGACGACAA	697	672	1620	129	1505	488	105	37	94	0	233	0	558	1170	434	1528	761	6456
>NonTargeting-413	GAGAGCGTTAGCGTGGGATG	1484	17	2298	350	2252	1869	95	42	42	58	443	136	1133	1	304	3465	1315	3842
>NonTargeting-414	TTCAATTCACCGAGGGCGCA	1075	1439	2373	202	2250	1960	0	45	272	38	765	0	1351	0	392	1835	2291	5233
>NonTargeting-415	TTCGTGGTAGGTATAACTAT	2958	721	6097	6457	3559	6431	428	62	282	231	1297	4	3449	500	1029	9213	2877	16970
>NonTargeting-416	TGAGCGGCCTCTAATTAATC	1729	488	3216	503	3170	979	151	87	75	47	643	0	2657	28	487	3406	1799	3082
>NonTargeting-417	CGCTAAATTGTCACACGTTT	740	0	1980	1	534	768	553	0	68	539	228	0	1092	216	807	2841	1152	2392
>NonTargeting-418	GGTTAACATCGCCACTCTGA	265	63	733	0	403	0	69	0	23	0	0	0	578	0	310	577	281	1416
>NonTargeting-419	GTTTCTCTTGAACCCCGCGA	1965	340	4325	481	4013	979	109	140	172	8	956	142	2316	115	1325	5572	1963	3989
>NonTargeting-420	ATGTCTAGACCTAATCGTTT	3126	779	8540	20697	3038	2569	264	317	286	31	836	346	2242	152	1154	8443	2438	10476
>NonTargeting-421	ATTCATGCGCCGCCTCCTCT	941	25	1368	427	484	126	0	5	92	0	263	0	1595	256	167	1160	909	1603
>NonTargeting-422	ACCCATTGAGAGTCGCCTGA	1501	382	4063	99	2295	2454	0	124	170	4	999	0	1275	149	913	3722	1888	3266
>NonTargeting-423	CACCCGGAACCACTACTGAG	2376	1750	3645	588	2058	1410	111	64	121	122	1639	20	2655	15	631	3926	2404	3895
>NonTargeting-424	GCTGAACGCCGACAGGACGG	451	195	933	80	783	26	0	0	0	0	499	0	542	1	203	631	336	2445
>NonTargeting-425	GCCCAGACGCCCTAGAATAG	1176	20	2390	297	983	2183	0	21	78	37	307	305	1246	119	426	1799	1205	3235
>NonTargeting-426	GGGATGCGTCTTGCTAAACC	2444	136	4399	264	3375	2474	348	29	112	40	757	1	2019	227	1440	4813	2339	6842
>NonTargeting-427	ATCGTTGCTGACAGGATCTA	780	20	1576	0	1522	0	0	245	32	0	137	84	1099	0	361	1646	1040	213
>NonTargeting-428	TAGTCTCACCTGATGGCGTG	1470	70	4611	181	1867	2173	0	329	45	0	1	0	2768	316	221	4471	2185	4721
>NonTargeting-429	CCCTACCTATCCGGTGCTTT	889	62	1618	63	914	376	32	2	45	0	456	0	1406	61	502	1142	896	696
>NonTargeting-430	GTTATCCTGTCGAAGTAAAG	458	100	917	34	228	103	0	0	7	1	0	1	481	3263	290	839	272	869
>NonTargeting-431	TACTTTTTGGAATCCGTCTA	1470	136	2367	229	1794	1775	155	141	100	112	0	395	1601	64	910	3556	2228	2057
>NonTargeting-432	CAGCGGTGCTATTTGGTCTT	1107	299	1393	823	667	285	1	41	42	573	584	0	754	2	391	1199	681	2061
>NonTargeting-433	CTGCGTGTCTTGCTCGCATG	668	49	1061	67	421	0	157	34	24	1	85	0	850	42	546	2190	779	0
>NonTargeting-434	CCTAGTTCATAAGCTACGCC	55	53	370	0	258	163	0	0	0	0	96	0	393	0	352	658	242	238
>NonTargeting-435	TGTCTTCGGATAGGCGGCTT	435	31	1276	1404	336	1356	160	153	0	0	260	0	794	763	287	3219	883	1081
>NonTargeting-436	CGCACATCTAAAGTTACTAC	689	24	2489	448	1049	2613	34	109	61	1	487	0	855	41	570	2641	1312	9557
>NonTargeting-437	GTAGGGTACAGCGTCAGCTT	129	197	607	0	308	251	0	0	1	0	0	0	351	0	33	286	164	214
>NonTargeting-438	GAAATGCTATGCTTCGGTTC	2173	0	6231	1318	1703	3880	0	56	144	0	953	1179	2956	654	930	5732	1861	8511
>NonTargeting-439	TCAACCCCAGCGCACCGTTG	2438	418	6119	965	3368	6256	256	339	129	169	1558	35	4183	72	2114	9188	4590	7588
>NonTargeting-440	AATGCGAGTGTATCCGCAGT	1275	2092	3195	1275	2445	2231	62	39	109	0	1365	450	1732	1	773	4387	1417	2315
>NonTargeting-441	TTTATGCATTTAATACGCCG	446	227	1333	0	704	43	181	1	46	0	106	0	460	39	0	1930	759	1285
>NonTargeting-442	CATTGCACTCGTTGCCAACG	3792	472	6657	521	5073	5152	12	323	223	23	2100	40	3962	487	1903	8872	4139	6731
>NonTargeting-443	GCCCCGTAAATCTCATTACA	1043	0	2957	1084	1843	446	0	222	60	2064	278	291	1313	540	970	2667	922	3856
>NonTargeting-444	TCCGTCTGCTTCATGAGCGG	176	0	1230	6113	586	1136	0	1	103	1	309	0	222	51	307	905	285	1323
>NonTargeting-445	CTCGGAATACTCCTATTACA	1238	401	3423	1	2200	962	143	0	17	83	87	52	2461	13	845	5307	1648	7089
>NonTargeting-446	CTAACGGACTGCAGAACGGA	110	15	149	0	0	384	0	0	0	0	30	0	25	0	51	410	131	12
>NonTargeting-447	ACAAAGATCGCATGGCATAC	502	125	1658	67	701	808	197	0	58	0	298	0	375	1	915	3847	1384	2749
>NonTargeting-448	ATCTTCTCGACGAAAATGCG	1514	117	2624	1268	1299	990	181	40	101	36	200	2	1901	218	670	3842	1646	3515
>NonTargeting-449	CATGGCCTACGGTGTCTTTG	1659	0	3064	896	1984	751	132	0	73	0	451	1049	1279	794	1050	3501	1474	3053
>NonTargeting-450	CTGGCCGAATCTCACTATGT	884	0	3190	241	1380	1099	136	57	39	0	1012	0	1392	224	916	2115	1572	3510
>NonTargeting-451	GGGGCTTACGTGAAGGGCGG	644	73	1601	2579	525	552	0	0	25	23	170	0	875	1	408	931	563	1110
>NonTargeting-452	ACACCCATTCTCATAACGGA	50	13	541	0	200	0	0	0	11	0	124	0	642	0	426	264	274	412
>NonTargeting-453	GGCCACGAAGGGCGAAAAGG	114	1180	752	0	247	0	0	0	0	0	0	0	37	84	5	346	320	251
>NonTargeting-454	TAACCGATACTCCCCACATT	874	285	1852	707	979	1868	0	1	14	0	517	1	1402	301	381	3818	972	3898
>NonTargeting-455	GCACATCGTTATATACCAGA	260	0	520	157	150	106	0	104	30	0	161	0	263	0	204	560	274	80
>NonTargeting-456	CGAGCAAAGATTGTTGGATA	453	0	1873	1	216	622	0	0	38	6	0	255	1037	1	691	790	653	2395
>NonTargeting-457	GCCACACGAATCATAAAGAG	2381	569	5938	4007	3034	1963	69	65	202	0	1877	1267	3248	432	2323	5681	3142	6087
>NonTargeting-458	GAGAGTGCGCCTTGATAGTA	1368	84	1789	198	1402	496	0	2	175	0	157	218	1447	954	1034	2497	889	523
>NonTargeting-459	GGATTTGTCGCTTGCCACAC	777	5	1061	408	481	392	0	0	93	0	379	16	827	2552	313	2287	989	2362
>NonTargeting-460	GGCTTACGTGGGGGGCAAAA	76	1	434	0	92	256	0	0	0	0	0	67	96	0	0	385	309	93
>NonTargeting-461	CGTTGTAGGGTCTTTCTTGA	707	108	2525	100	1267	938	0	0	187	162	294	97	588	25	285	711	870	493
>NonTargeting-462	ATTGCTCTGTCGCATCAATC	313	0	638	29	44	118	0	88	0	0	1	0	422	0	107	470	413	596
>NonTargeting-463	CTCAGTGGATACGATTTGCT	1083	121	1901	1829	1324	498	0	1	131	84	300	536	1324	1	722	2525	634	1355
>NonTargeting-464	ACTACTGGCTATCCGCGCCA	1031	125	1088	0	809	1930	88	0	88	55	423	0	779	58	758	3330	710	1063
>NonTargeting-465	ACCCAATGTGGCGGAGCCGA	581	0	911	192	261	266	35	294	63	1	184	0	396	9	74	752	545	652
>NonTargeting-466	ACCTATAATCGACCACATTT	1636	33	2987	571	1376	945	55	16	73	1253	1633	1	2291	2	970	4534	2098	13399
>NonTargeting-467	TAGGAGCTGTATCTAGTGGC	603	109	1369	84	919	714	69	1	46	0	228	0	1019	0	281	2469	705	778
>NonTargeting-468	CCAATCTTGAACGTCATGTT	1324	22	2284	1395	1196	1820	1	0	15	1	357	0	973	161	242	2793	1187	600
>NonTargeting-469	ACCCATATATGCTGCCGCAC	1182	0	4351	216	1463	1949	0	99	161	194	868	162	2417	391	1337	4916	2402	5552
>NonTargeting-470	GCCAGGGTATGGGCATCTCG	1326	33	2200	428	828	288	0	0	89	0	788	69	1263	0	735	3215	662	513
>NonTargeting-471	CATAGGTCCCTAGCAACTCC	112	73	369	79	194	585	0	27	0	0	91	0	146	1	362	1395	340	344
>NonTargeting-472	ATACGCATGATTGCAAGAGG	43	0	620	82	268	65	0	92	0	0	219	0	161	0	13	204	343	0
>NonTargeting-473	TTCGTAGGAACTAAACTGTA	246	348	311	159	58	45	90	0	19	0	46	0	271	0	78	784	2	1
>NonTargeting-474	TTTGGTCAACGCATAGCTTG	266	0	144	0	0	0	0	0	0	0	0	0	222	0	0	0	90	0
>NonTargeting-475	CGGTGCTGTGAAAGCCGAGC	919	24	1181	464	1709	3131	25	9	76	0	133	0	1223	110	687	3225	1294	1821
>NonTargeting-476	GGCCCTCTAGAAAAGTCTCG	858	39	741	351	487	375	0	0	0	0	519	20	1218	0	243	773	192	276
>NonTargeting-477	ACGGTTATGGTCTCATGGGG	323	28	976	835	603	158	0	0	0	0	302	0	583	1	161	733	706	185
>NonTargeting-478	AACTAGAATAGGCGGGCTTG	1359	141	2514	18	975	974	0	54	49	16	656	44	1407	581	665	2850	1319	2867
>NonTargeting-479	TAATCACATTGCTTAACCGG	1163	303	3302	262	1039	880	172	0	44	165	557	547	1181	197	512	1805	955	1916
>NonTargeting-480	ACTGCTCCCGGTCGCCCCTC	2219	78	5656	655	3176	1425	398	410	322	0	882	340	3023	785	1235	6811	4069	4500
>NonTargeting-481	CGCCCGTTTATGTGGCTACC	957	11	2454	543	1372	1061	0	0	248	31	692	1	1970	129	1484	3491	1537	7113
>NonTargeting-482	GAGTACAGCGATTCCTCATG	1027	87	1824	3543	1112	1278	0	58	3	7	180	320	962	1139	379	1510	1389	1359
>NonTargeting-483	TTTCTAGTTACTACTGGACG	566	224	1867	441	1518	1252	53	1	64	0	464	362	739	214	904	1840	1195	2553
>NonTargeting-484	CACGCACAATCCTTCACGCA	4521	343	7594	789	3961	2441	650	765	407	0	1137	91	4255	3893	1930	15421	3632	12124
>NonTargeting-485	TGCCGCTATACTAAAACCTT	1322	42	2771	38	598	2743	16	56	66	16	909	224	1316	543	759	2751	1205	2425
>NonTargeting-486	GTTTACTCATATCCAGTCAC	61	0	1494	21	892	193	0	0	35	0	400	142	833	1	169	1716	1053	2991
>NonTargeting-487	TCGGCTCCTGAAGCCAGTAT	178	281	1232	157	370	966	0	2	66	0	413	0	926	59	283	894	527	2208
>NonTargeting-488	TCGATGTAGCCCCGCCCAAG	1372	115	2242	470	851	1350	0	169	199	0	508	2	1543	0	946	2459	1132	2930
>NonTargeting-489	AGACCCCGTAGGCAGGACGT	5158	245	9990	16626	5567	7530	356	275	242	34	3445	5	5398	724	2204	13126	4643	14377
>NonTargeting-490	TCCCAAGGGTTTAAGTCGGG	151	20	306	0	317	21	0	0	4	0	0	0	166	0	212	1276	172	1
>NonTargeting-491	TATACCAGACCACAGCGCCG	1024	59	2500	327	1362	1059	34	136	26	0	550	0	1604	174	447	1863	1380	1653
>NonTargeting-492	CGTGCCTTTACATTCACTTT	1403	820	3138	138	692	834	0	271	92	214	431	3	1349	34595	464	3218	1633	1508
>NonTargeting-493	TTTTGACTCTAATCACCGGT	591	13	1260	155	493	44	0	0	52	0	205	1	710	121	86	1477	630	1265
>NonTargeting-494	GCTGTTCCGAAGTTGAGAAT	741	85	1004	118	854	1179	0	20	52	0	295	0	779	404	413	1400	656	8738
>NonTargeting-495	GCTTAAGTCACGGCTTTCCA	573	391	1411	0	809	1162	0	14	30	14	388	0	792	2	559	1081	859	1569
>NonTargeting-496	ACTAGAGTCATGATCAGCGA	456	0	1351	1	548	1026	0	15	31	0	156	1	497	2	404	2175	743	1566
>NonTargeting-497	CTGCCCCAGGCGTAATCCTC	691	190	1484	11	83	948	95	33	54	0	1	1	394	0	280	900	485	612
>NonTargeting-498	GTCCCGTGATTTTAGCCAGG	1164	175	1738	0	1067	2141	0	0	72	40	284	44	1255	525	678	1367	1328	1645
>NonTargeting-499	GCTTCGCTGGCAGGACCTCA	984	248	1696	256	1430	1796	58	1	8	1	945	0	653	0	214	1746	1008	1245
>NonTargeting-500	CGTAATTTTGTAATCGCTTC	326	0	158	0	255	540	225	0	0	0	0	0	408	0	189	265	65	0
>NonTargeting-501	AGTCTTGGCCAATGTCACGG	1304	213	1578	0	769	276	39	57	0	415	494	0	1205	2	315	2342	951	1229
>NonTargeting-502	CCCGGACGTCAAAGCTGGAT	1549	200	4431	1379	2010	2728	0	144	204	77	623	175	2741	834	1065	5820	2234	5458
