# Supplementary material for: KRAS regulation by small non-coding RNAs and SNARE proteins
Source: Nat Commun. 2019 Nov 11;10:5118. doi: 10.1038/s41467-019-13106-4 (PMC6848142; doi:10.1038/s41467-019-13106-4)
Supplement: Supplementary file 11 — Supplementary Data 8 [file 41467_2019_13106_MOESM11_ESM.xlsx]

## Sheet: Sheet1
Data Table 8: SNORD33 Protein Microarray Raw Binding Signal
Protein	Raw signal
NM_030981-"RAB1B, member RAS oncogene family (RAB1B)"	1.34
NM_001006946-Syndecan-1	1.13
BC023587-REST corepressor 2 (RCOR2)	1.21
BC059366-BTB/POZ domain-containing protein KCTD18	1.46
NM_080832-"poly(A) binding protein, cytoplasmic 5 (PABPC5)"	2.35
NM_152277-ubiquitin domain containing 2 (UBTD2)	1.44
BC045563-hypothetical protein FLJ30934 (FLJ30934)	1.28
BC017968-"solute carrier family 16, member 10 (aromatic amino acid transporter) (SLC16A10)"	1.21
NM_182770-"cAMP responsive element modulator (CREM), transcript variant 14, mRNA."	1.16
BC008438-latexin (LXN)	1.22
NM_080737-synaptotagmin-like 4 (granuphilin-a) (SYTL4)	1.23
BC000178-potassium channel modulatory factor 1 (KCMF1)	1.13
NM_173621-chromosome 17 open reading frame 44 (C17orf44)	1.38
BC012924-dual adaptor of phosphotyrosine and 3-phosphoinositides (DAPP1)	1.33
NM_019845-Protein reprimo	0.33
BC015244-MAD2 mitotic arrest deficient-like 2 (yeast) (MAD2L2)	1.38
BC004424-polymerase (RNA) III (DNA directed) polypeptide C (62kD) (POLR3C)	1.37
NM_052841-testis-specific serine kinase 3 (TSSK3)	1.14
NM_021627-SUMO1/sentrin/SMT3 specific peptidase 2 (SENP2)	1.18
BC022003-myotubularin related protein 9 (MTMR9)	1.28
NM_052874-Syntaxin-1B	1.29
BC000809-Transcription elongation factor A protein-like 1	2.55
NM_005879-TRAF interacting protein (TRAIP)	1.35
NM_004070-"chloride channel Ka (CLCNKA), transcript variant 1"	0.79
NM_017506-"olfactory receptor, family 7, subfamily A, member 5 (OR7A5)"	2.76
NM_005147-"DnaJ homolog subfamily A member 3, mitochondrial"	1.42
NM_021178-"cyclin B1 interacting protein 1 (CCNB1IP1), transcript variant 1"	1.01
NM_000928-Phospholipase A2	1.28
NM_145028-Uncharacterized protein C6orf81	1.09
NM_015679-TruB pseudouridine (psi) synthase homolog 2 (E. coli) (TRUB2)	1.39
BC013187-"major histocompatibility complex, class I, B (HLA-B)"	0.72
BC010089-acetylserotonin O-methyltransferase-like (ASMTL)	1.26
NM_144714-PP2C-like domain-containing protein C3orf48	1.36
NM_020666-CDC-like kinase 4 (CLK4)	0.35
NM_002307-"lectin, galactoside-binding, soluble, 7 (galectin 7) (LGALS7)"	1.39
BC000553-"phospholipase D family, member 3 (PLD3)"	1.28
NM_024044-GIY-YIG domain-containing protein 1	1.01
BC035970-cell death-inducing DFFA-like effector b (CIDEB)	1.08
BC002882-chromosome 16 open reading frame 5 (C16orf5)	1.07
BC009462-"family with sequence similarity 119, member A (FAM119A)"	1.36
NM_183382-"ring finger protein 13 (RNF13), transcript variant 2"	0.98
NM_022333-"TIA1 cytotoxic granule-associated RNA binding protein-like 1 (TIAL1), transcript variant 2"	12.3
BC003604-Importin-9	1.26
BC011014-fracture callus 1 homolog (rat) (FXC1)	1.13
NM_178177-Nicotinamide mononucleotide adenylyltransferase 3	4.21
BC002751-"transporter 2, ATP-binding cassette, sub-family B (MDR/TAP) (TAP2)"	0.99
BC016295-"eukaryotic translation initiation factor 4A, isoform 2 (EIF4A2)"	1.25
NM_181533-"abhydrolase domain containing 12B (ABHD12B), transcript variant 2"	1.77
BC019954-RNA guanylyltransferase and 5'-phosphatase (RNGTT)	6.75
BC003403-"RAP2C, member of RAS oncogene family (RAP2C)"	1.23
BC010642-zinc finger protein 22 (KOX 15) (ZNF22)	1.1
BC029439-"zinc finger, MYM-type 6 (ZMYM6)"	1.14
BC029424-Probable glutathione peroxidase 8	1.82
BC068518-BTB/POZ domain-containing protein KCTD9	1.26
NM_002362-"melanoma antigen family A, 4 (MAGEA4), transcript variant 2"	1.12
BC010175-ubiquitin-conjugating enzyme E2A (RAD6 homolog) (UBE2A)	1.16
BC001671-HD domain containing 2 (HDDC2)	1.14
NM_001012984-Uncharacterized protein C16orf86	1.41
NM_177973-"sulfotransferase family, cytosolic, 2B, member 1 (SULT2B1), transcript variant 2"	1.44
NM_004311-ADP-ribosylation factor-like 3 (ARL3)	1.81
BC039742-poly(rC) binding protein 1 (PCBP1)	4.74
NM_003193-"tubulin folding cofactor E (TBCE), transcript variant 2"	3.54
NM_000585-"interleukin 15 (IL15), transcript variant 3"	0.97
XM_376764-paraneoplastic antigen MA2 (PNMA2)	1.28
NM_152441-F-box and leucine-rich repeat protein 14 (FBXL14)	1.41
BC025389-Proteasome subunit alpha type-7-like	1.22
BC013437-myocyte enhancer factor 2A (MEF2A)	1.31
NM_153339-pseudouridylate synthase-like 1 (PUSL1)	2.13
NM_002954-ribosomal protein S27a (RPS27A)	1.55
BC005169-Serine/threonine-protein kinase 40	0.66
BC025307-Serine/threonine-protein kinase D2	1.11
NM_002690-"polymerase (DNA directed), beta (POLB)"	1.54
XM_373744-PREDICTED: Homo sapiens hypothetical LOC388414 (LOC388414)	0.91
NM_002709-"protein phosphatase 1, catalytic subunit, beta isoform (PPP1CB), transcript variant 1"	1.18
BC019342-tetraspanin 18 (TSPAN18)	1.22
NM_018330-KIAA1598 (KIAA1598)	1.3
NM_138455-collagen triple helix repeat containing 1 (CTHRC1)	0.34
NM_138424-kinesin family member 12 (KIF12)	1.25
BC013009-"zinc finger, MYM-type 3 (ZMYM3)"	1.16
NM_014248-ring-box 1 (RBX1)	1.5
BC012373-limb bud and heart development homolog (mouse) (LBH)	1.34
NM_001008737-hypothetical LOC401052 (LOC401052)	2.93
BC017887-"eukaryotic translation initiation factor 3, subunit E (EIF3S6)"	0.62
NM_001993-"coagulation factor III (thromboplastin, tissue factor) (F3)"	1.24
NM_020185-dual specificity phosphatase 22 (DUSP22)	4.23
BC003182-glycogen synthase 1 (muscle) (GYS1)	1.45
BC026317-"solute carrier family 16, member 1 (monocarboxylic acid transporter 1) (SLC16A1)"	1.48
BC060768-zinc finger protein 449 (ZNF449)	1.36
BC000313-"nucleolar protein 4, mRNA (cDNA clone MGC:8430 IMAGE:2821116), complete cds"	1.36
BC035137-"thyroid hormone receptor, alpha (erythroblastic leukemia viral (v-erb-a) oncogene homolog, avian) (THRA)"	1.49
NM_144582-Protein TEX261	1.17
NM_025099-chromosome 17 open reading frame 68 (C17orf68)	1.21
NM_002070-"guanine nucleotide binding protein (G protein), alpha inhibiting activity polypeptide 2 (GNAI2)"	1.29
NM_016588-neuritin 1 (NRN1)	1.22
NM_178014-"tubulin, beta (TUBB)"	1.43
BC002763-"protein kinase, cAMP-dependent, regulatory, type II, alpha (PRKAR2A)"	2.9
BC093745-"hypothetical LOC441178, mRNA (cDNA clone MGC:120780 IMAGE:7939590), complete cds"	1.23
BC000190-"zinc finger, C3HC-type containing 1 (ZC3HC1)"	3.06
NM_080651-mediator complex subunit 30 (MED30)	1.24
NM_003732-eukaryotic translation initiation factor 4E binding protein 3 (EIF4EBP3)	1.19
BC053561-"ATPase, class II, type 9B (ATP9B)"	1.06
BC060793-"potassium channel, subfamily K, member 5 (KCNK5)"	1.28
NM_017841-chromosome 11 open reading frame 79 (C11orf79)	1.27
NM_004466-glypican 5 (GPC5)	1.36
BC011924-unkempt homolog (Drosophila)-like (UNKL)	7.09
NM_012086-General transcription factor 3C polypeptide 3	1.19
NM_178588-"protein phosphatase 2, regulatory subunit B', gamma isoform (PPP2R5C), transcript variant 4"	1.26
BC034713-"DnaJ (Hsp40) homolog, subfamily C, member 10 (DNAJC10)"	1.33
NM_001728-"basigin (Ok blood group) (BSG), transcript variant 1"	0.81
BC021930-KIAA1530 protein (KIAA1530)	1.38
NM_001839-Calponin-3	5.63
NM_194326-40S ribosomal protein S19-binding protein 1	1.22
BC021664-"solute carrier family 16, member 4 (monocarboxylic acid transporter 5) (SLC16A4)"	1.68
BC001889-"N-ethylmaleimide-sensitive factor attachment protein, gamma (NAPG)"	1.21
BC012147-Junctional adhesion molecule C	1.15
BC033495-ankyrin repeat and MYND domain containing 1 (ANKMY1)	0.97
BC096113-Parvalbumin alpha	1.21
BC096312-Butyrophilin subfamily 1 member A1	0.84
NM_031303-katanin p60 subunit A-like 2 (KATNAL2)	1.24
BC015626-par-6 partitioning defective 6 homolog alpha (C. elegans) (PARD6A)	2.02
BC058036-folate receptor 2 (fetal) (FOLR2)	1.26
BC035938-myelin oligodendrocyte glycoprotein (MOG)	4.47
NM_032350-Uncharacterized protein C7orf50	1.24
BC013708-"eukaryotic translation initiation factor 4A, isoform 2 (EIF4A2)"	2.47
NM_001001996-"glycoprotein M6B (GPM6B), transcript variant 2"	1.26
BC029760-OTU domain containing 6B (OTUD6B)	1.24
NM_022720-DiGeorge syndrome critical region gene 8 (DGCR8)	1.3
NM_001011538-similar to 60S ribosomal protein L21 (LOC402176)	1.43
NM_054012-"argininosuccinate synthetase 1 (ASS1), transcript variant 2"	6.93
BC047472-Olfactomedin-like protein 2B	1.78
BC005259-X-ray repair complementing defective repair in Chinese hamster cells 4 (XRCC4)	1.36
NM_001025248-"deoxyuridine triphosphatase (DUT), nuclear gene encoding mitochondrial protein, transcript variant 1, mRNA."	1.63
BC015413-Ropporin-1B	1.18
BC026283-apolipoprotein H (beta-2-glycoprotein I) (APOH)	0.51
NM_015170-Extracellular sulfatase Sulf-1	1.07
BC064515-raptor (raptor)	1.33
NM_206852-"reticulon 1 (RTN1), transcript variant 3"	1.28
BC021983-"nucleophosmin (nucleolar phosphoprotein B23, numatrin) (NPM1)"	2.67
NM_001643-apolipoprotein A-II (APOA2)	1.14
BC012333-"sterol-C5-desaturase (ERG3 delta-5-desaturase homolog, S. cerevisiae)-like (SC5DL)"	1.12
NM_005525-"hydroxysteroid (11-beta) dehydrogenase 1 (HSD11B1), transcript variant 1"	1.04
BC026100-"testis-specific transcript, Y-linked 8"	3.98
BC025266-"taspase, threonine aspartase, 1 (TASP1)"	1.31
NM_013974-dimethylarginine dimethylaminohydrolase 2 (DDAH2)	1.2
BC002951-Protein transport protein Sec61 subunit alpha isoform 1	1.48
BC039362-carboxypeptidase A5 (CPA5)	1.74
NM_001292-"CDC-like kinase 3 (CLK3), transcript variant phclk3/152"	1.36
NM_156036-Homeobox protein Hox-B6	1.28
NM_019592-ring finger protein 20 (RNF20)	1.25
BC024241-Cysteine dioxygenase type 1	1.42
NM_005916-"minichromosome maintenance complex component 7 (MCM7), transcript variant 1"	1.22
BC012616-betaine-homocysteine methyltransferase (BHMT)	1.35
BC019883-C-type lectin domain family 2 member D	1.35
NM_144647-"calcyphosine-like (CAPSL), transcript variant 1"	1.52
NM_174983-"chromosome 19 open reading frame 28 (C19orf28), transcript variant 3"	1.45
NM_012478-WW domain binding protein 2 (WBP2)	1.42
NM_014051-transmembrane protein 14A (TMEM14A)	1.66
BC007252-"collagen, type II, alpha 1 (primary osteoarthritis, spondyloepiphyseal dysplasia, congenital) (COL2A1)"	0.56
NM_006443-"chromosome 6 open reading frame 108 (C6orf108), transcript variant 1"	1.25
BC003160-"acid phosphatase 2, lysosomal (ACP2)"	1.26
NM_001153-Annexin A4	1.26
BC056669-"DCN1, defective in cullin neddylation 1, domain containing 2 (S. cerevisiae) (DCUN1D2)"	1.37
NM_152376-UBX domain containing 3 (UBXD3)	1.63
NM_000476-Adenylate kinase isoenzyme 1	1.32
BC004888-sushi domain containing 4 (SUSD4)	1.19
NM_005440-Rho family GTPase 2 (RND2)	1.29
NM_058179-"phosphoserine aminotransferase 1 (PSAT1), transcript variant 1"	2.22
BC003366-"calcium regulated heat stable protein 1, 24kDa (CARHSP1)"	1.2
BC027865-chromosome 11 open reading frame 16 (C11orf16)	1.8
NM_017593-BMP-2-inducible protein kinase	1.75
NM_003609-HIRA interacting protein 3 (HIRIP3)	1.48
NM_016093-ribosomal protein L26-like 1 (RPL26L1)	1.33
BC013955-Fibroblast growth factor receptor-like 1	1.16
BC001108-PIH1 domain-containing protein 1	1.39
NM_001302-cortistatin (CORT)	2.05
BC002859-zinc finger protein 434 (ZNF434)	1.2
BC036899-Cytoplasmic polyadenylation element-binding protein 4	6.06
NM_006479-RAD51 associated protein 1 (RAD51AP1)	1.39
BC005371-N-acetylglucosamine kinase (NAGK)	2.21
BC012040-DEP domain containing 6 (DEPDC6)	0.31
BC006083-tyrosyl-DNA phosphodiesterase 1 (TDP1)	1.64
NM_003993-"CDC-like kinase 2 (CLK2), transcript variant 1"	1.05
NM_018107-"RNA binding motif protein 23 (RBM23), transcript variant 2"	0.42
BC021263-"RAB24, member RAS oncogene family (RAB24)"	0.44
NM_000970-60S ribosomal protein L6	1.06
NM_174942-GAS2-like protein 3	5.07
NM_003073-"SWI/SNF related, matrix associated, actin dependent regulator of chromatin, subfamily b, member 1 (SMARCB1), transcript variant 1"	1.59
BC020577-carbonic anhydrase X (CA10)	1.22
NM_001006944-"ribosomal protein S6 kinase, 90kDa, polypeptide 4 (RPS6KA4), transcript variant 2"	1.26
BC066958-"splicing factor, arginine/serine-rich 2, mRNA (cDNA clone MGC:87440 IMAGE:4837392), complete cds"	4.16
BC002921-p21(CDKN1A)-activated kinase 4 (PAK4)	3.02
NM_004073-polo-like kinase 3 (Drosophila) (PLK3)	1.32
NM_080659-chromosome 11 open reading frame 52 (C11orf52)	1.21
NM_031465-chromosome 12 open reading frame 32 (C12orf32)	1.65
NM_006841-"solute carrier family 38, member 3 (SLC38A3)"	1.79
BC057780-"solute carrier family 5 (sodium/glucose cotransporter), member 11, mRNA (cDNA clone MGC:71585 IMAGE:5287366), complete cds"	1.16
BC036870-Uncharacterized protein C4orf37	1.01
NM_005737-ADP-ribosylation factor-like 4C (ARL4C)	1.21
NM_004103-Protein tyrosine kinase 2 beta	1.14
BC006318-erythrocyte membrane protein band 4.9 (dematin) (EPB49)	4.38
NM_003524-Histone H2B type 1-H	1.23
BC017357-zinc finger protein 765 (ZNF765)	1.57
NM_012280-"FtsJ homolog 1 (E. coli) (FTSJ1), transcript variant 1"	1.01
BC026274-retinol dehydrogenase 11 (all-trans/9-cis/11-cis) (RDH11)	1.91
NM_024419-phosphatidylglycerophosphate synthase 1 (PGS1)	1.3
NM_005434-"mal, T-cell differentiation protein-like (MALL)"	1.4
NM_002358-MAD2 mitotic arrest deficient-like 1 (yeast) (MAD2L1)	1.23
NM_001394-"dual specificity phosphatase 4 (DUSP4), transcript variant 1"	1.46
NM_001031617-Cytochrome c oxidase assembly protein COX19	2.73
BC016308-chemokine (C-X-C motif) ligand 3 (CXCL3)	0.28
BC021573-GTP-binding protein 10	2.08
NM_002608-"platelet-derived growth factor beta polypeptide (simian sarcoma viral (v-sis) oncogene homolog) (PDGFB), transcript variant 1"	0.49
NM_016302-cereblon (CRBN)	1.25
NM_003590-cullin 3 (CUL3)	1.57
BC024229-prostaglandin E receptor 3 (subtype EP3) (PTGER3)	1.08
NM_003848-"succinate-CoA ligase, GDP-forming, beta subunit (SUCLG2)"	1.29
NM_023079-ubiquitin-conjugating enzyme E2Z (UBE2Z)	1.17
NM_031296-"RAB33B, member RAS oncogene family (RAB33B)"	1.36
BC009415-kinesin family member 26A (KIF26A)	1.34
NM_174892-CD300 molecule-like family member b (CD300LB)	1.27
NM_014061-"melanoma antigen family H, 1 (MAGEH1)"	1.27
NM_002315-Rhombotin-1	0.81
NM_054016-"FUS interacting protein (serine/arginine-rich) 1 (FUSIP1), transcript variant 2"	4.87
NM_145169-SFT2 domain containing 1 (SFT2D1)	0.24
BC002677-A.T hook DNA-binding motif-containing protein 1	0.99
NM_030881-"DEAD (Asp-Glu-Ala-Asp) box polypeptide 17 (DDX17), transcript variant 2"	6.85
NM_033277-lacritin (LACRT)	0.67
NM_033307-Caspase-4	0.74
BC012349-cyclin F (CCNF)	1.2
NM_006585-"chaperonin containing TCP1, subunit 8 (theta) (CCT8)"	1.16
BC050444-"golgi autoantigen, golgin subfamily a, 4 (GOLGA4)"	2.07
BC020658-Transmembrane protein 40	1.09
NM_207013-"transcription elongation factor B (SIII), polypeptide 2 (18kDa, elongin B) (TCEB2), transcript variant 2"	1.35
NM_006078-"calcium channel, voltage-dependent, gamma subunit 2 (CACNG2)"	1.59
BC067823-Calcyclin-binding protein	1.3
NM_144602-chromosome 16 open reading frame 78 (C16orf78)	0.97
NM_145313-Ras-GEF domain-containing family member 1A	1.13
BC001396-chromosome 9 open reading frame 32 (C9orf32)	1.3
NM_002515-"neuro-oncological ventral antigen 1 (NOVA1), transcript variant 1"	11.11
BC030570-ADP-ribosylation factor-like 17 (ARL17)	1.68
NM_138412-retinol dehydrogenase 13 (all-trans/9-cis) (RDH13)	1.2
BC010904-DEP domain containing 1B (DEPDC1B)	1.14
NM_007223-G protein-coupled receptor 176 (GPR176)	0.95
NM_178850-"hepatocyte nuclear factor 4, alpha (HNF4A), transcript variant 3"	1.03
BC006005-unconventional SNARE in the ER 1 homolog (S. cerevisiae) (USE1)	10.85
BC033710-DNA repair and recombination protein RAD54B	1.3
NM_016267-vestigial like 1 (Drosophila) (VGLL1)	2.15
NM_000690-"aldehyde dehydrogenase 2 family (mitochondrial) (ALDH2), nuclear gene encoding mitochondrial protein"	0.5
NM_016062-"family with sequence similarity 96, member B (FAM96B)"	1.54
BC008344-serine/threonine kinase 40 (STK40)	1.41
NM_016655-"GA binding protein transcription factor, beta subunit 2 (GABPB2), transcript variant gamma-2"	1
NM_001622-alpha-2-HS-glycoprotein (AHSG)	1.29
NM_021633-kelch-like 12 (Drosophila) (KLHL12)	0.96
BC021234-"cDNA clone IMAGE:4138335, partial cds"	1.32
BC050718-polymerase (DNA directed) kappa (POLK)	3.61
NM_021062-"histone cluster 1, H2bb (HIST1H2BB)"	0.43
NM_006621-S-adenosylhomocysteine hydrolase-like 1 (AHCYL1)	1.99
NM_000877-Interleukin-1 receptor type I	1.44
NM_001359-"2,4-dienoyl CoA reductase 1, mitochondrial (DECR1), nuclear gene encoding mitochondrial protein"	2.03
BC060824-AT rich interactive domain 3B (BRIGHT-like) (ARID3B)	1.22
NM_012502-"Androgen Receptor T877A, Ligand Binding Domain (AR T877A-LBD)"	1.2
NM_001621-aryl hydrocarbon receptor (AHR)	1.09
NM_007005-Transducin-like enhancer protein 4	1.14
NM_015937-"phosphatidylinositol glycan anchor biosynthesis, class T (PIGT)"	1.31
BC008790-glutathione S-transferase M3 (brain) (GSTM3)	1.12
NM_206834-Uncharacterized protein C6orf201	2.93
NM_006218-PIK3CA is coexpressed and copurified with the regulatory subunit PI3KR1: PIK3CA and PI3KR1 sequences are seperated by -- (in protein list file).	1.46
NM_002305-"lectin, galactoside-binding, soluble, 1 (galectin 1) (LGALS1)"	1.41
BC014969-activating transcription factor 6 (ATF6)	1.36
BC007242-"ets variant gene 4 (E1A enhancer binding protein, E1AF) (ETV4)"	3.77
NM_053046-"egl nine homolog 2 (C. elegans) (EGLN2), transcript variant 1"	19.74
BC036246-hypothetical protein FLJ32549 (FLJ32549)	1.37
BC007080-transmembrane protein 14B (TMEM14B)	1.17
NM_000673-Alcohol dehydrogenase class 4 mu/sigma chain	1.21
BC032540-F-box only protein 22	1.3
NM_014613-UBX domain containing 8 (UBXD8)	1.66
BC031663-guanylate cyclase activator 1A (retina) (GUCA1A)	0.97
BC096245-Activin receptor type-2B	1.64
NM_000327-retinal outer segment membrane protein 1 (ROM1)	1.21
NM_022479-Putative polypeptide N-acetylgalactosaminyltransferase-like protein 3	2.52
BC006195-ATP citrate lyase (ACLY)	2.9
NM_016139-coiled-coil-helix-coiled-coil-helix domain containing 2 (CHCHD2)	6.66
NM_205853-"musculoskeletal, embryonic nuclear protein 1 (MUSTN1)"	4.52
NM_001711-biglycan (BGN)	1.29
BC013039-Growth arrest and DNA-damage-inducible proteins-interacting protein 1	1.34
BC039577-paraneoplastic antigen MA1 (PNMA1)	1.28
NM_138769-"ras homolog gene family, member T2 (RHOT2)"	1.94
NM_138422-tRNA-specific adenosine deaminase-like protein 3	3.8
NM_031219-haloacid dehalogenase-like hydrolase domain containing 3 (HDHD3)	1.26
BC017717-"deiodinase, iodothyronine, type III (DIO3)"	1.32
NM_006698-bladder cancer associated protein (BLCAP)	1.31
NM_198498-chromosome 11 open reading frame 53 (C11orf53)	1.23
NM_013302-eukaryotic elongation factor-2 kinase	1.12
NM_032860-LTV1 homolog (S. cerevisiae) (LTV1)	1.18
BC005924-pregnancy specific beta-1-glycoprotein 3 (PSG3)	1.39
NM_205834-"lipolysis stimulated lipoprotein receptor (LSR), transcript variant 2"	1.08
BC001132-DEAD (Asp-Glu-Ala-Asp) box polypeptide 54 (DDX54)	1.3
BC021560-deleted in bladder cancer 1 (DBC1)	0.99
NM_031439-SRY (sex determining region Y)-box 7 (SOX7)	1.29
NM_006687-actin-like 7A (ACTL7A)	2.12
XM_071712-Uncharacterized protein LOC120376	1.56
BC047021-cell adhesion molecule 1 (CADM1)	2
NM_152737-ring finger protein 182 (RNF182)	1.23
NM_145045-Coiled-coil domain-containing protein 151	1.19
NM_002774-"kallikrein-related peptidase 6 (KLK6), transcript variant A"	1.2
NM_052987-Cell division protein kinase 10	2.06
NM_014011-"suppressor of cytokine signaling 5 (SOCS5), transcript variant 1"	0.35
NM_173597-hypothetical protein FLJ37587 (FLJ37587)	1.18
NM_024068-oligonucleotide/oligosaccharide-binding fold containing 2B (OBFC2B)	5.31
BC047870-src kinase associated phosphoprotein 1 (SKAP1)	1.47
NM_052926-Paraneoplastic antigen-like protein 5	1.77
BC064518-"CD40 molecule, TNF receptor superfamily member 5 (CD40)"	1.17
NM_183373-chromosome 6 open reading frame 145 (C6orf145)	0.99
NM_007117-thyrotropin-releasing hormone (TRH)	0.9
BC010555-zinc finger protein 167 (ZNF167)	1.41
NM_017706-WD repeat domain 55 (WDR55)	1.16
BC020711-pregnancy specific beta-1-glycoprotein 11 (PSG11)	1.1
BC008390-"phosphodiesterase 4D, cAMP-specific (phosphodiesterase E3 dunce homolog, Drosophila) (PDE4D)"	0.64
NM_014908-dolichol kinase (DOLK)	1.3
BC017058-G protein-coupled receptor 175 (GPR175)	1
NM_007036-Endothelial cell-specific molecule 1	1.24
NM_021947-serine racemase (SRR)	1.17
NM_003607-Serine/threonine-protein kinase MRCK alpha	1.28
BC093020-Isocitrate dehydrogenase [NADP] cytoplasmic	1.9
NM_033540-"mitofusin 1 (MFN1), nuclear gene encoding mitochondrial protein"	1.52
BC060806-reversion-inducing-cysteine-rich protein with kazal motifs (RECK)	0.78
NM_000906-Atrial natriuretic peptide receptor A	1.35
NM_022787-nicotinamide nucleotide adenylyltransferase 1 (NMNAT1)	4.64
NM_025218-UL16 binding protein 1 (ULBP1)	1.15
NM_152850-"phosphatidylinositol glycan anchor biosynthesis, class O (PIGO), transcript variant 2"	0.9
NM_001001653-"mediator of RNA polymerase II transcription, subunit 8 homolog (S. cerevisiae) (MED8), transcript variant 4"	4.82
NM_138385-transmembrane protein 129 (TMEM129)	1.37
NM_005776-cornichon homolog (Drosophila) (CNIH)	1.17
NM_025108-chromosome 16 open reading frame 59 (C16orf59)	1.98
NM_001637-acyloxyacyl hydrolase (neutrophil) (AOAH)	1.2
NM_000577-Interleukin-1 receptor antagonist protein	1.54
BC023569-UPF3 regulator of nonsense transcripts homolog A (yeast) (UPF3A)	0.99
NM_001259-cyclin D1 and cyclin-dependent kinase 6 (CDK6): cyclin D1 and CDK6 sequences are seperated by -- (in the protein list file).	1.21
NM_206853-Protein quaking	7.91
NM_014435-"N-acylsphingosine amidohydrolase (acid ceramidase)-like (ASAHL), transcript variant 1"	1.79
NM_145061-chromosome 13 open reading frame 3 (C13orf3)	3.5
BC012885-Plexin domain-containing protein 2	1
BC033181-formin-like 3 (FMNL3)	1.76
NM_152516-copper metabolism (Murr1) domain containing 1 (COMMD1)	1.08
NM_003512-Histone H2A type 1-C	1.44
BC000651-"solute carrier family 1 (glutamate transporter), member 7 (SLC1A7)"	1.36
NM_006387-calcium homeostasis endoplasmic reticulum protein (CHERP)	1.41
BC035492-mitogen-activated protein kinase 6 (MAPK6)	1.45
NM_001422-"E74-like factor 5 (ets domain transcription factor) (ELF5), transcript variant 2"	16.43
BC060765-mucolipin 3 (MCOLN3)	1.47
NM_032111-"mitochondrial ribosomal protein L14 (MRPL14), nuclear gene encoding mitochondrial protein"	1.31
NM_003093-small nuclear ribonucleoprotein polypeptide C (SNRPC)	8.01
NM_152637-methyltransferase like 7B (METTL7B)	1.22
NM_003289-"tropomyosin 2 (beta) (TPM2), transcript variant 1"	1.24
NM_002211-"integrin, beta 1 (fibronectin receptor, beta polypeptide, antigen CD29 includes MDF2, MSK12) (ITGB1), transcript variant 1A"	0.98
BC023556-vaccinia related kinase 3 (VRK3)	1.12
NM_030579-cytochrome b5 type B (outer mitochondrial membrane) (CYB5B)	0.88
BC034528-"serpin peptidase inhibitor, clade B (ovalbumin), member 8 (SERPINB8)"	1.39
BC090049-Mesoderm-specific transcript homolog protein	1.27
BC010240-cathepsin B (CTSB)	1.59
NM_153356-"TBC1 domain family, member 21 (TBC1D21)"	1.19
NM_001628-Aldose reductase	3.72
NM_016364-"dual specificity phosphatase 13 (DUSP13), transcript variant 6"	5.29
NM_001002033-"hematological and neurological expressed 1 (HN1), transcript variant 3"	1.22
NM_173501-Uncharacterized protein C16orf52	1.23
NM_006002-ubiquitin carboxyl-terminal esterase L3 (ubiquitin thiolesterase) (UCHL3)	1.33
BC017901-phospholipid scramblase 1 (PLSCR1)	1.21
NM_017735-Tetratricopeptide repeat protein 27	1.28
BC015059-cutC copper transporter homolog (E. coli) (CUTC)	1.27
NM_018485-G protein-coupled receptor 77 (GPR77)	1.42
NM_138707-"B-cell CLL/lymphoma 7B (BCL7B), transcript variant 2"	1.25
BC051838-Rho guanine nucleotide exchange factor 16	0.99
NM_197964-chromosome 7 open reading frame 55 (C7orf55)	0.97
BC018359-"methionine adenosyltransferase I, alpha (MAT1A)"	1.38
NM_006978-ring finger protein 113A (RNF113A)	1.25
NM_005347-"heat shock 70kDa protein 5 (glucose-regulated protein, 78kDa) (HSPA5)"	1.32
BC064940-Nuclear protein NP60	1.24
NM_016505-"zinc finger, CCHC domain containing 17 (ZCCHC17)"	1.27
BC004395-Apolipoprotein L2	1.18
NM_006403-"neural precursor cell expressed, developmentally down-regulated 9 (NEDD9), transcript variant 1"	1.14
BC007693-peptidylprolyl isomerase (cyclophilin)-like 3 (PPIL3)	2.9
BC031062-DEAD (Asp-Glu-Ala-Asp) box polypeptide 20 (DDX20)	1.25
NM_178557-N-acetyltransferase 8-like (NAT8L)	1.53
NM_006216-"serpin peptidase inhibitor, clade E (nexin, plasminogen activator inhibitor type 1), member 2 (SERPINE2)"	1
NM_173625-chromosome 17 open reading frame 78 (C17orf78)	1.38
BC009416-mitochondrial rRNA methyltransferase 1 homolog (S. cerevisiae) (MRM1)	1.25
NM_032963-"chemokine (C-C motif) ligand 14 (CCL14), transcript variant 3"	1.24
BC046449-Zinc finger protein 845	2.88
BC052573-chromosome 19 open reading frame 46 (C19orf46)	1.13
NM_000727-"calcium channel, voltage-dependent, gamma subunit 1 (CACNG1)"	1.36
BC009614-sperm associated antigen 16 (SPAG16)	1.14
NM_006214-"phytanoyl-CoA 2-hydroxylase (PHYH), transcript variant 1"	2.82
NM_016074-bolA homolog 1 (E. coli) (BOLA1)	1.36
BC003040-aspartyl aminopeptidase (DNPEP)	0.26
BC017957-Protein WWC2	1.47
BC032372-Ral GEF with PH domain and SH3 binding motif 1 (RALGPS1)	0.97
NM_018243-septin 11 (SEPT11)	1.4
BC000758-Coiled-coil domain-containing protein 28A	1.37
BC036062-protocadherin beta 16 (PCDHB16)	1.28
NM_033421-"sorting nexin family member 21 (SNX21), transcript variant 1"	1.24
BC021925-tripartite motif-containing 8 (TRIM8)	1.2
NM_032750-abhydrolase domain containing 14B (ABHD14B)	1.37
NM_001430-endothelial PAS domain protein 1 (EPAS1)	1.3
NM_178838-hypothetical protein LOC90768 (MGC45800)	0.96
NM_031445-AMME chromosomal region gene 1-like (AMMECR1L)	1.24
NM_000851-Glutathione S-transferase Mu 5	1.32
NM_014410-"clusterin-like 1 (retinal) (CLUL1), transcript variant 1"	1.16
BC053861-PHD finger protein 8 (PHF8)	0.96
NM_018394-abhydrolase domain containing 10 (ABHD10)	1.47
NM_181892-"ubiquitin-conjugating enzyme E2D 3 (UBC4/5 homolog, yeast) (UBE2D3), transcript variant 8"	2.28
BC022341-"Probable arginyl-tRNA synthetase, mitochondrial"	0.76
BC047733-tRNA aspartic acid methyltransferase 1 (TRDMT1)	2.22
BC010124-"neuroblastoma breakpoint family, member 1 (NBPF1)"	1.24
PM_2142-NA	1.1
NM_005159-"actin, alpha, cardiac muscle 1 (ACTC1)"	0.93
NM_000805-gastrin (GAST)	1.19
NM_032204-activating signal cointegrator 1 complex subunit 2 (ASCC2)	1.02
BC014385-integrin beta 3 binding protein (beta3-endonexin) (ITGB3BP)	1.26
NM_014571-hairy/enhancer-of-split related with YRPW motif-like (HEYL)	1.19
BC001428-"pleckstrin homology domain containing, family B (evectins) member 2 (PLEKHB2)"	2.81
BC096303-Ribosomal protein S6 kinase alpha-3	1.14
BC012945-Uncharacterized protein C19orf57	0.65
NM_138414-coiled-coil domain containing 101 (CCDC101)	1.34
BC011710-Putative HIF-prolyl hydroxylase PH-4	1.1
NM_181555-"CKLF-like MARVEL transmembrane domain containing 3 (CMTM3), transcript variant 4"	0.47
BC039855-chromosome 6 open reading frame 117 (C6orf117)	1.16
NM_015415-brain protein 44 (BRP44)	1.76
BC018950-TNF receptor-associated protein 1 (TRAP1)	2.02
NM_145247-"chromosome 10 open reading frame 78 (C10orf78), transcript variant 2"	1.06
BC009259-Homeobox-containing protein 1	1.96
NM_004729-Zinc finger BED domain-containing protein 1	1.39
BC008803-eyes absent homolog 2 (Drosophila) (EYA2)	1.01
BC006222-chromosome 14 open reading frame 131 (C14orf131)	1.29
NM_006428-"mitochondrial ribosomal protein L28 (MRPL28), nuclear gene encoding mitochondrial protein"	1.49
BC050432-"staufen, RNA binding protein, homolog 1 (Drosophila) (STAU1)"	3.05
BC028083-T cell receptor beta variable 5-4 (TRBV5-4)	1.29
NM_001130-Amino-terminal enhancer of split	1.3
NM_001004285-"DNA fragmentation factor, 40kDa, beta polypeptide (caspase-activated DNase) (DFFB), transcript variant 3"	0.44
NM_005122-"Constitutive Active Receptor, Ligand Binding Domain (CAR-LBD)"	1.12
NM_138499-PWWP domain-containing protein 2B	1.28
BC005857-Sequestosome-1	1.38
NM_003877-suppressor of cytokine signaling 2 (SOCS2)	1.7
NM_178813-"A kinase (PRKA) anchor protein 14 (AKAP14), transcript variant 1"	1.52
BC000525-"glutamic-oxaloacetic transaminase 2, mitochondrial (aspartate aminotransferase 2) (GOT2)"	3.94
NM_145802-"septin 6 (SEPT6), transcript variant V"	0.3
BC046634-"tubulin, gamma complex associated protein 3 (TUBGCP3)"	1.2
PM_2127-NA	1.18
NM_006225-"1-phosphatidylinositol-4,5-bisphosphate phosphodiesterase delta-1"	1.31
ENST00000318749-"olfactory receptor, family 11, subfamily L, member 1 (OR11L1), mRNA"	1.11
NM_004202-"Thymosin beta-4, Y-chromosomal"	1.26
BC021258-tripartite motif-containing 5 (TRIM5)	1.1
NM_032228-male sterility domain containing 2 (MLSTD2)	1.58
BC028295-peptidase D (PEPD)	1.7
BC033437-DENN/MADD domain containing 1C (DENND1C)	0.97
NM_020781-"zinc finger protein 398 (ZNF398), transcript variant 2"	1.19
NM_000284-pyruvate dehydrogenase (lipoamide) alpha 1 (PDHA1)	1.42
NM_021029-ribosomal protein L36a (RPL36A)	1.49
NM_003874-SLAM family member 5	1.17
NM_024893-chromosome 20 open reading frame 39 (C20orf39)	1.42
NM_032787-Probable G-protein coupled receptor 128	1.13
BC058915-SEC14-like 2 (S. cerevisiae) (SEC14L2)	1.54
BC014409-phosphopantothenoylcysteine decarboxylase (PPCDC)	1.42
BC031608-REST corepressor 3 (RCOR3)	1.34
BC010665-"NADH dehydrogenase (ubiquinone) 1 beta subcomplex, 11, 17.3kDa (NDUFB11)"	1.15
NM_020963-"Mov10, Moloney leukemia virus 10, homolog (mouse) (MOV10)"	4.06
BC068458-Ezrin	1.46
BC011892-cofactor of BRCA1 (COBRA1)	1.26
BC018942-Rho GTPase-activating protein SYDE1	1.3
BC023973-immunoglobulin lambda variable 6-57 (IGLV6-57)	1.1
NM_021643-tribbles homolog 2 (Drosophila) (TRIB2)	0.87
NM_020992-PDZ and LIM domain 1 (elfin) (PDLIM1)	1.65
BC028123-"cDNA clone MGC:40177 IMAGE:5167345, complete cds"	1.39
NM_139164-StAR-related lipid transfer protein 4	1.22
NM_024093-chromosome 2 open reading frame 49 (C2orf49)	8.04
NM_022780-required for meiotic nuclear division 5 homolog A (S. cerevisiae) (RMND5A)	0.87
NM_018970-Probable G-protein coupled receptor 85	1.37
NM_015014-RNA binding motif protein 34 (RBM34)	1.31
BC073959-"vacuolar protein sorting 16 homolog (S. cerevisiae), mRNA (cDNA clone MGC:87858 IMAGE:6182570), complete cds"	1.93
BC056872-Nuclear receptor coactivator 5	8.15
NM_004508-isopentenyl-diphosphate delta isomerase 1 (IDI1)	1.42
BC030828-EGF-like repeats and discoidin I-like domains 3 (EDIL3)	1.36
NM_032353-vacuolar protein sorting 25 homolog (S. cerevisiae) (VPS25)	1.16
BC020647-coiled-coil domain containing 59 (CCDC59)	1.24
NM_144589-catechol-O-methyltransferase domain containing 1 (COMTD1)	1.29
BC007602-polycomb group ring finger 6 (PCGF6)	1.29
BC002369-Serine/threonine-protein kinase PLK1	5.11
NM_006905-Pregnancy-specific beta-1-glycoprotein 1	1.95
BC040499-TGF-beta receptor type-2	0.72
BC016057-"Usher syndrome 1C (autosomal recessive, severe) (USH1C)"	1.09
NM_006512-"serum amyloid A4, constitutive (SAA4)"	1.18
BC078663-Glycogen debranching enzyme	1.3
NM_031992-"eukaryotic translation initiation factor 4H (EIF4H), transcript variant 2"	9.14
BC021241-keratin 81 (KRT81)	1.3
NM_001679-"ATPase, Na+/K+ transporting, beta 3 polypeptide (ATP1B3)"	1.27
XM_042066-Mitogen-activated protein kinase kinase kinase 1	1.44
BC029359-chromosome 2 open reading frame 34 (C2orf34)	1.24
NM_033003-"general transcription factor II, i (GTF2I), transcript variant 4"	1.08
BC070267-phosphodiesterase 7B (PDE7B)	1.33
NM_023931-zinc finger protein 747 (ZNF747)	1.4
NM_018120-armadillo repeat containing 1 (ARMC1)	1.37
NM_006335-translocase of inner mitochondrial membrane 17 homolog A (yeast) (TIMM17A)	1.08
BC009739-"homocysteine-inducible, endoplasmic reticulum stress-inducible, ubiquitin-like domain member 1 (HERPUD1)"	4.68
NM_003182-"tachykinin, precursor 1 (substance K, substance P, neurokinin 1, neurokinin 2, neuromedin L, neurokinin alpha, neuropeptide K, neuropeptide gamma) (TAC1), transcript variant beta"	1.32
NM_004252-"solute carrier family 9 (sodium/hydrogen exchanger), member 3 regulator 1 (SLC9A3R1)"	1.31
BC094726-Inositol polyphosphate 5-phosphatase OCRL-1	1.44
NM_025261-"lymphocyte antigen 6 complex, locus G6C (LY6G6C)"	1.14
BC070089-"leucine rich repeat containing 8 family, member E (LRRC8E)"	1.39
NM_001449-four and a half LIM domains 1 (FHL1)	2.86
BC054004-septin 9 (SEPT9)	1.2
NM_004873-"BCL2-associated athanogene 5 (BAG5), transcript variant 2"	1.29
NM_005308-G protein-coupled receptor kinase 5 (GRK5)	1.22
NM_000121-erythropoietin receptor (EPOR)	1.09
NM_002694-"polymerase (RNA) II (DNA directed) polypeptide C, 33kDa (POLR2C), transcript variant alpha"	1.49
NM_032405-"transmembrane protease, serine 3 (TMPRSS3), transcript variant D"	1.11
BC031063-"immunoglobulin superfamily, member 10 (IGSF10)"	1.24
BC033091-"solute carrier family 25, member 27 (SLC25A27)"	1.46
BC007840-"succinate dehydrogenase complex, subunit B, iron sulfur (Ip) (SDHB)"	1.65
NM_144611-Cytochrome b5 domain-containing protein 2	2.34
BC030516-"La ribonucleoprotein domain family, member 2 (LARP2)"	0.96
BC010357-Arginine/serine-rich coiled-coil protein 1	1.32
NM_024309-TNFAIP3-interacting protein 2	3.81
NM_023039-"ankyrin repeat, family A (RFXANK-like), 2 (ANKRA2)"	1.17
BC002695-AP2 associated kinase 1 (AAK1)	4.1
BC003610-milk fat globule-EGF factor 8 protein (MFGE8)	1.07
BC066354-chromosome 20 open reading frame 71 (C20orf71)	1.43
BC103694-NKG2D ligand 4	1.39
XM_378462-"PREDICTED: Homo sapiens hypothetical gene supported by AK026100, transcript variant 1 (FLJ22447)"	1.36
NM_002157-heat shock 10kDa protein 1 (chaperonin 10) (HSPE1)	1.3
NM_004296-regulator of G-protein signaling 6 (RGS6)	1.54
NM_148571-"mitochondrial ribosomal protein L27 (MRPL27), nuclear gene encoding mitochondrial protein, transcript variant 2"	1.24
NM_145299-"Dynein heavy chain 6, axonemal"	1
NM_025004-Coiled-coil domain-containing protein 15	1.52
NM_000899-"KIT ligand (KITLG), transcript variant b"	1.25
NM_014909-vasohibin 1 (VASH1)	0.92
BC021682-glycine-N-acyltransferase-like 2 (GLYATL2)	1.29
BC053343-"karyopherin alpha 2 (RAG cohort 1, importin alpha 1) (KPNA2)"	1.49
BC040630-aquaporin 8 (AQP8)	2.33
BC089438-Heterogeneous nuclear ribonucleoproteins C	2.65
NM_032091-"protocadherin gamma subfamily A, 11 (PCDHGA11), transcript variant 2"	1.13
NM_002713-"protein phosphatase 1, regulatory (inhibitor) subunit 8 (PPP1R8), transcript variant 3"	3.62
NM_000197-Testosterone 17-beta-dehydrogenase 3	1.21
NM_033019-"PCTAIRE protein kinase 1 (PCTK1), transcript variant 3"	1.3
BC008051-"cDNA clone IMAGE:3638747, partial cds"	1.51
NM_183353-E3 ubiquitin-protein ligase RNF12	1.24
NM_001175-Rho GDP dissociation inhibitor (GDI) beta (ARHGDIB)	1.45
NM_181738-"peroxiredoxin 2 (PRDX2), nuclear gene encoding mitochondrial protein, transcript variant 3"	3.42
BC063629-"HSPB (heat shock 27kDa) associated protein 1, mRNA (cDNA clone IMAGE:3892258), complete cds."	1.28
BC013630-JTV1 gene (JTV1)	5.43
BC012919-Kruppel-like factor 7 (ubiquitous) (KLF7)	0.73
NM_024712-engulfment and cell motility 3 (ELMO3)	1.24
NM_178226-F-box/WD repeat-containing protein 5	1.45
NM_020422-transmembrane protein 159 (TMEM159)	1.15
BC003566-zinc finger protein 24 (ZNF24)	0.5
NM_014826-CDC42 binding protein kinase alpha (DMPK-like)	1.13
NM_001031715-"IQ motif containing H (IQCH), transcript variant 1"	1.34
NM_012265-rhomboid domain containing 3 (RHBDD3)	1.33
BC032957-chromosome 1 open reading frame 111 (C1orf111)	1.28
BC036651-PTK2B protein tyrosine kinase 2 beta (PTK2B)	1.29
NM_147197-WAP four-disulfide core domain 11 (WFDC11)	1.23
NM_005694-"COX17 cytochrome c oxidase assembly homolog (S. cerevisiae) (COX17), nuclear gene encoding mitochondrial protein"	2.45
NM_138717-"palmitoyl-protein thioesterase 2 (PPT2), transcript variant 2"	1.2
NM_020348-cyclin M1 (CNNM1)	1.25
NM_001274-CHK1 checkpoint homolog (S. pombe) (CHEK1)	1.54
NM_005765-"ATPase, H+ transporting, lysosomal accessory protein 2 (ATP6AP2)"	0.71
NM_198449-embigin homolog (mouse) (EMB)	1.15
BC003376-"ELAV (embryonic lethal, abnormal vision, Drosophila)-like 1 (Hu antigen R) (ELAVL1)"	8.88
NM_198560-Lipoma HMGIC fusion partner-like 4 protein	1.24
NM_181515-"mitochondrial ribosomal protein L21 (MRPL21), nuclear gene encoding mitochondrial protein, transcript variant 1"	1.23
NM_032545-"cripto, FRL-1, cryptic family 1 (CFC1)"	0.97
NM_183241-chromosome 9 open reading frame 142 (C9orf142)	3.03
NM_002796-"proteasome (prosome, macropain) subunit, beta type, 4 (PSMB4)"	5.51
NM_018710-transmembrane protein 55A (TMEM55A)	1.52
BC095485-MAGUK p55 subfamily member 5	1.14
BC034696-syntaxin 19 (STX19)	1.24
NM_005375-v-myb myeloblastosis viral oncogene homolog (avian) (MYB)	1.16
BC008623-"roundabout, axon guidance receptor, homolog 3 (Drosophila) (ROBO3)"	1.87
NM_032649-Beta-Ala-His dipeptidase	1.35
NM_178498-"solute carrier family 5 (sodium/glucose cotransporter), member 12, mRNA (cDNA clone MGC:52019 IMAGE:5188979), complete cds"	1.42
BC064367-ankyrin repeat and sterile alpha motif domain containing 6 (ANKS6)	0.96
BC020746-patatin-like phospholipase domain containing 4 (PNPLA4)	1.3
BC014181-"coenzyme Q6 homolog, monooxygenase (S. cerevisiae) (COQ6)"	1.35
BC035582-Tripartite motif-containing protein 22	6.53
NM_022496-ARP6 actin-related protein 6 homolog (yeast) (ACTR6)	1.15
BC023567-cytokine receptor-like factor 3 (CRLF3)	1.33
BC032330-"lectin, mannose-binding, 1 (LMAN1)"	1.42
BC024272-"CD74 molecule, major histocompatibility complex, class II invariant chain (CD74)"	1.26
BC000850-F-box and WD repeat domain containing 5 (FBXW5)	1.38
BC013572-v-Ki-ras2 Kirsten rat sarcoma viral oncogene homolog (KRAS)	1.47
NM_005123-"Farnesoid X Receptor, Ligand Binding Domain (FXR-LBD)"	1.28
NM_024043-"dysbindin (dystrobrevin binding protein 1) domain containing 1 (DBNDD1), transcript variant 2"	1.19
NM_005185-calmodulin-like 3 (CALML3)	1.2
NM_016034-"mitochondrial ribosomal protein S2 (MRPS2), nuclear gene encoding mitochondrial protein"	1.4
NM_003250-Thyroid hormone receptor alpha	1.19
NM_145252-similar to common salivary protein 1 (LOC124220)	2.13
BC026345-Ermin	4.07
BC031224-Nucleoside diphosphate-linked moiety X motif 13	1.18
NM_018154-Histone chaperone ASF1B	1.31
NM_145796-"pogo transposable element with ZNF domain (POGZ), transcript variant 3"	1.9
BC012842-Obg-like ATPase 1 (GTPBP9)	1.45
NM_003805-CASP2 and RIPK1 domain containing adaptor with death domain (CRADD)	1.17
NM_016487-chromosome 6 open reading frame 203 (C6orf203)	1.29
NM_207506-Sterile alpha motif domain-containing protein 12	1.24
NM_001759-cyclin D2 (CCND2)	0.98
BC035973-"solute carrier family 22 (organic cation transporter), member 13 (SLC22A13)"	1.18
NM_032182-KIAA0157 (KIAA0157)	1.26
BC038241-NFAT activation molecule 1	0.77
NM_182539-t-complex-associated-testis-expressed 1 (TCTE1)	0.75
NM_080612-"GRB2-associated binding protein 3 (GAB3), transcript variant 2"	1.03
NM_020168-p21(CDKN1A)-activated kinase 6 (PAK6)	1.26
BC014037-Serine/threonine-protein kinase Sgk2	1.43
BC013959-guanine nucleotide binding protein-like 1 (GNL1)	1.3
NM_012092-inducible T-cell co-stimulator (ICOS)	1.2
NM_003006-selectin P ligand (SELPLG)	1.22
BC059358-RAB3A interacting protein (rabin3) (RAB3IP)	1.07
BC000132-centrosomal protein 72kDa (CEP72)	1.45
NM_145008-Protein yippee-like 4	1.89
NM_006315-polycomb group ring finger 3 (PCGF3)	1.53
BC014428-mitochondrial translational release factor 1-like (MTRF1L)	0.49
NM_177559-"casein kinase 2, alpha 1 polypeptide (CSNK2A1), transcript variant 1"	1.45
NM_005416-Small proline-rich protein 3	1.98
BC035404-PTK2 protein tyrosine kinase 2 (PTK2)	1.38
BC013031-Pleckstrin homology-like domain family B member 1	1.22
NM_015948-"solute carrier family 35, member B3 (SLC35B3)"	1.36
NM_006995-"butyrophilin, subfamily 2, member A2 (BTN2A2), transcript variant 1"	1.18
BC005270-"NADH dehydrogenase (ubiquinone) Fe-S protein 4, 18kDa (NADH-coenzyme Q reductase) (NDUFS4)"	1.39
NM_005125-Copper chaperone for superoxide dismutase	1.44
BC059404-"B-cell CLL/lymphoma 6, member B (zinc finger protein) (BCL6B)"	1.32
NM_133265-angiomotin (AMOT)	4.07
NM_145293-Putative elongation factor 1-delta-like protein	1.3
NM_198205-"MAX-like protein X (MLX), transcript variant 1"	1.34
NM_194457-"ubiquitin-conjugating enzyme E2, J2 (UBC6 homolog, yeast) (UBE2J2), transcript variant 4"	3.02
BC029057-D-amino-acid oxidase (DAO)	1.67
NM_014496-"ribosomal protein S6 kinase, 90kDa, polypeptide 6 (RPS6KA6)"	1.02
NM_015599-Phosphoacetylglucosamine mutase	1.45
NM_030968-"C1q and tumor necrosis factor related protein 1 (C1QTNF1), transcript variant 1"	0.34
BC053656-EGF-like repeats and discoidin I-like domains 3 (EDIL3)	1.24
NM_015532-"glutamate receptor, ionotropic, N-methyl D-aspartate-like 1A (GRINL1A), transcript variant 1"	3.99
NM_003404-"tyrosine 3-monooxygenase/tryptophan 5-monooxygenase activation protein, beta polypeptide (YWHAB), transcript variant 1"	2.06
BC019909-ATPase family AAA domain-containing protein 2	1.27
NM_025126-"ring finger protein 34 (RNF34), transcript variant 2"	1.36
NM_002969-mitogen-activated protein kinase 12 (MAPK12)	1.34
BC101026-Spindle assembly abnormal protein 6 homolog	6.19
NM_003407-"zinc finger protein 36, C3H type, homolog (mouse) (ZFP36)"	7.31
BC009793-"excision repair cross-complementing rodent repair deficiency, complementation group 8 (ERCC8)"	1.42
NM_022789-"interleukin 25 (IL25), transcript variant 1"	0.98
BC051031-chromosome 11 open reading frame 74 (C11orf74)	1.27
BC029566-Doublesex- and mab-3-related transcription factor B1	1.83
BC017922-Immunoglobulin iota chain	1.28
NM_004300-Low molecular weight phosphotyrosine protein phosphatase	1.92
NM_007054-kinesin family member 3A (KIF3A)	1.42
NM_000375-uroporphyrinogen III synthase (congenital erythropoietic porphyria) (UROS)	0.79
BC036197-hypothetical protein LOC403312 (MGC39545)	1
NM_012175-"F-box protein 3 (FBXO3), transcript variant 1"	1.19
NM_018091-elongation protein 3 homolog (S. cerevisiae) (ELP3)	1.3
NM_052969-ribosomal protein L39-like (RPL39L)	1.33
BC012865-UPF0518 protein FAM160B2	1.39
BC012330-"basic leucine zipper transcription factor, ATF-like 2 (BATF2)"	1.18
NM_003002-"succinate dehydrogenase complex, subunit D, integral membrane protein (SDHD), nuclear gene encoding mitochondrial protein"	0.97
BC101461-Neurexophilin-2	1.25
BC058287-angiopoietin-like 3 (ANGPTL3)	1.14
BC052955-Wiskott-Aldrich syndrome-like (WASL)	1.15
BC016312-chromosome 15 open reading frame 15 (C15orf15)	1.31
NM_172220-Recombinant human G-CSF	1.11
NM_022908-5'-nucleotidase domain containing 2 (NT5DC2)	1.15
NM_022770-DNA replication complex GINS protein PSF3	1.4
NM_080678-ubiquitin-conjugating enzyme E2F (putative) (UBE2F)	1.18
BC006410-Ubiquilin-4	1.66
NM_016205-"platelet derived growth factor C (PDGFC), mRNA."	1.13
BC015816-microtubule associated serine/threonine kinase 2 (MAST2)	1.15
BC017072-BTB (POZ) domain containing 10 (BTBD10)	1.24
NM_001673-"asparagine synthetase (ASNS), transcript variant 2"	1.34
NM_014358-"C-type lectin domain family 4, member E (CLEC4E)"	1.31
NM_016096-"zinc finger protein 706 (ZNF706), transcript variant 2"	1.31
NM_006685-submaxillary gland androgen regulated protein 3 homolog B (mouse) (SMR3B)	1.28
NM_152638-chromosome 12 open reading frame 12 (C12orf12)	1.01
BC003188-MACRO domain-containing protein 1	1.9
NM_203288-retinitis pigmentosa 9 (autosomal dominant) (RP9)	0.98
NM_006255-"protein kinase C, eta"	1.33
NM_005423-trefoil factor 2 (spasmolytic protein 1) (TFF2)	1.19
NM_019092-Protein FAM63B	1.34
NM_030650-KIAA1715 (KIAA1715)	1.24
NM_025165-elongation factor RNA polymerase II-like 3 (ELL3)	1.25
NM_001414-"eukaryotic translation initiation factor 2B, subunit 1 alpha, 26kDa (EIF2B1)"	1.28
NM_152285-arrestin domain containing 1 (ARRDC1)	1.74
BC012602-signaling lymphocytic activation molecule family member 1 (SLAMF1)	1.2
NM_138326-aminocarboxymuconate semialdehyde decarboxylase (ACMSD)	1.4
NM_019107-UPF0556 protein C19orf10	1.22
BC013073-transmembrane protein 183A (TMEM183A)	1.16
NM_004669-chloride intracellular channel 3 (CLIC3)	1.25
BC001817-"Acyl-CoA dehydrogenase family member 9, mitochondrial"	1.23
NM_013411-"Adenylate kinase isoenzyme 2, mitochondrial"	2.22
BC056398-"adaptor-related protein complex 3, mu 2 subunit (AP3M2)"	15.22
BC022407-SH2 domain containing 1B (SH2D1B)	3.76
BC062736-"basic transcription factor 3, pseudogene 9 (LOC503543)"	1.54
BC022073-COMM domain-containing protein 7	1.3
XM_376658-Putative zinc-alpha-2-glycoprotein-like 1	0.97
NM_178861-ring finger protein 113B (RNF113B)	1.53
NM_181503-exosome component 8 (EXOSC8)	0.99
BC035969-albumin (ALB)	2.07
BC000417-single-strand-selective monofunctional uracil-DNA glycosylase 1 (SMUG1)	1.27
NM_019023-protein arginine methyltransferase 7 (PRMT7)	1.21
BC023505-extracellular matrix protein 1 (ECM1)	1.38
NM_198943-"family with sequence similarity 39, member B (FAM39B)"	1.1
NM_018325-"chromosome 9 open reading frame 72 (C9orf72), transcript variant 1"	1.6
BC007637-chromosome 1 open reading frame 94 (C1orf94)	1.11
NM_014034-ASF1 anti-silencing function 1 homolog A (S. cerevisiae) (ASF1A)	1.4
NM_080621-sterile alpha motif domain containing 10 (SAMD10)	1.59
NM_004331-BCL2/adenovirus E1B 19kDa interacting protein 3-like (BNIP3L)	1.26
NM_001012425-chromosome 1 open reading frame 146 (C1orf146)	1.45
NM_001744-calcium/calmodulin-dependent protein kinase IV (CAMK4)	1.14
NM_013301-Coiled-coil domain-containing protein 106	1.37
NM_053005-HCCA2 protein (HCCA2)	2.16
NM_172002-HscB iron-sulfur cluster co-chaperone homolog (E. coli) (HSCB)	0.59
BC053373-mitochondrial ribosomal protein L43 (MRPL43)	1.19
BC038105-"membrane protein, palmitoylated 7 (MAGUK p55 subfamily member 7) (MPP7)"	1.92
NM_006194-paired box 9 (PAX9)	1.11
NM_178191-"ATPase inhibitory factor 1 (ATPIF1), nuclear gene encoding mitochondrial protein, transcript variant 3"	1.65
BC014649-galactose-3-O-sulfotransferase 1 (GAL3ST1)	1.17
NM_003342-"ubiquitin-conjugating enzyme E2G 1 (UBC7 homolog, yeast) (UBE2G1)"	1.2
BC020975-tsukushin (TSKU)	1.28
BC011989-endothelial cell-specific molecule 1 (ESM1)	1.36
BC009873-"cDNA clone IMAGE:3946787, partial cds"	3.31
NM_000574-Complement decay-accelerating factor	1.1
BC016285-"protein kinase, cAMP-dependent, catalytic, beta (PRKACB)"	1.3
BC100888-CMRF35-like molecule 2	1.62
NM_194463-"ring finger protein 128 (RNF128), transcript variant 1"	1.43
NM_145865-ankyrin repeat and sterile alpha motif domain containing 4B (ANKS4B)	1.15
NM_007019-"ubiquitin-conjugating enzyme E2C (UBE2C), transcript variant 1"	1.41
NM_024316-leukocyte receptor cluster (LRC) member 1 (LENG1)	8.57
BC024254-abl-interactor 1 (ABI1)	6.76
BC000885-"cDNA clone MGC:5619 IMAGE:3462332, complete cds"	1.37
NM_173518-chromosome 8 open reading frame 45 (C8orf45)	1.31
BC023982-chromosome 5 open reading frame 32 (C5orf32)	1.36
BC001012-carbonic anhydrase XII (CA12)	1.88
NM_019005-WD repeat-containing protein mio	1.34
NM_002963-S100 calcium binding protein A7 (S100A7)	2.6
BC027731-mitochondrial translational release factor 1 (MTRF1)	1.17
NM_020368-"UTP3, small subunit (SSU) processome component, homolog (S. cerevisiae) (UTP3)"	1.12
NM_001932-"membrane protein, palmitoylated 3 (MAGUK p55 subfamily member 3) (MPP3), transcript variant 1"	3.13
NM_003315-"DnaJ (Hsp40) homolog, subfamily C, member 7 (DNAJC7)"	1.25
NM_002316-"LIM homeobox transcription factor 1, beta (LMX1B)"	1.24
NM_024493-zinc finger with KRAB and SCAN domains 3 (ZKSCAN3)	1.43
BC012621-"killer cell lectin-like receptor subfamily G, member 1 (KLRG1)"	1.12
NM_178232-hyaluronan and proteoglycan link protein 3 (HAPLN3)	1.22
NM_018290-Phosphoglucomutase-2	1.28
NM_198098-Aquaporin-1	1.11
NM_139068-"mitogen-activated protein kinase 9 (MAPK9), transcript variant JNK2-a1"	1.43
NM_000918-"procollagen-proline, 2-oxoglutarate 4-dioxygenase (proline 4-hydroxylase), beta polypeptide (P4HB)"	1.12
BC032749-Protein SET	1.38
NM_152772-T-complex protein 11-like protein 2	1.13
NM_032981-"dystrobrevin, alpha (DTNA), transcript variant 8, mRNA."	1.47
NM_138408-"general transcription factor IIIC, polypeptide 6, alpha 35kDa (GTF3C6)"	1.22
NM_016233-"peptidyl arginine deiminase, type III (PADI3)"	1.27
BC000903-High mobility group protein B2	1.6
BC032656-"transcription factor 7-like 2 (T-cell specific, HMG-box) (TCF7L2)"	0.61
NM_016422-ring finger protein 141 (RNF141)	1.15
NM_032345-within bgcn homolog (Drosophila) (WIBG)	1.39
BC006456-"family with sequence similarity 21, member C (FAM21C)"	1.19
BC010852-Aflatoxin B1 aldehyde reductase member 2	7.71
NM_005572-"lamin A/C (LMNA), transcript variant 2"	1.46
BC016995-"guanine nucleotide binding protein (G protein), alpha inhibiting activity polypeptide 2 (GNAI2)"	0.55
NM_016319-COP9 constitutive photomorphogenic homolog subunit 7A (Arabidopsis) (COPS7A)	1.51
BC053989-zinc finger protein 179 (ZNF179)	1.19
BC038104-regulator of chromosome condensation (RCC1) and BTB (POZ) domain containing protein 1 (RCBTB1)	1.22
NM_198152-urotensin 2 domain containing (UTS2D)	1.55
NM_153702-ELMO/CED-12 domain containing 2 (ELMOD2)	1.23
BC021741-cDNA clone IMAGE:4827883	1.29
BC002954-UDP-glucose pyrophosphorylase 2 (UGP2)	1.38
NM_003739-"aldo-keto reductase family 1, member C3 (3-alpha hydroxysteroid dehydrogenase, type II) (AKR1C3)"	1.17
NM_145271-"zinc finger protein 688 (ZNF688), transcript variant 1"	1.42
NM_080388-S100 calcium binding protein A16 (S100A16)	1.41
NM_033332-"CDC14 cell division cycle 14 homolog B (S. cerevisiae) (CDC14B), transcript variant 3"	1.1
BC047722-hypothetical protein MGC52110 (MGC52110)	1.6
NM_015690-Serine/threonine-protein kinase 36	1
NM_144711-kelch-like 23 (Drosophila) (KLHL23)	1.07
NM_002612-"pyruvate dehydrogenase kinase, isozyme 4 (PDK4)"	1.39
BC056253-iodotyrosine deiodinase (IYD)	1.14
NM_170676-"Meis homeobox 2 (MEIS2), transcript variant d"	1.18
NM_024946-NEFA-interacting nuclear protein NIP30 (NIP30)	1.12
NM_006648-WNK lysine deficient protein kinase 2	1.1
BC030642-Parkin coregulated gene protein	1.82
NM_018454-"nucleolar and spindle associated protein 1 (NUSAP1), transcript variant 2"	2.08
NM_005371-"methyltransferase like 1 (METTL1), transcript variant 1"	1.63
BC011811-cerebral endothelial cell adhesion molecule 1 (CEECAM1)	1.23
NM_016417-glutaredoxin 5 (GLRX5)	1.54
BC020739-"interleukin 13 receptor, alpha 2 (IL13RA2)"	2.8
NM_194279-iron-sulfur cluster assembly 2 homolog (S. cerevisiae) (ISCA2)	1.63
NM_006067-COX4 neighbor (COX4NB)	1.33
NM_004001-"Fc fragment of IgG, low affinity IIb, receptor (CD32) (FCGR2B), transcript variant 1"	1.28
NM_174939-chromosome 11 open reading frame 64 (C11orf64)	1.2
BC014863-tripeptidyl peptidase I (TPP1)	1.44
NM_176870-metallothionein 1M (MT1M)	1.15
NM_006439-Protein mab-21-like 2	3.77
NM_020525-interleukin 22 (IL22)	1.25
NM_005026-"phosphoinositide-3-kinase, catalytic, delta polypeptide and phosphoinositide-3-kinase, regulatory subunit 1 (alpha): PIK3CD and PIK3R1 sequences are seperated by -- (in the protein list file)."	1.45
NM_007008-"reticulon 4 (RTN4), transcript variant 3"	1.27
BC032522-mitochondrial ribosomal protein L47 (MRPL47)	1.08
BC059390-"solute carrier family 26 (sulfate transporter), member 2 (SLC26A2)"	1.15
BC037906-chromosome 4 open reading frame 19 (C4orf19)	0.66
BC022253-"solute carrier family 6, member 15 (SLC6A15)"	1.6
NM_018973-Dolichol-phosphate mannosyltransferase subunit 3	1.44
BC063469-RELT-like 2 (RELL2)	1.43
NM_000326-retinaldehyde binding protein 1 (RLBP1)	1.27
BC050393-F-box protein 25 (FBXO25)	1.34
NM_176884-"taste receptor, type 2, member 43 (TAS2R43)"	0.99
NM_004439-"Ephrin receptor A5 (EPHA5), transcript variant 1"	1.2
BC028983-"fragile X mental retardation, autosomal homolog 1 (FXR1)"	1.33
NM_002622-prefoldin subunit 1 (PFDN1)	1.28
BC028206-"killer cell immunoglobulin-like receptor, three domains, long cytoplasmic tail, 1 (KIR3DL1)"	1.23
BC003408-"melanoma antigen family A, 12 (MAGEA12)"	1.29
NM_001819-chromogranin B (secretogranin 1) (CHGB)	1.95
NM_198157-"ubiquitin-conjugating enzyme E2L 3 (UBE2L3), transcript variant 2"	1.31
NM_022041-Gigaxonin	1.43
BC029402-"proteasome (prosome, macropain) subunit, alpha type, 3 (PSMA3)"	2.95
NM_018200-high-mobility group 20A (HMG20A)	1.26
BC007811-hypothetical protein FLJ22795 (FLJ22795)	1.31
NM_025243-"solute carrier family 19, member 3 (SLC19A3)"	1.36
NM_013385-"pleckstrin homology, Sec7 and coiled-coil domains 4 (PSCD4)"	1.32
BC057393-Myotubularin-related protein 12	1.25
NM_003952-Ribosomal protein S6 kinase beta-2	1.36
BC011781-chromosome 9 open reading frame 37 (C9orf37)	1.9
NM_032331-"endothelin converting enzyme 2 (ECE2), transcript variant 3"	1.32
NM_003978-proline-serine-threonine phosphatase interacting protein 1 (PSTPIP1)	1.33
NM_019058-DNA-damage-inducible transcript 4 protein	0.84
NM_000126-"Electron transfer flavoprotein subunit alpha, mitochondrial"	1.26
BC020550-churchill domain containing 1 (CHURC1)	1.45
BC011928-JmjC domain-containing protein 4	1.43
NM_178425-"histone deacetylase 9 (HDAC9), transcript variant 5"	1.4
BC000788-chromosome 19 open reading frame 62 (HSPC142)	1.27
NM_001203-"bone morphogenetic protein receptor, type IB (BMPR1B)"	1.31
BC005249-"estrogen receptor binding site associated, antigen, 9 (EBAG9)"	1.39
BC057829-"family with sequence similarity 3, member B (FAM3B)"	1.95
NM_175630-"DNA (cytosine-5-)-methyltransferase 3 alpha (DNMT3A), transcript variant 4"	1.17
NM_001841-cannabinoid receptor 2 (macrophage) (CNR2)	1.36
BC046912-magnesium-dependent phosphatase 1 (MDP-1)	1.29
NM_012097-"ADP-ribosylation factor-like 5A (ARL5A), transcript variant 1"	1.22
NM_003668-"mitogen-activated protein kinase-activated protein kinase 5 (MAPKAPK5), transcript variant 1"	1.44
NM_153276-"solute carrier family 22 (organic anion transporter), member 6 (SLC22A6), transcript variant 2"	1.42
NM_144498-"oxysterol binding protein-like 2 (OSBPL2), transcript variant 2"	1.58
BC069491-Cerberus	2.29
BC009507-ISG15 ubiquitin-like modifier (ISG15)	1.58
PM_3500-NA	0.99
NM_000139-"membrane-spanning 4-domains, subfamily A, member 2 (Fc fragment of IgE, high affinity I, receptor for; beta polypeptide) (MS4A2)"	1.23
NM_014685-"homocysteine-inducible, endoplasmic reticulum stress-inducible, ubiquitin-like domain member 1 (HERPUD1), transcript variant 1"	5.44
NM_006215-"serpin peptidase inhibitor, clade A (alpha-1 antiproteinase, antitrypsin), member 4 (SERPINA4)"	1.68
BC031228-cDNA clone IMAGE:5271031	0.88
BC037253-FERM domain containing 3 (FRMD3)	0.97
NM_016490-hypothetical protein LOC51252 (LOC51252)	1.29
BC009253-"ATP-binding cassette, sub-family F (GCN20), member 3 (ABCF3)"	1.13
NM_022972-Fibroblast growth factor receptor 2	1.26
BC015325-gypsy retrotransposon integrase 1 (ZH2C2)	1.01
BC043269-chromosome 7 open reading frame 31 (C7orf31)	1.43
BC010369-E3 ubiquitin-protein ligase Arkadia	2.45
NM_001025247-TAF5-like RNA polymerase II p300/CBP-associated factor-associated factor 65 kDa subunit 5L	1.26
BC037344-recombination activating gene 1 (RAG1)	1.14
NM_006120-"major histocompatibility complex, class II, DM alpha (HLA-DMA)"	1
NM_016077-"peptidyl-tRNA hydrolase 2 (PTRH2), nuclear gene encoding mitochondrial protein"	1.49
BC051716-RUN and FYVE domain containing 3 (RUFY3)	1.11
NM_006886-"ATP synthase, H+ transporting, mitochondrial F1 complex, epsilon subunit (ATP5E), nuclear gene encoding mitochondrial protein"	1.3
NM_181531-Butyrophilin subfamily 2 member A2	1.23
NM_005053-RAD23 homolog A (S. cerevisiae) (RAD23A)	1.56
BC041421-"nuclear receptor subfamily 2, group E, member 3 (NR2E3)"	1.13
BC025281-RNA binding motif protein 9 (RBM9)	7.43
NM_006913-ring finger protein 5 (RNF5)	1.48
NM_006837-COP9 constitutive photomorphogenic homolog subunit 5 (Arabidopsis) (COPS5)	0.91
BC000331-"proteasome (prosome, macropain) subunit, beta type, 4 (PSMB4)"	2.47
NM_013252-C-type lectin domain family 5 member A	1.18
BC100767-Glycoprotein Xg	2.01
BC013162-selenoprotein K (SELK)	1.39
NM_138452-Dehydrogenase/reductase SDR family member 1	1.68
NM_183247-"transmembrane protease, serine 4 (TMPRSS4), transcript variant 2"	1.2
BC018823-"splicing factor, arginine/serine-rich 5 (SFRS5)"	3.65
NM_198965-Parathyroid hormone-related protein	1.16
BC017716-secreted and transmembrane 1 (SECTM1)	1.31
NM_002794-Proteasome subunit beta type-2	1.51
NM_024818-"ubiquitin-activating enzyme E1-domain containing 1 (UBE1DC1), transcript variant 1"	1.44
BC012033-PRELI domain-containing protein 2	1.24
BC069428-"calcium and integrin binding family member 3, mRNA (cDNA clone MGC:96922 IMAGE:7262131), complete cds"	1.34
NM_016638-ADP-ribosylation factor-like protein 6-interacting protein 4	1.34
BC026104-programmed cell death 4 (neoplastic transformation inhibitor) (PDCD4)	1.38
NM_006852-Serine/threonine-protein kinase tousled-like 2	4.44
NM_176817-Taste receptor type 2 member 38	1.05
BC025404-"Meis homeobox 3 (MEIS3), transcript variant 1, mRNA."	1.22
NM_007107-"signal sequence receptor, gamma (translocon-associated protein gamma) (SSR3)"	1.31
BC031630-endoplasmic reticulum metallopeptidase 1 (ERMP1)	0.54
NM_173622-CMT1A duplicated region transcript 4 (CDRT4)	1.08
NM_018607-"Protein midA homolog, mitochondrial"	0.87
BC032008-mitochondrial ribosomal protein L50 (MRPL50)	1.18
NM_003420-zinc finger protein 35 (ZNF35)	1.19
NM_002788-"proteasome (prosome, macropain) subunit, alpha type, 3 (PSMA3), transcript variant 1"	2.79
NM_016614-TRAF and TNF receptor associated protein (TTRAP)	1.68
BC028064-"RAB39, member RAS oncogene family (RAB39)"	1.44
BC060767-"centaurin, beta 2 (CENTB2)"	1.11
BC015354-NF-kappa-B-activating protein	1.25
NM_175899-Unknown (protein for MGC:16479)	1.38
BC013163-DCN1-like protein 1	0.82
NM_078473-"TM2 domain containing 2 (TM2D2), transcript variant 1"	1.22
NM_152857-"Wilms tumor 1 associated protein (WTAP), transcript variant 2"	1.14
NM_001039517-Uncharacterized protein C1orf104	2.61
NM_145641-"apolipoprotein L, 3 (APOL3), transcript variant beta/a"	1.22
BC032474-toll-interleukin 1 receptor (TIR) domain containing adaptor protein (TIRAP)	2.69
NM_002018-flightless I homolog (Drosophila) (FLII)	1.12
NM_019885-"cytochrome P450, family 26, subfamily B, polypeptide 1 (CYP26B1)"	1.3
BC050721-KIAA0562 (KIAA0562)	2.34
NM_005817-Mannose-6-phosphate receptor-binding protein 1	1.24
NM_002745-Mitogen-activated protein kinase 1; see catalog number for detailed information on wild-type or point mutant status	13.03
NM_000100-cystatin B (stefin B) (CSTB)	1.61
BC032862-suppressor of cytokine signaling 5 (SOCS5)	1.15
NM_022488-Autophagy-related protein 3	1.06
NM_033414-zinc finger protein 622 (ZNF622)	1.82
NM_022157-Ras-related GTP binding C (RRAGC)	1.45
NM_139010-"hemochromatosis (HFE), transcript variant 10"	1.06
BC062353-chromosome 1 open reading frame 131 (C1orf131)	1.6
BC012341-chromosome 3 open reading frame 1 (C3orf1)	1.51
NM_144969-"zinc finger, DHHC-type containing 15 (ZDHHC15)"	1.42
BC065290-cytochrome b reductase 1 (CYBRD1)	1.38
BC048251-"zinc finger, DHHC-type containing 12 (ZDHHC12)"	1.22
NM_006279-"ST3 beta-galactoside alpha-2,3-sialyltransferase 3 (ST3GAL3), transcript variant 10"	1.38
NM_033111-NEDD4-binding protein 2-like 2	1.17
NM_016188-actin-like 6B (ACTL6B)	1.15
NM_002412-O-6-methylguanine-DNA methyltransferase (MGMT)	4.23
NM_203425-chromosome 17 open reading frame 82 (C17orf82)	7.02
NM_182739-"NADH dehydrogenase (ubiquinone) 1 beta subcomplex, 6, 17kDa (NDUFB6), nuclear gene encoding mitochondrial protein, transcript variant 2"	1.24
BC005922-"islet cell autoantigen 1, 69kDa (ICA1)"	1.29
BC005313-kallikrein 1 (KLK1)	1.43
BC000522-"serpin peptidase inhibitor, clade F (alpha-2 antiplasmin, pigment epithelium derived factor), member 1 (SERPINF1)"	4.12
BC041031-mutS homolog 5 (E. coli) (MSH5)	1.24
BC033736-dermatopontin (DPT)	2.1
BC011553-glutaminyl-peptide cyclotransferase-like (QPCTL)	1.19
BC020225-Putative phosphatidylinositol 4-kinase alpha-like protein P2	1.63
NM_017871-cleavage and polyadenylation specific factor 3-like (CPSF3L)	1.25
NM_012443-"sperm associated antigen 6 (SPAG6), transcript variant 1"	1.26
BC055088-"39S ribosomal protein L21, mitochondrial"	1.32
NM_207430-"FLJ46266 protein (FLJ46266), mRNA."	1.27
NM_173809-"biogenesis of lysosome-related organelles complex-1, subunit 2 (BLOC1S2), transcript variant 1"	1.2
BC060852-"CCR4-NOT transcription complex, subunit 7 (CNOT7)"	1.12
NM_017882-"ceroid-lipofuscinosis, neuronal 6, late infantile, variant (CLN6)"	0.99
NM_003374-voltage-dependent anion channel 1 (VDAC1)	2
NM_006142-stratifin (SFN)	1.32
NM_005499-SUMO1 activating enzyme subunit 2 (SAE2)	1.37
BC031549-CDC-like kinase 1 (CLK1)	1.54
NM_032259-WD repeat domain 24 (WDR24)	1.74
NM_006427-"SIVA1, apoptosis-inducing factor (SIVA1), transcript variant 1"	1.25
NM_005239-v-ets erythroblastosis virus E26 oncogene homolog 2 (avian) (ETS2)	1.41
NM_145699-"apolipoprotein B mRNA editing enzyme, catalytic polypeptide-like 3A (APOBEC3A)"	2
NM_004830-Mediator of RNA polymerase II transcription subunit 23	1.23
NM_030938-transmembrane protein 49 (TMEM49)	1.21
BC029524-Coiled-coil domain-containing protein 46	1.2
NM_006275-"splicing factor, arginine/serine-rich 6 (SFRS6)"	5.46
NM_014077-"family with sequence similarity 32, member A (FAM32A)"	1.29
NM_018571-"amyotrophic lateral sclerosis 2 (juvenile) chromosome region, candidate 2 (ALS2CR2)"	1.44
NM_153752-chromosome 21 open reading frame 84 (C21orf84)	1.46
BC059405-Transducin-like enhancer protein 4	1.11
NM_003939-"beta-transducin repeat containing (BTRC), transcript variant 2, mRNA."	1.35
BC039256-"PDS5, regulator of cohesion maintenance, homolog B (S. cerevisiae) (APRIN)"	1.36
BC047443-"adenosine deaminase, RNA-specific, B2 (RED2 homolog rat) (ADARB2)"	1.28
BC064943-LETM1 domain-containing protein 1	1.3
NM_152318-chromosome 12 open reading frame 45 (C12orf45)	1.61
BC018766-"5,10-methylenetetrahydrofolate reductase (NADPH) (MTHFR)"	1.38
BC009230-"P antigen family, member 5 (prostate associated) (PAGE5)"	1.03
NM_005290-G protein-coupled receptor 15 (GPR15)	1.28
BC016341-interferon stimulated exonuclease gene 20kDa (ISG20)	1.3
BC020810-chromodomain helicase DNA binding protein 2 (CHD2)	1.02
NM_033083-ELL associated factor 1 (EAF1)	1.08
NM_020137-GRIP1-associated protein 1	1.24
BC067519-grainyhead-like 1 (Drosophila) (GRHL1)	1.36
NM_018847-kelch-like 9 (Drosophila) (KLHL9)	1.28
NM_014062-NIN1/RPN12 binding protein 1 homolog (S. cerevisiae) (NOB1)	1.86
NM_024692-"CAP-GLY domain containing linker protein family, member 4 (CLIP4)"	6.18
NM_033415-Armadillo repeat-containing protein 6	1.19
BC014001-FAS-associated factor 2	1.25
NM_000634-"interleukin 8 receptor, alpha (IL8RA)"	1.2
NM_024099-Uncharacterized protein C11orf48	1.33
NM_001834-"clathrin, light chain (Lcb) (CLTB), transcript variant 1, mRNA."	1.1
BC053876-transmembrane and coiled-coil domain family 2 (TMCC2)	1.33
BC021121-WNK lysine deficient protein kinase 1 (WNK1)	0.97
BC030229-glycoprotein IX (platelet) (GP9)	1.37
NM_145113-Protein max	1.23
NM_003856-"interleukin 1 receptor-like 1 (IL1RL1), transcript variant 2"	1.26
BC018445-Lactation elevated protein 1	1.22
NM_001686-"ATP synthase, H+ transporting, mitochondrial F1 complex, beta polypeptide (ATP5B), nuclear gene encoding mitochondrial protein"	1.04
NM_138623-"BCL2-like 11 (apoptosis facilitator) (BCL2L11), transcript variant 3"	1.15
NM_001008234-" hypothetical gene supported by BC036588, mRNA (cDNA clone MGC:42159 IMAGE:4799429), complete cds."	1.67
NM_152474-chromosome 19 open reading frame 18 (C19orf18)	1.27
NM_022650-"RAS p21 protein activator (GTPase activating protein) 1 (RASA1), transcript variant 2"	1.37
NM_021123-G antigen 7 (GAGE7)	3.8
NM_000310-"palmitoyl-protein thioesterase 1 (ceroid-lipofuscinosis, neuronal 1, infantile) (PPT1)"	1.33
NM_181655-UPF0450 protein C17orf58	1.27
BC017066-Protein PPRC1	1.32
NM_020801-arrestin domain containing 3 (ARRDC3)	1.43
BC035875-Zinc finger protein 131	0.98
BC011618-Probetacellulin	1.25
NM_033082-Nuclear protein Hcc-1	1.32
BC038583-Protein FAM178B	1.31
BC007224-Polypeptide N-acetylgalactosaminyltransferase 10	1.26
BC031329-transmembrane protein 149 (TMEM149)	1.22
NM_012249-Rho-related GTP-binding protein RhoQ	1.21
NM_006010-Protein ARMET	0.97
BC011418-"retinol saturase (all-trans-retinol 13,14-reductase) (RETSAT)"	1.13
NM_015955-mediator of cell motility 1 (MEMO1)	0.47
NM_005668-"CMP-N-acetylneuraminate-poly-alpha-2,8-sialyltransferase"	0.94
BC033242-methyl-CpG binding domain protein 1 (MBD1)	1.23
BC015684-tripartite motif family-like 1 (TRIML1)	1.34
NM_032284-Pre-mRNA-splicing factor 38A	1.34
BC029785-FLJ42875 protein (FLJ42875)	1.98
NM_002716-Serine/threonine-protein phosphatase 2A 65 kDa regulatory subunit A beta isoform	1.2
NM_013333-epsin 1 (EPN1)	1.14
NM_002143-hippocalcin (HPCA)	0.95
BC000112-retinol dehydrogenase 11 (all-trans/9-cis/11-cis) (RDH11)	2.17
BC009046-neurogenic differentiation 1 (NEUROD1)	1.29
NM_016836-"RNA binding motif, single stranded interacting protein 1 (RBMS1), transcript variant 1"	8.14
BC005258-cell division cycle 23 homolog (S. cerevisiae) (CDC23)	1.31
NM_005926-microfibrillar-associated protein 1 (MFAP1)	1.25
NM_000366-"tropomyosin 1 (alpha) (TPM1), transcript variant 5, mRNA."	1.46
NM_078476-"butyrophilin, subfamily 2, member A1 (BTN2A1), transcript variant 2"	0.88
BC008200-keratin 8 (KRT8)	1.26
NM_022458-limb region 1 homolog (mouse) (LMBR1)	1.08
NM_012282-KCNE1-like (KCNE1L)	1.15
NM_005042-Salivary acidic proline-rich phosphoprotein 1/2	1.34
NM_015939-tRNA methyltransferase 6 homolog (S. cerevisiae) (TRMT6)	1.38
NM_014044-Protein unc-50 homolog	0.95
BC022244-pyrroline-5-carboxylate reductase 1 (PYCR1)	1.26
NM_005191-CD80 molecule (CD80)	1.33
BC033009-"alcohol dehydrogenase IB (class I), beta polypeptide (ADH1B)"	0.65
NM_005130-fibroblast growth factor binding protein 1 (FGFBP1)	0.96
BC008031-zinc finger protein 3 (ZNF3)	1.19
NM_025083-enhancer of mRNA decapping 3 homolog (S. cerevisiae) (EDC3)	1
NM_002262-"killer cell lectin-like receptor subfamily D, member 1 (KLRD1), transcript variant 1"	1.11
NM_006924-"splicing factor, arginine/serine-rich 1 (splicing factor 2, alternate splicing factor) (SFRS1), transcript variant 1"	3.53
BC040924-synaptotagmin XVI (SYT16)	1.15
NM_000331-Serum amyloid A protein	1.27
NM_001040633-"protein kinase, AMP-activated, gamma 2 non-catalytic subunit (PRKAG2), transcript variant c, mRNA."	7.57
NM_003138-Serine/threonine-protein kinase SRPK2	1.15
BC034774-Uncharacterized protein C6orf10	1.24
NM_201521-"kinesin light chain 4 (KLC4), transcript variant 1"	1.65
NM_005813-Serine/threonine-protein kinase D3	1.4
BC013161-receptor (chemosensory) transporter protein 4 (RTP4)	1.75
NM_005720-"actin related protein 2/3 complex, subunit 1B, 41kDa (ARPC1B)"	1.35
NM_138355-secernin 2 (SCRN2)	1.34
NM_004929-"calbindin 1, 28kDa (CALB1)"	1.2
NM_177996-"erythrocyte membrane protein band 4.1-like 1 (EPB41L1), transcript variant 2"	0.98
NM_006429-"chaperonin containing TCP1, subunit 7 (eta) (CCT7), transcript variant 1"	0.97
NM_005019-"phosphodiesterase 1A, calmodulin-dependent (PDE1A), transcript variant 1"	1.36
BC014394-A.T hook DNA-binding motif-containing protein 1	0.72
BC000989-chromosome 14 open reading frame 124 (C14orf124)	1.13
NM_003910-BUD31 homolog (S. cerevisiae) (BUD31)	1.57
NM_005205-"cytochrome c oxidase subunit VIa polypeptide 2 (COX6A2), nuclear gene encoding mitochondrial protein"	1.94
NM_203430-"peptidylprolyl isomerase A (cyclophilin A) (PPIA), transcript variant 2"	1.91
BC024209-centromere protein J (CENPJ)	2.33
NM_144736-"Protein midA homolog, mitochondrial"	4.83
NM_052946-"nitric oxide synthase trafficker (NOSTRIN), transcript variant 1"	1.32
NM_001638-Apolipoprotein F	3.18
NM_005309-glutamic-pyruvate transaminase (alanine aminotransferase) (GPT)	0.53
XM_371311-PREDICTED: Homo sapiens hypothetical protein FLJ36032 (FLJ36032)	2.17
NM_002297-lipocalin 1 (tear prealbumin) (LCN1)	1.3
NM_004078-cysteine and glycine-rich protein 1 (CSRP1)	4.19
BC002701-ATM/ATR-Substrate Chk2-Interacting Zn2+-finger protein (ASCIZ)	1.44
NM_001012965-Kallikrein-6	1.34
NM_007373-soc-2 suppressor of clear homolog (C. elegans) (SHOC2)	1.31
NM_001001552-LEM domain-containing protein 1	2.49
NM_005793-"non-metastatic cells 6, protein expressed in (nucleoside-diphosphate kinase) (NME6)"	1.56
NM_004718-"cytochrome c oxidase subunit VIIa polypeptide 2 like (COX7A2L), nuclear gene encoding mitochondrial protein"	2.2
NM_199328-claudin 8 (CLDN8)	1.3
BC020495-"RAB, member of RAS oncogene family-like 2B (RABL2B)"	1.14
NM_020467-"small trans-membrane and glycosylated protein (LOC57228), transcript variant 2"	3.38
NM_016058-TP53RK binding protein (TPRKB)	1.26
NM_145275-"kinesin light chain 3 (KLC3), transcript variant 2"	1.17
NM_001738-carbonic anhydrase I (CA1)	0.98
BC003573-farnesyl-diphosphate farnesyltransferase 1 (FDFT1)	1.05
NM_181297-"CKLF-like MARVEL transmembrane domain containing 1 (CMTM1), transcript variant 19"	1.29
BC013966-"family with sequence similarity 64, member A (FAM64A)"	2.43
BC056257-"adaptor-related protein complex 3, mu 2 subunit (AP3M2)"	1.21
NM_001280-cold inducible RNA binding protein (CIRBP)	10.39
NM_001009957-Zinc finger protein 655	1.13
NM_030577-"transmembrane protein 177 (TMEM177), transcript variant 2"	1.19
NM_032873-Cbl-interacting protein Sts-1 (STS-1)	8.23
NM_003527-Histone H2B type 1-O	1.47
NM_138730-"high mobility group nucleosomal binding domain 3 (HMGN3), transcript variant 2"	1.52
BC015557-CD68 molecule (CD68)	1.24
NM_002045-growth associated protein 43 (GAP43)	1.26
NM_002883-Ran GTPase activating protein 1 (RANGAP1)	1.37
NM_007087-Calretinin	1.2
NM_005924-mesenchyme homeobox 2 (MEOX2)	1.26
NM_182692-Serine/threonine-protein kinase SRPK2	1.43
NM_001218-"carbonic anhydrase XII (CA12), transcript variant 1"	1.24
BC017163-LUC7-like 2 (S. cerevisiae) (LUC7L2)	1.21
BC016647-"coiled-coil domain containing 69, mRNA (cDNA clone MGC:16844 IMAGE:4342371), complete cds."	1.21
BC062732-Ig kappa chain C region	1.03
XM_499573-PREDICTED: Homo sapiens hypothetical gene supported by NM_153241 (LOC442774)	1.19
NM_001005213-"olfactory receptor, family 9, subfamily G, member 1 (OR9G1)"	1.33
BC016979-N-terminal EF-hand calcium-binding protein 2	5.03
NM_153012-Tumor necrosis factor ligand superfamily member 12	1.29
BC030984-"cDNA clone MGC:32654 IMAGE:4701898, complete cds"	1.6
NM_013347-"replication protein A4, 34kDa (RPA4)"	1.25
BC053602-chromosome 15 open reading frame 38 (C15orf38)	1.46
BC027994-beta-transducin repeat containing (BTRC)	0.33
NM_181893-Ubiquitin-conjugating enzyme E2 D3	2.97
BC042161-Trafficking protein particle complex subunit 5	1.44
NM_020175-dihydrouridine synthase 3-like (S. cerevisiae) (DUS3L)	1.97
BC046151-target of myb1 (chicken) (TOM1)	1.4
NM_007162-transcription factor EB (TFEB)	0.98
NM_012396-"pleckstrin homology-like domain, family A, member 3 (PHLDA3)"	1.47
NM_000854-glutathione S-transferase theta 2 (GSTT2)	1.31
XM_371901-DNA-binding protein Ikaros	0.84
NM_016306-"DnaJ (Hsp40) homolog, subfamily B, member 11 (DNAJB11)"	1.24
BC017025-parathymosin (PTMS)	1.41
NM_080873-"ankyrin repeat and SOCS box-containing 11 (ASB11), transcript variant 1"	1.21
BC008405-pregnancy specific beta-1-glycoprotein 4 (PSG4)	1.23
NM_018431-Docking protein 5	2.68
BC003049-SERPINE1 mRNA binding protein 1 (SERBP1)	0.98
NM_030772-"gap junction protein, alpha 10, 59kDa (GJA10)"	1.37
BC000897-interferon induced transmembrane protein 1 (9-27) (IFITM1)	1.66
BC007022-serum amyloid A1 (SAA1)	1.33
NM_175055-"histone cluster 3, H2bb (HIST3H2BB)"	1.24
NM_173487-"chromosome 4 open reading frame 33 (C4orf33), transcript variant 1"	1.25
NM_152389-"coiled-coil domain containing 108 (CCDC108), transcript variant 2"	1.22
NM_001319-"casein kinase 1, gamma 2 (CSNK1G2)"	6.57
NM_001886-Beta-crystallin A4	1.45
BC018918-hypothetical protein FLJ20699 (FLJ20699)	1.54
BC047741-spinster homolog 1 (Drosophila) (SPNS1)	1.32
BC007724-Bcl-2-related proline-rich protein	1.13
BC051850-Transmembrane protein 120A	1.58
NM_012328-"DnaJ (Hsp40) homolog, subfamily B, member 9 (DNAJB9)"	1.44
BC043277-synaptojanin 2 (SYNJ2)	1.18
BC040529-PCTAIRE protein kinase 3 (PCTK3)	0.96
NM_018180-DEAH (Asp-Glu-Ala-His) box polypeptide 32 (DHX32)	1.18
NM_006131-"bone morphogenetic protein 1 (BMP1), transcript variant BMP1-5"	1.17
BC032350-"major histocompatibility complex, class II, DR alpha (HLA-DRA)"	1.21
NM_182715-"synaptophysin-like 1 (SYPL1), transcript variant 2"	1.28
BC017262-chromosome 1 open reading frame 2 (C1orf2)	1.2
NM_174902-low density lipoprotein receptor class A domain containing 3 (LDLRAD3)	1.12
BC065717-V-set domain containing T cell activation inhibitor 1 (VTCN1)	1.29
BC047223-Nuclear protein NP60	1.1
NM_015646-"RAP1B, member of RAS oncogene family (RAP1B), transcript variant 1"	1.47
NM_015148-PAS domain containing serine/threonine kinase (PASK)	1.23
NM_144599-Non-imprinted in Prader-Willi/Angelman syndrome region protein 1 homolog	1.38
NM_001003701-"ATP synthase-coupling factor 6, mitochondrial"	1.26
BC058039-spermatogenesis associated 19 (SPATA19)	1.18
BC034964-WD repeat domain 47 (WDR47)	1.1
NM_001008572-"tubulin tyrosine ligase-like family, member 1 (TTLL1), transcript variant 2"	1.48
NM_020124-"interferon, kappa (IFNK)"	1.29
BC010855-phosphomannomutase 1 (PMM1)	1.16
BC040075-"selenoprotein P, plasma, 1 (SEPP1)"	1.43
BC005893-natriuretic peptide precursor A (NPPA)	1.49
NM_020954-KIAA1618 (KIAA1618)	1.23
NM_004912-"KRIT1, ankyrin repeat containing (KRIT1), transcript variant 2"	2.36
NM_020167-neuromedin U receptor 2 (NMUR2)	1.17
NM_173545-chromosome 2 open reading frame 13 (C2orf13)	1.71
NM_001040060-"secreted phosphoprotein 1 (SPP1), transcript variant 3, mRNA."	1.04
BC032940-lysosomal-associated membrane protein 3 (LAMP3)	1.15
BC056259-"serpin peptidase inhibitor, clade A (alpha-1 antiproteinase, antitrypsin), member 6 (SERPINA6)"	1.19
BC095404-Protein transport protein Sec23B	5.79
NM_002689-"polymerase (DNA directed), alpha 2 (70kD subunit) (POLA2)"	1.23
NM_002059-"growth hormone 2 (GH2), transcript variant 1"	0.45
BC010915-glutathione S-transferase pi (GSTP1)	1.17
XM_374188-Putative uncharacterized protein C6orf99	1.51
BC018625-methylthioadenosine phosphorylase (MTAP)	1.27
NM_002355-mannose-6-phosphate receptor (cation dependent) (M6PR)	1.26
BC070290-triadin (TRDN)	1.13
BC040546-proprotein convertase subtilisin/kexin type 2 (PCSK2)	0.59
NM_000486-aquaporin 2 (collecting duct) (AQP2)	1.36
BC022248-"DnaJ (Hsp40) homolog, subfamily B, member 14 (DNAJB14)"	2.18
BC065928-ubiquitin specific peptidase 28 (USP28)	1.39
NM_017853-thioredoxin-like 4B (TXNL4B)	0.96
NM_017847-chromosome 1 open reading frame 27 (C1orf27)	1.4
BC001968-Cell division protein kinase 9	1.57
AC004853-"olfactory receptor, family 2, subfamily F, member 2 (OR2F2), mRNA"	1.12
NM_182661-"ceramide kinase (CERK), transcript variant 2"	1
NM_175877-hypothetical protein MGC35023 (MGC35023)	1.2
NM_021203-"signal recognition particle receptor, B subunit (SRPRB)"	1.42
NM_002235-"potassium voltage-gated channel, shaker-related subfamily, member 6 (KCNA6)"	1.3
BC021266-Sodium channel subunit beta-1	1.17
NM_152332-"tandem C2 domains, nuclear (TC2N)"	1.37
NM_012325-"microtubule-associated protein, RP/EB family, member 1 (MAPRE1)"	3.12
BC100026-"protein arginine methyltransferase 2, mRNA (cDNA clone MGC:111373 IMAGE:30559810), complete cds"	1.59
NM_003063-sarcolipin (SLN)	1.11
NM_080390-transcription elongation factor A (SII)-like 2 (TCEAL2)	0.41
XM_378678-PREDICTED: Homo sapiens hypothetical LOC400600 (LOC400600)	1.45
BC044580-KIAA0391 (KIAA0391)	1.29
NM_006949-Syntaxin-binding protein 2	1.26
NM_006829-chromosome 10 open reading frame 116 (C10orf116)	1.36
NM_004286-GTP binding protein 1 (GTPBP1)	1.53
NM_152453-transmembrane and coiled-coil domains 5 (TMCO5)	1.28
NM_016310-"polymerase (RNA) III (DNA directed) polypeptide K, 12.3 kDa (POLR3K)"	5.67
NM_014214-inositol(myo)-1(or 4)-monophosphatase 2 (IMPA2)	1.36
NM_033014-"osteoglycin (OGN), transcript variant 1"	1.11
NM_006438-Collectin-10	1.42
NM_002133-Heme oxygenase 1	0.98
BC014210-arylsulfatase A (ARSA)	3.22
NM_000562-"complement component 8, alpha polypeptide (C8A)"	1.37
BC032466-nicotinate phosphoribosyltransferase domain containing 1 (NAPRT1)	0.78
NM_002789-"proteasome (prosome, macropain) subunit, alpha type, 4 (PSMA4), transcript variant 1"	1.63
NM_017491-"WD repeat domain 1 (WDR1), transcript variant 1"	1.3
NM_001183-"ATPase, H+ transporting, lysosomal accessory protein 1 (ATP6AP1)"	1.55
NM_005922-Mitogen-activated protein kinase kinase kinase 4	1.54
BC026961-microphthalmia-associated transcription factor (MITF)	1.19
BC096336-Insulin-degrading enzyme	1.57
BC038504-SNF1-like kinase (SNF1LK)	1.13
BC030808-"zinc finger, FYVE domain containing 16 (ZFYVE16)"	1.22
BC001715-"NADH dehydrogenase (ubiquinone) Fe-S protein 7, 20kDa (NADH-coenzyme Q reductase) (NDUFS7)"	1.44
NM_005748-YY1-associated factor 2	1.3
BC067427-Cytochrome P450 1A2	1.26
NM_182835-"sec1 family domain containing 1 (SCFD1), transcript variant 2"	1.13
BC030557-chromosome 10 open reading frame 118 (C10orf118)	1.36
NM_005623-chemokine (C-C motif) ligand 8 (CCL8)	0.99
NM_001361-"Dihydroorotate dehydrogenase, mitochondrial"	1.3
BC092477-Serine/threonine-protein phosphatase 2A 56 kDa regulatory subunit epsilon isoform	1.2
BC029480-hypothetical LOC554203 (LOC554203)	1.27
BC027955-"glycoprotein Ib (platelet), alpha polypeptide (GP1BA)"	3.91
NM_007079-Protein tyrosine phosphatase type IVA 3	1.42
BC044239-"ankyrin repeat domain 13 family, member D (ANKRD13D)"	1.37
NM_016816-"2',5'-oligoadenylate synthetase 1, 40/46kDa (OAS1), transcript variant 1"	5.4
BC005359-"glia maturation factor, beta (GMFB)"	1.41
NM_016303-"WW domain binding protein 5 (WBP5), transcript variant 1"	1.43
BC011753-"transcriptional adaptor 2 (ADA2 homolog, yeast)-like (TADA2L)"	1.27
NM_006620-HBS1-like (S. cerevisiae) (HBS1L)	1.23
NM_207035-UPF0471 protein C1orf63 homolog	0.92
NM_001002269-Exosome complex exonuclease RRP40	1.25
NM_139208-"mannan-binding lectin serine peptidase 2 (MASP2), transcript variant 2"	0.96
BC012611-eukaryotic translation initiation factor 4E (EIF4E)	1.86
NM_173859-breast cancer and salivary gland expression gene (RP11-49G10.8)	1.33
NM_181838-Ubiquitin-conjugating enzyme E2 D2	2.09
NM_004461-"phenylalanyl-tRNA synthetase, alpha subunit (FARSA)"	4.91
NM_001277-"choline kinase alpha (CHKA), transcript variant 1"	10.2
BC000450-glyceronephosphate O-acyltransferase (GNPAT)	1.24
BC001135-"transient receptor potential cation channel, subfamily M, member 8 (TRPM8)"	1.3
BC001149-"UTP14, U3 small nucleolar ribonucleoprotein, homolog A (yeast) (UTP14A)"	1.42
NM_020152-TAK1-like protein	1.24
BC028601-"solute carrier family 4, anion exchanger, member 2 (erythrocyte membrane protein band 3-like 1) (SLC4A2)"	1.13
NM_018111-Putative uncharacterized protein FLJ10490	1.65
NM_152690-"dolichyl-phosphate mannosyltransferase polypeptide 2, regulatory subunit (DPM2), transcript variant 2"	1.45
NM_181270-CKLF-like MARVEL transmembrane domain-containing protein 1	1.62
NM_014215-insulin receptor-related receptor (INSRR)	1.3
NM_016508-Cyclin-dependent kinase-like 3	1.38
BC015947-"potassium voltage-gated channel, delayed-rectifier, subfamily S, member 3 (KCNS3)"	1.15
BC020572-F-box/LRR-repeat protein 13	1.2
NM_175738-"RAB37, member RAS oncogene family (RAB37), transcript variant 3"	1.59
NM_138787-Uncharacterized protein C11orf74	1.35
BC011963-peroxisomal biogenesis factor 11B (PEX11B)	1.35
BC010629-outer dense fiber of sperm tails 2 (ODF2)	2.23
NM_032014-"mitochondrial ribosomal protein S24 (MRPS24), nuclear gene encoding mitochondrial protein"	1.32
NM_021824-NIF3 NGG1 interacting factor 3-like 1 (S. pombe) (NIF3L1)	1.62
BC063114-Asporin	1.26
NM_000499-"cytochrome P450, family 1, subfamily A, polypeptide 1 (CYP1A1)"	1.24
NM_144628-"TBC1 domain family, member 20 (TBC1D20)"	1.19
NM_032377-elongation factor 1 homolog (S. cerevisiae) (ELOF1)	1.32
NM_018956-chromosome 9 open reading frame 9 (C9orf9)	1.15
NM_002617-"peroxisome biogenesis factor 10 (PEX10), transcript variant 2"	1.55
NM_030948-phosphatase and actin regulator 1 (PHACTR1)	1.11
NM_017594-"DIRAS family, GTP-binding RAS-like 2 (DIRAS2)"	1.3
BC023288-"solute carrier family 10 (sodium/bile acid cotransporter family), member 7 (SLC10A7)"	1.63
ENST00000313613-olfactory receptor 5H6	1.03
NM_178536-lipocalcin 12 (LCN12)	1.06
BC033728-Transcription initiation factor TFIID subunit 8	1.19
NM_032140-chromosome 16 open reading frame 48 (C16orf48)	1.34
BC021105-cutC copper transporter homolog (E. coli) (CUTC)	1.89
NM_018467-unconventional SNARE in the ER 1 homolog (S. cerevisiae) (USE1)	3.04
NM_001010971-sterile alpha motif domain containing 13 (SAMD13)	2.14
NM_000167-"glycerol kinase (GK), transcript variant 2"	1.44
BC021093-Hippocampus abundant transcript-like protein 1	1.45
BC019064-"family with sequence similarity 40, member B (FAM40B)"	1.15
NM_145021-"membrane-associated ring finger (C3HC4) 8 (MARCH8), transcript variant 8"	1.4
NM_033542-"SYS1 Golgi-localized integral membrane protein homolog (S. cerevisiae) (SYS1), transcript variant 1"	0.89
BC000682-Protein DGCR6L	1.2
BC059371-RING finger and WD repeat domain-containing protein 3	1.24
NM_145909-Zinc finger protein 323	0.46
NM_032312-"Yip1 domain family, member 4 (YIPF4)"	1.21
NM_145071-cytokine inducible SH2-containing protein (CISH)	1.29
BC022258-von Willebrand factor (VWF)	9.35
NM_001032293-"zinc finger protein 207 (ZNF207), transcript variant 2"	3.24
BC033529-uridine phosphorylase 2 (UPP2)	3.13
BC010498-paxillin (PXN)	1.34
NM_000759-Granulocyte colony-stimulating factor	1.49
NM_052886-"mal, T-cell differentiation protein 2 (MAL2)"	0.91
BC014353-Stathmin	1.19
BC010167-chromosome 14 open reading frame 172 (C14orf172)	1.41
BC011600-"cDNA clone IMAGE:3050953, **** WARNING: chimeric clone ****"	1.22
NM_172160-"potassium voltage-gated channel, shaker-related subfamily, beta member 1 (KCNAB1), transcript variant 1"	5.27
BC008877-Caspase recruitment domain-containing protein 9	1.26
BC071651-Protein Dom3Z	1.41
BC017589-tumor protein D52-like 3 (TPD52L3)	1.35
NM_013368-"SERTA domain containing 3 (SERTAD3), transcript variant 1"	0.57
NM_002742-Serine/threonine-protein kinase D1	1.25
BC001871-chromosome 20 open reading frame 24 (C20orf24)	1.02
BC022054-chromosome 10 open reading frame 83 (C10orf83)	1.65
NM_139242-mitochondrial methionyl-tRNA formyltransferase (MTFMT)	1.3
BC017969-Radical S-adenosyl methionine domain-containing protein 2	1.29
BC034954-nucleosome assembly protein 1-like 3 (NAP1L3)	1.24
NM_198708-Hydroxysteroid 11-beta-dehydrogenase 1-like protein	1.23
NM_017881-chromosome 9 open reading frame 95 (C9orf95)	1.25
NM_001240-cyclin T1 (CCNT1)	2.5
BC032101-Protein jagunal homolog 1	1
NM_000403-"UDP-galactose-4-epimerase (GALE), transcript variant 1"	1.36
NM_199326-"protein phosphatase 2 (formerly 2A), regulatory subunit B'', beta (PPP2R3B), transcript variant 2"	1.35
BC028006-inducible T-cell co-stimulator (ICOS)	1.36
BC022231-Ets2 repressor factor (ERF)	1.33
NM_014326-Death-associated protein kinase 2	1.3
XM_373573-PREDICTED: Homo sapiens hypothetical LOC387942 (LOC387942)	1.18
BC013158-"amyloid beta (A4) precursor protein-binding, family B, member 3 (APBB3)"	1.14
NM_004074-cytochrome c oxidase subunit 8A (ubiquitous) (COX8A)	1.75
NM_000586-interleukin 2 (IL2)	1.34
NM_001880-activating transcription factor 2 (ATF2)	1.32
BC021578-chloride channel 2 (CLCN2)	1.38
BC008364-heterogeneous nuclear ribonucleoprotein C (C1/C2) (HNRPC)	2
BC026187-Cyclin N-terminal domain-containing protein 1	1.67
NM_138289-actin-related protein T1 (ACTRT1)	1.44
NM_013401-RAB3A interacting protein (rabin3)-like 1 (RAB3IL1)	1.19
XM_291436-Olfactory receptor 14K1	1.7
BC014133-Hsp90 co-chaperone Cdc37-like 1	1.3
BC064547-ADAM metallopeptidase domain 2 (fertilin beta) (ADAM2)	0.73
NM_006799-"protease, serine, 21 (testisin) (PRSS21), transcript variant 1"	1.24
NM_001654-v-raf murine sarcoma 3611 viral oncogene homolog (ARAF)	1.55
BC021927-hypothetical protein LOC652968 (LOC652968)	1.4
NM_016404-hypothetical protein HSPC152 (HSPC152)	1.37
NM_032520-N-acetylglucosamine-1-phosphotransferase subunit gamma	1.31
BC000876-zinc finger protein 174 (ZNF174)	1.23
NM_021972-"sphingosine kinase 1 (SPHK1), transcript variant 1"	1.37
BC037779-Zinc finger protein 165	1.35
NM_019062-ring finger protein 186 (RNF186)	1.29
BC039306-paralemmin 2 (PALM2)	1.24
BC005932-Proteasome subunit alpha type-1	1.67
NM_024619-fructosamine-3-kinase-related protein (FN3KRP)	1.44
BC057813-"gap junction protein, beta 7 (GJB7)"	1.24
NM_017817-"RAB20, member RAS oncogene family (RAB20)"	1.49
NM_032601-methylmalonyl CoA epimerase (MCEE)	1.18
NM_014315-kelch domain containing 2 (KLHDC2)	1.19
BC029395-M-phase phosphoprotein 6 (MPHOSPH6)	1.15
NM_033048-"CPX chromosome region, candidate 1 (CPXCR1)"	1.54
NM_005639-synaptotagmin I (SYT1)	1.51
NM_030588-ATP-dependent RNA helicase A	4.06
NM_058244-"wingless-type MMTV integration site family, member 8A (WNT8A)"	0.79
NM_014920-"intestinal cell (MAK-like) kinase (ICK), transcript variant 1"	2.2
BC067826-"mortality factor 4 like 1, mRNA (cDNA clone MGC:87361 IMAGE:4824022), complete cds"	4.88
NM_031311-"carboxypeptidase, vitellogenic-like (CPVL), transcript variant 1"	1.2
BC001600-cell division cycle 123 homolog (S. cerevisiae) (CDC123)	1.07
NM_030815-p53 and DNA damage regulated 1 (PDRG1)	1.25
NM_004085-"translocase of inner mitochondrial membrane 8 homolog A (yeast) (TIMM8A), nuclear gene encoding mitochondrial protein"	1.23
NM_012318-leucine zipper-EF-hand containing transmembrane protein 1 (LETM1)	1.41
NM_139244-syntaxin binding protein 5 (tomosyn) (STXBP5)	1.44
NM_032693-N-terminal acetyltransferase complex ARD1 subunit homolog B	1.49
NM_015907-leucine aminopeptidase 3 (LAP3)	3.91
NM_152301-MORF4 family-associated protein 1-like 1	1.3
NM_145174-"DnaJ (Hsp40) homolog, subfamily B, member 7 (DNAJB7)"	1.57
BC009393-HIV-1 Rev binding protein-like (HRBL)	4.67
NM_004766-"coatomer protein complex, subunit beta 2 (beta prime) (COPB2)"	1.24
BC101938-Epidermis-type lipoxygenase 3	1.11
BC009797-GATA binding protein 1 (globin transcription factor 1) (GATA1)	1.6
NM_018357-"La ribonucleoprotein domain family, member 6 (LARP6), transcript variant 1"	1.97
NM_001888-Mu-crystallin homolog	0.89
NM_004333-v-raf murine sarcoma viral oncogene homolog B1 (BRAF); see catalog number for detailed information on wild-type or point mutant status	1.29
BC062297-fibronectin type III domain containing 5 (FNDC5)	1.33
BC036319-"phosphodiesterase 4D, cAMP-specific (phosphodiesterase E3 dunce homolog, Drosophila) (PDE4D)"	1
NM_182918-"v-ets erythroblastosis virus E26 oncogene homolog (avian) (ERG), transcript variant 1"	8.69
BC035809-sialic acid binding Ig-like lectin 12 (SIGLEC12)	1.08
NM_016282-adenylate kinase 3 (AK3)	2.53
NM_014923-"fibronectin type III domain containing 3A (FNDC3A), transcript variant 2"	1.98
BC001430-"processing of precursor 7, ribonuclease P/MRP subunit (S. cerevisiae) (POP7)"	1.88
NM_004701-cyclin B2 (CCNB2)	0.81
NM_182621-hypothetical protein MGC52498 (MGC52498)	1.56
NM_001007156-"neurotrophic tyrosine kinase, receptor, type 3 (NTRK3), transcript variant 3"	3.44
NM_001937-Dermatopontin	1.55
NM_014305-"TDP-glucose 4,6-dehydratase (TGDS)"	1.25
BC000019-"cadherin 6, type 2, K-cadherin (fetal kidney) (CDH6)"	1.2
BC017269-chromosome 10 open reading frame 47 (C10orf47)	7.39
NM_001006634-"Rho GTPase activating protein 17 (ARHGAP17), transcript variant 1"	1.97
NM_001952-E2F transcription factor 6 (E2F6)	1.36
NM_173547-tripartite motif-containing 65 (TRIM65)	7.05
NM_001543-Bifunctional heparan sulfate N-deacetylase/N-sulfotransferase 1	1.96
BC002360-elongation factor Tu GTP binding domain containing 2 (EFTUD2)	1.18
NM_052822-"secretory carrier membrane protein 1 (SCAMP1), transcript variant 2"	1.21
BC022045-mitochondrial ribosomal protein S31 (MRPS31)	1.15
NM_016607-"armadillo repeat containing, X-linked 3 (ARMCX3), transcript variant 1"	1.18
BC012620-golgi SNAP receptor complex member 1 (GOSR1)	1.63
BC000574-Procollagen C-endopeptidase enhancer 1	1.55
BC048301-"zinc finger, CCHC domain containing 11 (ZCCHC11)"	0.47
NM_138818-prune homolog 2 (Drosophila) (PRUNE2)	1.8
NM_020679-MIF4G domain containing (MIF4GD)	1.57
NM_001010844-Interleukin-1 receptor-associated kinase 1-binding protein 1	1.88
NM_006324-craniofacial development protein 1 (CFDP1)	1.43
NM_032757-hypothetical protein MGC15705 (MGC15705)	1.55
BC041345-S-adenosylmethionine decarboxylase proenzyme	0.52
BC030792-"cyclin-dependent kinase 5, regulatory subunit 1 (p35) (CDK5R1)"	1.14
BC047527-mitogen-activated protein kinase 8 interacting protein 2 (MAPK8IP2)	1.22
BC045768-kelch-like 17 (Drosophila) (KLHL17)	1.59
BC009464-"Alpha-1,3-mannosyl-glycoprotein 4-beta-N-acetylglucosaminyltransferase B"	1.2
NM_015068-"paternally expressed 10 (PEG10), transcript variant 1"	6.2
NM_001040663-G antigen 4	4.03
BC059950-ribosomal protein L12 (RPL12)	1.25
NM_173852-keratinocyte associated protein 2 (KRTCAP2)	1.16
NM_032514-"microtubule-associated protein 1 light chain 3 alpha (MAP1LC3A), transcript variant 1"	1.57
NM_138461-transmembrane 4 L six family member 19 (TM4SF19)	1.72
BC028725-ELMO/CED-12 domain containing 1 (ELMOD1)	1.11
BC005153-rabphilin 3A-like (without C2 domains) (RPH3AL)	1.13
BC011563-Linker for activation of T-cells family member 1	1.14
BC024002-fibronectin type III domain containing 8 (FNDC8)	1.21
BC004921-hypothetical protein BC004921 (LOC93349)	1.49
NM_023920-Taste receptor type 2 member 13	1.16
BC016866-tripartite motif-containing 31 (TRIM31)	3.09
NM_000176-Glucocorticoid receptor	1.2
BC103864-"synovial sarcoma, X breakpoint 4, mRNA (cDNA clone MGC:119056 IMAGE:40003338), complete cds"	2
NM_014303-"pescadillo homolog 1, containing BRCT domain (zebrafish) (PES1)"	0.86
NM_022156-dihydrouridine synthase 1-like (S. cerevisiae) (DUS1L)	1.45
BC014020-BAI1-associated protein 2 (BAIAP2)	7.91
NM_004146-"NADH dehydrogenase (ubiquinone) 1 beta subcomplex, 7, 18kDa (NDUFB7), nuclear gene encoding mitochondrial protein"	1.05
NM_145311-"crystallin, zeta (quinone reductase)-like 1 (CRYZL1), transcript variant 2"	1.04
NM_001008535-A-kinase anchor protein 14	1.11
BC052988-retinoic acid induced 14 (RAI14)	1.28
NM_006327-translocase of inner mitochondrial membrane 23 homolog (yeast) (TIMM23)	0.68
NM_201280-muted homolog (mouse) (MUTED)	1.48
NM_000175-Glucose-6-phosphate isomerase	2.15
BC095401-AKT-interacting protein	5.86
NM_004781-vesicle-associated membrane protein 3 (cellubrevin) (VAMP3)	1.38
BC045167-D-tyrosyl-tRNA deacylase 1 homolog (S. cerevisiae) (DTD1)	1.8
NM_017877-chromosome 2 open reading frame 18 (C2orf18)	1.34
NM_001547-interferon-induced protein with tetratricopeptide repeats 2 (IFIT2)	1.7
BC014640-"collagen, type XIV, alpha 1 (undulin) (COL14A1)"	1.23
NM_024056-transmembrane protein 106C (TMEM106C)	1.52
BC034718-erythrocyte membrane protein band 4.1-like 2 (EPB41L2)	1.46
BC001394-"serpin peptidase inhibitor, clade B (ovalbumin), member 6 (SERPINB6)"	1.18
BC047438-Homer protein homolog 1	5.93
NM_004066-"centrin, EF-hand protein, 1 (CETN1)"	1.28
BC058288-coiled-coil domain containing 40 (CCDC40)	1.09
NM_004044-Bifunctional purine biosynthesis protein PURH	1.04
BC029509-DnaJ homolog subfamily C member 28	1.11
NM_000889-Integrin beta-7	1.32
NM_001006666-"apolipoprotein B mRNA editing enzyme, catalytic polypeptide-like 3F (APOBEC3F), transcript variant 2, mRNA."	1.62
BC010092-Protein fuzzy homolog	1.27
NM_005716-"GIPC PDZ domain containing family, member 1 (GIPC1), transcript variant 1"	1.57
NM_017612-Zinc finger CCHC domain-containing protein 8	1.47
NM_176792-"mitochondrial ribosomal protein L43 (MRPL43), nuclear gene encoding mitochondrial protein, transcript variant 2"	1.31
BC036098-neurocalcin delta (NCALD)	0.95
BC059396-"family with sequence similarity 92, member A3 (FAM92A3)"	1.25
BC020569-"exportin, tRNA (nuclear export receptor for tRNAs) (XPOT)"	1.19
NM_153453-Transcription cofactor vestigial-like protein 2	1.48
NM_015509-NECAP endocytosis associated 1 (NECAP1)	1.5
BC007835-Serine/threonine-protein kinase 40	1.1
NM_006397-"ribonuclease H2, subunit A (RNASEH2A)"	1.4
BC007957-chromosome 20 open reading frame 116 (C20orf116)	1.21
NM_199173-Osteocalcin	1.24
XM_086879-PREDICTED: Homo sapiens hypothetical LOC150371 (LOC150371)	3.75
NM_004645-coilin (COIL)	1.5
NM_152876-Tumor necrosis factor receptor superfamily member 6	1.37
BC033153-"scavenger receptor class A, member 5 (putative) (SCARA5)"	1.34
BC035975-Uromodulin	1.49
NM_022730-COP9 constitutive photomorphogenic homolog subunit 7B (Arabidopsis) (COPS7B)	1.29
NM_006805-heterogeneous nuclear ribonucleoprotein A0 (HNRNPA0)	6.78
BC008651-hypothetical protein MGC9913 (MGC9913)	1.14
NM_144673-CKLF-like MARVEL transmembrane domain containing 2 (CMTM2)	1.1
BC000284-"golgi associated, gamma adaptin ear containing, ARF binding protein 2 (GGA2)"	1.19
NM_032360-acyl-Coenzyme A binding domain containing 6 (ACBD6)	0.99
NM_001396-Dual specificity tyrosine-phosphorylation-regulated kinase 1A	1.47
XM_378300-PREDICTED: Homo sapiens hypothetical LOC399920 (LOC399920)	1.15
NM_006274-chemokine (C-C motif) ligand 19 (CCL19)	1.3
NM_207327-similar to RIKEN cDNA 2210021J22 (LOC150383)	1.28
NM_021079-N-myristoyltransferase 1 (NMT1)	1.18
BC017355-karyopherin alpha 3 (importin alpha 4) (KPNA3)	1.34
NM_130390-"tripartite motif-containing 34 (TRIM34), transcript variant 3"	1.21
NM_020369-"fascin homolog 3, actin-bundling protein, testicular (Strongylocentrotus purpuratus) (FSCN3)"	1.24
BC003154-tripartite motif-containing 32 (TRIM32)	1.25
BC016148-integral membrane protein 2B (ITM2B)	1.31
BC062701-"aquaporin 7, mRNA (cDNA clone MGC:71981 IMAGE:30324263), complete cds"	1.49
NM_017592-Mediator of RNA polymerase II transcription subunit 29	2.58
NM_003691-Serine/threonine-protein kinase 16	1.01
BC060319-chromosome 19 open reading frame 33 (C19orf33)	2.14
NM_018438-F-box protein 6 (FBXO6)	1.33
NM_201625-C-type lectin domain family 12 member A	0.72
BC016614-PCI domain containing 2 (PCID2)	1.32
BC067822-3-hydroxyisobutyryl-Coenzyme A hydrolase (HIBCH)	1.94
NM_013392-Nuclear receptor-binding protein	1.12
BC019598-Zinc finger matrin-type protein 4	12.43
BC025959-"dynein, cytoplasmic 1, light intermediate chain 2 (DYNC1LI2)"	1.07
NM_016041-"Der1-like domain family, member 2 (DERL2)"	1.71
NM_181671-"phosphatidylinositol transfer protein, cytoplasmic 1 (PITPNC1), transcript variant 2"	1.32
NM_213593-Type I iodothyronine deiodinase	1.37
NM_198563-transmembrane protein 110 (TMEM110)	0.99
BC007523-neuron navigator 1 (NAV1)	1.34
NM_002922-regulator of G-protein signaling 1 (RGS1)	1
NM_013323-"sorting nexin 11 (SNX11), transcript variant 2"	10.69
NM_032826-UDP-xylose and UDP-N-acetylglucosamine transporter	1.96
NM_014407-Calcium-activated potassium channel subunit beta-3	1.36
NM_006172-natriuretic peptide precursor A (NPPA)	1.44
BC056401-"centaurin, delta 2 (CENTD2)"	2.33
BC006818-"1-acylglycerol-3-phosphate O-acyltransferase 1 (lysophosphatidic acid acyltransferase, alpha), mRNA (cDNA clone IMAGE:3448169), complete cds."	1.64
NM_000997-ribosomal protein L37 (RPL37)	1.4
NM_133484-"TRAF family member-associated NFKB activator (TANK), transcript variant 2"	1.26
NM_005097-"leucine-rich, glioma inactivated 1 (LGI1)"	1.21
BC021701-chromosome 14 open reading frame 147 (C14orf147)	1.33
NM_033161-surfeit 4 (SURF4)	1.32
BC011239-transcobalamin II; macrocytic anemia (TCN2)	1.22
NM_005206-"v-crk sarcoma virus CT10 oncogene homolog (avian) (CRK), transcript variant I"	1.2
BC020873-chloride channel Kb (CLCNKB)	1.64
BC001651-cell division cycle associated 8 (CDCA8)	1.3
BC007658-BCL2-like 13 (apoptosis facilitator) (BCL2L13)	0.93
XM_291438-"olfactory receptor, family 2, subfamily W, member 3 (OR2W3)"	1.18
BC013768-"propionyl Coenzyme A carboxylase, beta polypeptide (PCCB)"	0.91
NM_005558-ladinin 1 (LAD1)	4.65
NM_014018-"mitochondrial ribosomal protein S28 (MRPS28), nuclear gene encoding mitochondrial protein"	1.56
BC045799-Zinc finger protein 428	1.4
NM_012368-"olfactory receptor, family 2, subfamily C, member 1 (OR2C1)"	1.29
NM_181703-"gap junction protein, alpha 5, 40kDa (GJA5), transcript variant B"	1.63
NM_015680-chromosome 2 open reading frame 24 (C2orf24)	1.1
BC074764-Apolipoprotein A-IV	1.42
NM_003893-LIM domain-binding protein 1	1.27
NM_001619-"adrenergic, beta, receptor kinase 1 (ADRBK1)"	1.14
NM_016271-"ring finger protein 138 (RNF138), transcript variant 1"	2.02
NM_017923-E3 ubiquitin-protein ligase MARCH1	1.19
NM_181705-Lyrm7 homolog (mouse) (LYRM7)	1.39
NM_004530-"matrix metallopeptidase 2 (gelatinase A, 72kDa gelatinase, 72kDa type IV collagenase) (MMP2)"	1.28
BC015878-N-acetyltransferase 2 (arylamine N-acetyltransferase) (NAT2)	1.36
NM_020444-UPF0498 protein KIAA1191	0.97
NM_203405-Keratin-associated protein 26-1	1.19
NM_198183-"ubiquitin-conjugating enzyme E2L 6 (UBE2L6), transcript variant 2"	1.13
NM_002638-"peptidase inhibitor 3, skin-derived (SKALP) (PI3)"	1.69
NM_002227-Janus kinase 1 (a protein tyrosine kinase)	1.27
NM_005607-Focal adhesion kinase 1	1.18
BC015091-"calpain 1, (mu/I) large subunit (CAPN1)"	1.76
NM_015869-"peroxisome proliferator-activated receptor gamma (PPARG), transcript variant 2"	1.17
NM_138793-calcium activated nucleotidase 1 (CANT1)	1.3
XM_085833-"PREDICTED: Homo sapiens hypothetical protein LOC147646 (LOC147646), mRNA."	2.06
NM_182907-"PR domain containing 1, with ZNF domain (PRDM1), transcript variant 2"	2.35
NM_174964-"CMP-N-acetylneuraminate-beta-1,4-galactoside alpha-2,3-sialyltransferase"	1.06
NM_006153-NCK adaptor protein 1 (NCK1)	1.65
BC036572-"zinc finger, CCHC domain containing 12 (ZCCHC12)"	1.15
NM_182503-"adenosine deaminase, tRNA-specific 2, TAD2 homolog (S. cerevisiae) (ADAT2)"	0.99
BC030245-transmembrane protein 63A (TMEM63A)	1.23
BC010620-"solute carrier family 38, member 1 (SLC38A1)"	1.37
BC006393-Carboxypeptidase Z	1.28
BC043175-Cyclin-J	1.17
NM_000709-"branched chain keto acid dehydrogenase E1, alpha polypeptide (BCKDHA)"	0.68
BC001023-"major histocompatibility complex, class II, DR beta 3 (HLA-DRB3)"	1.23
NM_014049-"acyl-Coenzyme A dehydrogenase family, member 9 (ACAD9)"	3.49
BC009106-SEC16 homolog B (S. cerevisiae) (LZTR2)	4.33
NM_032338-chromosome 12 open reading frame 31 (C12orf31)	1.25
NM_139248-"lipase, member H (LIPH)"	0.98
BC062740-Tropomyosin alpha-3 chain	1.28
NM_016144-COMM domain containing 10 (COMMD10)	1.17
BC016615-"RAB37, member RAS oncogene family (RAB37)"	1.6
NM_001007534-Putative uncharacterized protein C3orf56	1.66
NM_017704-ankyrin repeat domain 49 (ANKRD49)	1.23
NM_016357-LIM domain and actin binding 1 (LIMA1)	1.11
XM_373810-PREDICTED: Homo sapiens hypothetical protein LOC199800 (LOC199800)	1.3
BC009108-cDNA clone IMAGE:3451214 (MCM10)	1.78
NM_005610-retinoblastoma binding protein 4 (RBBP4)	1.26
NM_001005735-"CHK2 checkpoint homolog (S. pombe) (CHEK2), transcript variant 3"	1.39
NM_004013-"dystrophin (muscular dystrophy, Duchenne and Becker types) (DMD), transcript variant Dp140"	1.99
BC034142-immunoglobulin kappa variable 1-5 (IGKV1-5)	1.46
NM_002875-DNA repair protein RAD51 homolog 1	1.6
NM_015510-Dehydrogenase/reductase SDR family member 7B	1.26
BC000479-v-akt murine thymoma viral oncogene homolog 1 (AKT1)	5.42
BC038294-chromosome 10 open reading frame 46 (C10orf46)	1.18
NM_018457-"proline rich 13 (PRR13), transcript variant 2"	1.15
BC017785-"protein tyrosine phosphatase, non-receptor type 22 (lymphoid) (PTPN22)"	1.84
NM_014585-"solute carrier family 40 (iron-regulated transporter), member 1 (SLC40A1)"	1.32
NM_172341-presenilin enhancer 2 homolog (C. elegans) (PSENEN)	0.51
NM_177974-"cancer susceptibility candidate 4 (CASC4), transcript variant 2"	1.23
NM_002756-Dual specificity mitogen-activated protein kinase kinase 3	1.1
NM_001788-"septin 7 (SEPT7), transcript variant 1"	1.51
NM_181268-"CKLF-like MARVEL transmembrane domain containing 1 (CMTM1), transcript variant 18, mRNA."	1.21
BC028917-"zinc finger, C3HC-type containing 1 (ZC3HC1)"	1.26
NM_021073-bone morphogenetic protein 5 (BMP5)	1.25
NM_001008218-"amylase, alpha 1B (salivary) (AMY1B)"	1.32
BC017799-nucleoporin 62kDa C-terminal like (NUP62CL)	1.22
BC069568-tripartite motif-containing 46 (TRIM46)	1.43
BC012026-"cDNA clone IMAGE:4476475, complete cds"	1.32
NM_002443-"microseminoprotein, beta- (MSMB), transcript variant PSP94"	1.6
NM_173642-"family with sequence similarity 80, member A (FAM80A)"	1.33
NM_197957-"MYC associated factor X (MAX), transcript variant 6"	1.31
BC017020-single-stranded DNA binding protein 2 (SSBP2)	4.06
NM_002572-"platelet-activating factor acetylhydrolase, isoform Ib, beta subunit 30kDa (PAFAH1B2)"	1.04
NM_006183-neurotensin (NTS)	1.14
BC031041-IQ domain-containing protein H	1.19
BC064898-chromosome 3 open reading frame 33 (C3orf33)	1.28
NM_003363-"ubiquitin specific peptidase 4 (proto-oncogene) (USP4), transcript variant 1"	1.15
NM_014583-LIM and cysteine-rich domains 1 (LMCD1)	2.63
NM_005307-G protein-coupled receptor kinase 4	1.36
NM_024516-chromosome 16 open reading frame 53 (C16orf53)	1.32
BC060847-par-6 partitioning defective 6 homolog beta (C. elegans) (PARD6B)	1.08
NM_007106-ubiquitin-like 3 (UBL3)	1.63
NM_152435-amidohydrolase domain containing 1 (AMDHD1)	1.47
NM_001002021-"phosphofructokinase, liver (PFKL), transcript variant 1"	1.34
BC011461-microphthalmia-associated transcription factor (MITF)	1.33
NM_031448-"chromosome 19 open reading frame 12 (C19orf12), transcript variant 2"	1.07
BC007015-cyclin E2 (CCNE2)	0.64
NM_018375-"solute carrier family 39 (zinc transporter), member 9 (SLC39A9)"	0.6
BC024919-nucleotide binding protein-like (NUBPL)	3.86
NM_000149-Galactoside 3(4)-L-fucosyltransferase	0.84
NM_018158-"solute carrier family 4 (anion exchanger), member 1, adaptor protein (SLC4A1AP)"	2.07
NM_018664-Jun dimerization protein p21SNFT (SNFT)	1.25
BC009398-minichromosome maintenance complex component 7 (MCM7)	1.75
NM_022006-FXYD domain containing ion transport regulator 7 (FXYD7)	0.43
BC001648-WD repeat domain 18 (WDR18)	1.37
BC047056-"DnaJ (Hsp40) homolog, subfamily B, member 2 (DNAJB2)"	1.5
NM_174940-"transmembrane protein 80 (TMEM80), transcript variant 1"	1.48
NM_016932-SIX homeobox 2 (SIX2)	1.46
NM_005163-RAC-alpha serine/threonine-protein kinase	1.27
NM_170672-RAS guanyl releasing protein 3 (calcium and DAG-regulated) (RASGRP3)	1.05
NM_003437-zinc finger protein 136 (ZNF136)	1.15
NM_002195-insulin-like 4 (placenta) (INSL4)	1.1
NM_012110-cysteine-rich hydrophobic domain 2 (CHIC2)	1.35
BC010078-Retinoid-inducible serine carboxypeptidase	1.61
NM_016946-"F11 receptor (F11R), transcript variant 1"	1.05
NM_033198-GPI transamidase component PIG-S	1.43
NM_173468-"MOB1, Mps One Binder kinase activator-like 1A (yeast) (MOBKL1A)"	0.59
BC003606-"XK, Kell blood group complex subunit-related family, member 8 (XKR8)"	1.4
NM_207350-similar to FRG1 protein (FSHD region gene 1 protein) (MGC72104)	1.95
NM_138446-chromosome 7 open reading frame 30 (C7orf30)	1.23
BC023546-LIM and calponin homology domains 1 (LIMCH1)	1.02
NM_005335-Hematopoietic lineage cell-specific protein	3.25
BC030521-mitochondrial ribosomal protein S27 (MRPS27)	0.96
BC023286-vesicle-associated membrane protein 1 (synaptobrevin 1) (VAMP1)	1.24
NM_001005176-"SP140 nuclear body protein (SP140), transcript variant 2"	1
BC100017-"RAN guanine nucleotide release factor, mRNA (cDNA clone MGC:110973 IMAGE:6156156), complete cds"	1.23
BC032587-tubby like protein 3 (TULP3)	1.1
NM_017634-BTB/POZ domain-containing protein KCTD9	1.31
BC036434-Serine/threonine-protein kinase VRK2	2.86
NM_005672-Prostate stem cell antigen	1.4
BC035625-Early growth response protein 2	1.04
BC001017-PDZ and LIM domain protein 3	1.2
NM_022343-Golgi-associated plant pathogenesis-related protein 1	1.36
NM_016449-hypothetical protein LOC51233 (LOC51233)	1.35
XM_378879-PREDICTED: Homo sapiens hypothetical LOC400763 (LOC400763)	1.9
BC021101-mediator complex subunit 17 (CRSP6)	1.22
BC036193-"family with sequence similarity 26, member C (FAM26C)"	1.3
BC047507-"solute carrier family 2 (facilitated glucose transporter), member 13 (SLC2A13)"	1.33
NM_014904-RAB11 family interacting protein 2 (class I) (RAB11FIP2)	1.17
BC024038-"tubulin, beta 2C (TUBB2C)"	1.42
BC028212-"phosphoinositide-3-kinase, regulatory subunit 5, p101 (PIK3R5)"	1.4
BC017085-serine incorporator 2 (SERINC2)	1.37
NM_032017-serine/threonine kinase 40 (STK40)	5.53
NM_007066-cAMP-dependent protein kinase inhibitor gamma	1.07
NM_005856-receptor (G protein-coupled) activity modifying protein 3 (RAMP3)	5.29
NM_032930-chromosome 11 open reading frame 70 (C11orf70)	1.24
NM_182776-"minichromosome maintenance complex component 7 (MCM7), transcript variant 2"	1.23
NM_001001391-CD44 antigen	1.41
BC009289-Long-chain-fatty-acid--CoA ligase ACSBG1	1.22
NM_013342-TCF3 (E2A) fusion partner (in childhood Leukemia) (TFPT)	0.94
NM_003684-"MAP kinase interacting serine/threonine kinase 1 (MKNK1), transcript variant 1"	1.22
NM_014372-ring finger protein 11 (RNF11)	1.11
BC030833-"NADH dehydrogenase (ubiquinone) Fe-S protein 1, 75kDa (NADH-coenzyme Q reductase) (NDUFS1)"	1.54
BC012462-centromere protein I (CENPI)	1.25
NM_032042-chromosome 5 open reading frame 21 (C5orf21)	1.52
NM_000588-"interleukin 3 (colony-stimulating factor, multiple) (IL3)"	1.43
NM_022483-chromosome 5 open reading frame 28 (C5orf28)	1.15
NM_000444-"phosphate regulating endopeptidase homolog, X-linked (hypophosphatemia, vitamin D resistant rickets) (PHEX), transcript variant 1843529"	2.02
BC044612-glycoprotein M6A (GPM6A)	0.93
BC036391-"CUG triplet repeat, RNA binding protein 2 (CUGBP2)"	9.15
BC100879-Gamma-crystallin N	3.46
NM_005117-fibroblast growth factor 19 (FGF19)	1.44
NM_212461-"protein kinase, AMP-activated, gamma 1 non-catalytic subunit (PRKAG1), transcript variant 2"	1.58
NM_000864-5-hydroxytryptamine (serotonin) receptor 1D (HTR1D)	1.41
NM_003318-TTK protein kinase (TTK)	1.28
NM_181493-Inosine triphosphate pyrophosphatase	3.53
NM_013409-"follistatin (FST), transcript variant FST344"	1.14
NM_001098-"aconitase 2, mitochondrial (ACO2), nuclear gene encoding mitochondrial protein"	2.68
BC095406-Core histone macro-H2A.1	1.15
NM_014366-"guanine nucleotide binding protein-like 3 (nucleolar) (GNL3), transcript variant 1"	1.14
BC035359-sialic acid binding Ig-like lectin 6 (SIGLEC6)	1.72
BC018122-"Thioredoxin reductase 1, cytoplasmic"	1.67
BC031592-"serpin peptidase inhibitor, clade F (alpha-2 antiplasmin, pigment epithelium derived factor), member 2 (SERPINF2)"	0.92
BC009195-"heat shock protein 90kDa beta (Grp94), member 1 (HSP90B1)"	1.49
BC047023-Rab9 effector protein with kelch motifs (RABEPK)	1.38
NM_000376-"vitamin D (1,25- dihydroxyvitamin D3) receptor (VDR), transcript variant 1"	1.29
BC008919-"TBC1 domain family, member 9B (with GRAM domain) (TBC1D9B)"	1.21
NM_153044-chromosome 22 open reading frame 27 (C22orf27)	2.41
BC017440-trafficking protein particle complex 2-like (TRAPPC2L)	2.23
NM_178324-"serine palmitoyltransferase, long chain base subunit 1 (SPTLC1), transcript variant 2"	1.23
BC062613-"sodium channel, nonvoltage-gated 1 alpha (SCNN1A)"	1.25
NM_152353-claudin domain containing 2 (CLDND2)	1.69
BC007557-F-box/LRR-repeat protein 20	1.27
BC015497-Transcriptional enhancer factor TEF-3	1.28
PM_2139-NA	1.12
BC050622-receptor accessory protein 4 (REEP4)	1.55
NM_001005360-Dynamin-2	5.46
NM_018297-N-glycanase 1 (NGLY1)	1.1
NM_005825-"RAS guanyl releasing protein 2 (calcium and DAG-regulated) (RASGRP2), transcript variant 1"	1.26
NM_032550-"actin filament associated protein 1-like 2 (AFAP1L2), transcript variant 2"	1.56
NM_001893-"casein kinase 1, delta (CSNK1D), transcript variant 1"	4.64
NM_005506-"scavenger receptor class B, member 2 (SCARB2)"	1.15
NM_016224-Sorting nexin-9	1.27
NM_032882-paraneoplastic antigen like 6A (PNMA6A)	1.22
NM_032146-"ADP-ribosylation factor-like 6 (ARL6), transcript variant 1"	1
NM_002629-phosphoglycerate mutase 1 (brain) (PGAM1)	1.48
BC032866-eukaryotic translation initiation factor 5 (EIF5)	0.52
XM_048235-Huntingtin-interacting protein M	0.9
NM_172037-Retinol dehydrogenase 10	1.46
NM_000519-"hemoglobin, delta (HBD)"	1.47
NM_205833-"immunoglobulin superfamily, member 1 (IGSF1), transcript variant 2"	1.17
NM_016215-EGF-like domain-containing protein 7	1.15
NM_005797-"myelin protein zero-like 2 (MPZL2), transcript variant 1"	1.75
BC040351-FAD-dependent oxidoreductase domain containing 2 (FOXRED2)	1.26
NM_153224-hypothetical protein MGC34034 (MGC34034)	1.34
BC004226-PDZ domain-containing protein GIPC1	1.29
NM_052950-WD repeat and FYVE domain containing 2 (WDFY2)	1.19
NM_014565-Olfactory receptor 1A1	1.13
BC015993-Protein FAM151A	0.64
NM_032905-Splicing factor 45	1.69
NM_013416-"neutrophil cytosolic factor 4, 40kDa (NCF4), transcript variant 2"	0.82
BC018519-"family with sequence similarity 36, member A (FAM36A)"	1.55
NM_176826-"ilvB (bacterial acetolactate synthase)-like (ILVBL), transcript variant 2"	1.46
NM_021255-pellino homolog 2 (Drosophila) (PELI2)	3.97
BC026038-Ig gamma-1 chain C region	1.68
NM_021210-trafficking protein particle complex 1 (TRAPPC1)	1.77
BC025697-transcription factor 21 (TCF21)	1.27
BC025276-U3 small nucleolar RNA-associated protein 18 homolog	2.41
BC007206-Src homology 2 domain containing transforming protein D (SHD)	1.04
NM_024047-"nudix (nucleoside diphosphate linked moiety X)-type motif 9 (NUDT9), transcript variant 1"	1.38
BC057767-chromosome 20 open reading frame 132 (C20orf132)	0.71
NM_016101-nuclear import 7 homolog (S. cerevisiae) (NIP7)	0.97
BC046208-interferon induced with helicase C domain 1 (IFIH1)	1.17
NM_004591-C-C motif chemokine 20	1.13
BC033871-tripartite motif-containing 74 (TRIM74)	1.53
NM_001459-fms-related tyrosine kinase 3 ligand (FLT3LG)	1.3
NM_012320-1-O-acylceramide synthase	1.35
NM_005226-"endothelial differentiation, sphingolipid G-protein-coupled receptor, 3 (EDG3)"	1.4
NM_001005266-Dresden prostate carcinoma protein 2	1.28
BC001550-14-3-3 protein sigma	1.28
NM_005876-SPEG complex locus (SPEG)	1.3
NM_015696-glutathione peroxidase 7 (GPX7)	1.5
NM_032765-tripartite motif-containing 52 (TRIM52)	1.3
NM_174896-chromosome 1 open reading frame 162 (C1orf162)	0.97
BC067523-Collagenase 3	1.15
NM_198938-"prostaglandin E synthase 2 (PTGES2), transcript variant 2"	0.94
NM_003765-Syntaxin-10	1.23
BC011393-chimerin (chimaerin) 1 (CHN1)	2.62
NM_002651-Phosphatidylinositol 4-kinase beta	1.34
BC004371-amyloid beta (A4) precursor-like protein 2 (APLP2)	1.21
NM_013357-"purine-rich element binding protein G (PURG), transcript variant A"	1.36
BC002955-ubiquitin specific peptidase 2 (USP2)	0.96
BC002914-WAS/WASL-interacting protein family member 1	2.07
NM_014582-odorant binding protein 2A (OBP2A)	1.39
NM_057176-"Bartter syndrome, infantile, with sensorineural deafness (Barttin) (BSND)"	1.06
BC001230-anterior pharynx defective 1 homolog A (C. elegans) (APH1A)	1.26
NM_145701-"cell division cycle associated 4 (CDCA4), transcript variant 14"	1.25
BC015904-mitochondrial ribosomal protein L10 (MRPL10)	1.24
XM_378175-PREDICTED: Homo sapiens hypothetical protein BC017488 (LOC124446)	1.26
NM_032933-chromosome 18 open reading frame 45 (C18orf45)	1.37
NM_002082-G protein-coupled receptor kinase 6	1.08
BC101007-"POTE ankyrin domain family, member B, mRNA (cDNA clone MGC:119373 IMAGE:40006489), complete cds"	1.44
XM_208543-Olfactory receptor 8D1	1.15
BC015569-ADP-ribosylation factor-like protein 6-interacting protein 4	1.25
NM_004367-C-C chemokine receptor type 6	1.05
NM_014066-"COMM domain containing 5 (COMMD5), transcript variant 1"	1.3
NM_032929-ubiquitin specific protease 45 (USP45)	1.29
NM_181468-"eukaryotic translation initiation factor 6 (EIF6), transcript variant 2"	1.36
BC007581-"aldehyde dehydrogenase 4 family, member A1 (ALDH4A1)"	3.52
NM_006937-"SMT3 suppressor of mif two 3 homolog 2 (S. cerevisiae) (SUMO2), transcript variant 1"	0.48
NM_004528-microsomal glutathione S-transferase 3 (MGST3)	0.89
NM_001018160-NEDD8-activating enzyme E1 regulatory subunit	1.22
BC019300-Protein FAM127B	0.64
BC008624-"cDNA clone MGC:18299 IMAGE:4179890, complete cds"	3.59
NM_020234-DTW domain containing 1 (DTWD1)	1.49
BC070189-"FK506 binding protein 6, 36kDa pseudogene (LOC541473)"	1.02
NM_003722-Tumor protein 63	1.22
NM_007246-"kelch-like 2, Mayven (Drosophila) (KLHL2)"	1.95
BC041615-zinc finger protein 551 (ZNF551)	1.35
NM_004216-"death effector domain containing (DEDD), transcript variant 2"	0.6
BC069363-distal-less homeobox 6 (DLX6)	1.92
NM_021639-GC-rich promoter binding protein 1-like 1 (GPBP1L1)	12.24
BC043247-"transducin-like enhancer of split 3 (E(sp1) homolog, Drosophila) (TLE3)"	1.06
BC002557-GATA binding protein 2 (GATA2)	1.26
NM_018032-"LUC7-like (S. cerevisiae) (LUC7L), transcript variant 1"	1.13
NM_004226-Serine/threonine-protein kinase 17B	1.13
NM_006628-"cyclic AMP phosphoprotein, 19 kD (ARPP-19)"	4.38
BC012377-"EGF-like-domain, multiple 7 (EGFL7)"	1.2
NM_002287-"leukocyte-associated immunoglobulin-like receptor 1 (LAIR1), transcript variant a"	1.32
NM_001008756-"germinal center expressed transcript 2 (GCET2), transcript variant 2"	1.3
NM_001680-"FXYD domain containing ion transport regulator 2 (FXYD2), transcript variant a"	1.19
NM_001545-immature colon carcinoma transcript 1 (ICT1)	1.46
NM_014713-lysosomal-associated protein transmembrane 4 alpha (LAPTM4A)	0.8
NM_003996-"glutathione peroxidase 5 (epididymal androgen-related protein) (GPX5), transcript variant 2, mRNA."	1.49
BC055096-zinc finger protein 695 (ZNF695)	1.51
BC042179-similar to CG10671-like (LOC161247)	3.97
BC014486-CAP-Gly domain-containing linker protein 3	2.36
NM_020145-Endophilin-B2	1.25
BC063681-Melanoma-associated antigen 2	1.82
NM_007208-"mitochondrial ribosomal protein L3 (MRPL3), nuclear gene encoding mitochondrial protein"	0.98
NM_178863-potassium channel tetramerisation domain containing 13 (KCTD13)	1.23
NM_178134-"cytochrome P450, family 4, subfamily Z, polypeptide 1 (CYP4Z1)"	1.24
BC019039-Regulator of G-protein signaling 3	1.12
NM_016073-"hepatoma-derived growth factor, related protein 3 (HDGFRP3)"	1.32
BC062592-transmembrane protein 71 (TMEM71)	1.29
NM_139169-TruB pseudouridine (psi) synthase homolog 1 (E. coli) (TRUB1)	6.45
NM_003666-basic leucine zipper nuclear factor 1 (JEM-1) (BLZF1)	2.69
NM_002046-glyceraldehyde-3-phosphate dehydrogenase (GAPDH)	5.81
NM_002300-lactate dehydrogenase B (LDHB)	1.28
NM_004113-"fibroblast growth factor 12 (FGF12), transcript variant 2"	0.96
BC001694-ubiquitin-conjugating enzyme E2B (RAD6 homolog) (UBE2B)	6.85
NM_018049-Pleckstrin homology domain-containing family J member 1	1.18
NM_139317-Baculoviral IAP repeat-containing protein 7	2.33
NM_003403-YY1 transcription factor (YY1)	1.18
NM_002269-karyopherin alpha 5 (importin alpha 6) (KPNA5)	1.48
BC013905-"cDNA clone IMAGE:3635859, partial cds (LOC645591)"	1.43
NM_002793-"proteasome (prosome, macropain) subunit, beta type, 1 (PSMB1)"	4.46
NM_024331-"chromosome 20 open reading frame 121 (C20orf121), transcript variant 1"	0.45
NM_178154-"fucosyltransferase 8 (alpha (1,6) fucosyltransferase) (FUT8), transcript variant 2"	1.77
BC053351-distal-less homeobox 1 (DLX1)	1.25
NM_201259-Mitochondrial import inner membrane translocase subunit TIM14	4.35
BC011923-RNA binding motif protein 33 (RBM33)	1.14
NM_018945-phosphodiesterase 7B (PDE7B)	1.83
NM_024333-Fibronectin type III and SPRY domain-containing protein 1	6.41
BC050723-zinc finger and BTB domain containing 44 (ZBTB44)	1.43
NM_004954-Serine/threonine-protein kinase MARK2	1.21
NM_005828-WD repeat domain 68 (WDR68)	2.51
NM_014673-tetratricopeptide repeat domain 35 (TTC35)	1.5
NM_005760-CCAAT/enhancer binding protein zeta (CEBPZ)	0.47
NM_032448-family with sequence similarity 120B (FAM120B)	0.84
NM_032747-upregulated during skeletal muscle growth 5 homolog (mouse) (USMG5)	1.5
BC035687-flavin containing monooxygenase 5 (FMO5)	1.5
BC030597-ATR interacting protein (TREX1)	1.41
BC015821-"myosin, light chain 2, regulatory, cardiac, slow (MYL2)"	1.07
NM_014012-RAS (RAD and GEM)-like GTP-binding 1 (REM1)	0.99
NM_012108-signal transducing adaptor family member 1 (STAP1)	1.37
BC045606-nidogen 1 (NID1)	1.16
BC021289-"alkaline phosphatase, liver/bone/kidney (ALPL)"	1.36
NM_033261-isopentenyl-diphosphate delta isomerase 2 (IDI2)	1.18
BC060870-Receptor-interacting serine/threonine-protein kinase 5	1.28
NM_007221-Polyamine-modulated factor 1	1.26
NM_031924-Radial spoke head protein 3 homolog	1.25
BC080187-Leiomodin-1	1.47
NM_153477-"ubiquitously-expressed transcript (UXT), transcript variant 1"	2.38
BC015056-"acyl-Coenzyme A dehydrogenase family, member 10 (ACAD10)"	1.26
NM_000187-"homogentisate 1,2-dioxygenase (homogentisate oxidase) (HGD)"	1.34
BC012899-sialidase 4 (NEU4)	2.9
BC001222-tripartite motif-containing 62 (TRIM62)	1.55
BC051366-"cDNA clone MGC:59959 IMAGE:4137660, complete cds"	1.36
NM_198538-Suprabasin	1.31
BC017101-POM121 and ZP3 fusion protein	1.28
NM_018273-transmembrane protein 143 (TMEM143)	1.35
BC031044-"DnaJ (Hsp40) homolog, subfamily A, member 4 (DNAJA4)"	1.32
NM_024411-prodynorphin (PDYN)	1.34
NM_002415-macrophage migration inhibitory factor (glycosylation-inhibiting factor) (MIF)	2.09
BC017407-zinc finger protein 266 (ZNF266)	1.2
NM_033495-kelch-like 13 (Drosophila) (KLHL13)	1.52
NM_032625-chromosome 7 open reading frame 13 (C7orf13)	1.21
BC030237-"solute carrier family 22 (organic cation transporter), member 18 antisense (SLC22A18AS)"	1.21
NM_001211-Mitotic checkpoint serine/threonine-protein kinase BUB1 beta	1.66
NM_152734-chromosome 6 open reading frame 89 (C6orf89)	1.15
NM_138342-hypothetical protein BC008326 (LOC89944)	1.24
BC012397-"protein phosphatase 1, regulatory (inhibitor) subunit 7 (PPP1R7)"	1.19
NM_024613-"pleckstrin homology domain containing, family F (with FYVE domain) member 2 (PLEKHF2)"	1.17
BC056270-Methyltransferase-like protein 4	1.09
BC001030-"phosphatidylinositol glycan anchor biosynthesis, class O (PIGO)"	1.68
BC029526-acyl-Coenzyme A binding domain containing 7 (ACBD7)	1.18
NM_021943-"zinc finger, AN1-type domain 3 (ZFAND3)"	1.4
BC001214-leucine carboxyl methyltransferase 1 (LCMT1)	1.3
NM_018293-Zinc finger protein 654	1.37
NM_145063-chromosome 6 open reading frame 130 (C6orf130)	1.44
NM_002927-"regulator of G-protein signaling 13 (RGS13), transcript variant 1"	1.23
NM_138430-"ADP-ribosylhydrolase like 1 (ADPRHL1), transcript variant 1"	0.99
NM_003845-dual-specificity tyrosine-(Y)-phosphorylation regulated kinase 4 (DYRK4)	1.35
BC035021-membrane-associated ring finger (C3HC4) 10 (RNF190)	1.8
NM_153645-"nucleoporin 50kDa (NUP50), transcript variant 3"	2.89
NM_004765-B-cell CLL/lymphoma 7C (BCL7C)	1.32
NM_014878-Pumilio domain-containing protein KIAA0020	1.01
BC094747-SET and MYND domain-containing protein 2	0.42
NM_138801-galactose mutarotase (aldose 1-epimerase) (GALM)	1.31
NM_181349-"SMAD specific E3 ubiquitin protein ligase 1 (SMURF1), transcript variant 2"	1.38
BC011761-ilvB (bacterial acetolactate synthase)-like (ILVBL)	1.41
NM_007360-"killer cell lectin-like receptor subfamily K, member 1 (KLRK1)"	1.12
BC058074-"WNT1 inducible signaling pathway protein 2, mRNA (cDNA clone MGC:64884 IMAGE:5194313), complete cds"	1.23
BC058819-zinc finger-like (LOC400713)	1.28
NM_002230-Junction plakoglobin	1.23
BC041082-zinc finger protein 695 (ZNF695)	1.36
NM_198949-"nudix (nucleoside diphosphate linked moiety X)-type motif 1 (NUDT1), transcript variant 2B"	1.29
BC040949-myocyte enhancer factor 2D (MEF2D)	1.32
NM_006854-"KDEL (Lys-Asp-Glu-Leu) endoplasmic reticulum protein retention receptor 2 (KDELR2), transcript variant 1"	1.09
NM_001009584-"armadillo repeat containing, X-linked 6 (ARMCX6), transcript variant 2"	1.39
NM_004740-TGFB1-induced anti-apoptotic factor 1 (TIAF1)	1.41
BC094719-Rho GTPase-activating protein 12	2.28
NM_024492-"lipoprotein, Lp(a)-like 2 (LPAL2), transcript variant 1"	1.45
NM_176783-"proteasome (prosome, macropain) activator subunit 1 (PA28 alpha) (PSME1), transcript variant 2"	2.04
BC000954-"chromobox homolog 3 (HP1 gamma homolog, Drosophila) (CBX3)"	1.42
NM_152723-coiled-coil domain containing 89 (CCDC89)	0.72
NM_144564-Zinc transporter ZIP3	1.26
BC071659-"HLA class II histocompatibility antigen, DR alpha chain"	0.94
BC007340-Bystin	1.31
BC034497-family with sequence similarity 124A (FAM124A)	1.37
BC033193-Transmembrane protein 86B	1.38
NM_000217-"potassium voltage-gated channel, shaker-related subfamily, member 1 (episodic ataxia with myokymia) (KCNA1)"	1.15
NM_014286-frequenin homolog (Drosophila) (FREQ)	1.43
BC006124-IMP (inosine monophosphate) dehydrogenase 2 (IMPDH2)	2.19
BC011636-Protein phosphatase Slingshot homolog 2	1.38
NM_000576-"interleukin 1, beta (IL1B)"	1.09
NM_002102-Glycophorin-E	1.13
BC067808-poliovirus receptor-related 3 (PVRL3)	1.08
NM_004952-ephrin-A3 (EFNA3)	1.39
BC022996-SH3 domain-binding protein 2	1.73
NM_182578-thioesterase superfamily member 5 (THEM5)	1.27
NM_001033059-S-adenosylmethionine decarboxylase proenzyme	1.22
NM_145013-chromosome 11 open reading frame 45 (C11orf45)	1.21
BC022034-lactate dehydrogenase A-like 6B (LDHAL6B)	1.37
BC019861-"UDP glucuronosyltransferase 1 family, polypeptide A6 (UGT1A6)"	1.1
NM_152471-hypothetical protein MGC17515 (MGC17515)	2.51
BC047882-myotubularin related protein 15 (MTMR15)	1.41
BC016854-chromosome 11 open reading frame 67 (C11orf67)	3.35
NM_016200-"LSM8 homolog, U6 small nuclear RNA associated (S. cerevisiae) (LSM8)"	1.23
NM_021038-"muscleblind-like (Drosophila) (MBNL1), transcript variant 1"	15.02
NM_201432-"growth arrest-specific 7 (GAS7), transcript variant b"	1.38
NM_017986-"G protein-coupled receptor 172B (GPR172B), transcript variant 2"	1.54
BC014298-PRKR interacting protein 1 (IL11 inducible) (PRKRIP1)	1.28
BC008656-Spermatogenesis-associated protein 7	0.6
BC000767-THAP domain containing 4 (THAP4)	1.27
NM_178002-"protein phosphatase 2A, regulatory subunit B' (PR 53) (PPP2R4), transcript variant 4"	1.64
BC000412-coiled-coil domain containing 106 (CCDC106)	1.3
NM_001571-interferon regulatory factor 3 (IRF3)	1.25
BC013791-Purkinje cell protein 4 (PCP4)	2.19
NM_024508-"zinc finger, BED-type containing 2 (ZBED2)"	1.26
NM_019854-Protein arginine N-methyltransferase 8	1.76
BC066944-"Adenylate kinase isoenzyme 4, mitochondrial"	1.59
NM_024557-resistance to inhibitors of cholinesterase 3 homolog (C. elegans) (RIC3)	0.48
NM_207647-"fibronectin type III and SPRY domain containing 1-like (FSD1L), transcript variant 1"	1.23
NM_018070-"single stranded DNA binding protein 3 (SSBP3), transcript variant 2"	0.34
XM_372356-"olfactory receptor, family 51, subfamily I, member 1 (OR51I1)"	0.26
BC085613-"SH3 domain protein D19, mRNA (cDNA clone MGC:105136 IMAGE:30707975), complete cds."	1.6
NM_003795-sorting nexin 3 (SNX3)	3.88
NM_001006625-Podoplanin	1.17
NM_173607-"chromosome 14 open reading frame 24 (C14orf24), transcript variant 1"	1.21
BC016996-Dedicator of cytokinesis protein 2	1.41
NM_002452-"nudix (nucleoside diphosphate linked moiety X)-type motif 1 (NUDT1), transcript variant 1"	1.21
NM_152457-zinc finger protein 597 (ZNF597)	1.28
BC059364-"zinc binding alcohol dehydrogenase, domain containing 1 (ZADH1)"	1.4
BC013781-"tubulin, gamma complex associated protein 3 (TUBGCP3)"	1.22
BC001755-Leiomodin-1	1.61
BC004925-"G protein-coupled receptor, family C, group 5, member C (GPRC5C)"	0.8
NM_000566-"Fc fragment of IgG, high affinity Ia, receptor (CD64) (FCGR1A)"	0.87
NM_001956-endothelin 2 (EDN2)	1.49
NM_152542-protein phosphatase 1K (PP2C domain containing) (PPM1K)	1.41
NM_181527-N-acetyltransferase 5	1.62
NM_000559-"hemoglobin, gamma A (HBG1)"	1.35
NM_003650-cystatin F (leukocystatin) (CST7)	1.96
BC017888-coiled-coil domain containing 132 (CCDC132)	1.51
BC022368-"NADH-ubiquinone oxidoreductase 75 kDa subunit, mitochondrial"	1.29
NM_001660-ADP-ribosylation factor 4 (ARF4)	1.25
NM_001950-"E2F transcription factor 4, p107/p130-binding (E2F4)"	1.25
BC062302-Phosphoglycerate mutase 1	1.33
BC062323-chromosome 21 open reading frame 25 (C21orf25)	1.47
NM_004853-syntaxin 8 (STX8)	1.2
NM_002194-inositol polyphosphate-1-phosphatase (INPP1)	1.23
BC019266-"dystrophia myotonica, WD repeat containing, mRNA (cDNA clone IMAGE:3503856), complete cds."	1.44
NM_001018-ribosomal protein S15 (RPS15)	1.2
NM_023940-"RAS-like, family 11, member B (RASL11B)"	0.35
NM_023074-zinc finger protein 649 (ZNF649)	1.18
BC060886-myosin IXA (MYO9A)	1.22
NM_004596-small nuclear ribonucleoprotein polypeptide A (SNRPA)	11.77
NM_016091-"eukaryotic translation initiation factor 3, subunit E interacting protein (EIF3EIP)"	1.14
NM_001790-"cell division cycle 25 homolog C (S. pombe) (CDC25C), transcript variant 1"	1.68
BC001726-Nucleolar protein 11	1.17
BC000931-"ATP synthase, H+ transporting, mitochondrial F1 complex, gamma polypeptide 1 (ATP5C1)"	1.19
BC016673-"cDNA clone MGC:21889 IMAGE:4345550, complete cds"	1.2
NM_016616-thioredoxin domain containing 3 (spermatozoa) (TXNDC3)	1.33
BC000702-Mitochondrial carrier homolog 1	1.31
NM_000208-Insulin receptor	1.7
NM_024680-E2F transcription factor 8 (E2F8)	1.21
BC012493-KIAA1147 (KIAA1147)	1.35
BC015468-chromosome 21 open reading frame 91 (C21orf91)	1.1
NM_182487-olfactomedin-like 2A (OLFML2A)	1.46
BC006370-inversin (INVS)	1.43
BC068537-"serine palmitoyltransferase, long chain base subunit 1 (SPTLC1)"	1.26
BC004818-chromosome 14 open reading frame 129 (C14orf129)	0.87
BC053898-homeobox C8 (HOXC8)	1.27
NM_078630-"male-specific lethal 3-like 1 (Drosophila) (MSL3L1), transcript variant 2"	1.17
NM_005678-"SNRPN upstream reading frame (SNURF), transcript variant 1"	1.85
BC018749-immunoglobulin lambda variable 2-14 (IGLV2-14)	0.8
NM_002387-"mutated in colorectal cancers (MCC), transcript variant 2"	1.31
BC022257-"lectin, galactoside-binding, soluble, 14 (LGALS14)"	13.06
NM_018894-"EGF-containing fibulin-like extracellular matrix protein 1 (EFEMP1), transcript variant 2"	1.3
BC042970-coactosin-like 1 (Dictyostelium) (COTL1)	1.62
NM_003600-"aurora kinase A (AURKA), transcript variant 2"	9.85
BC042674-phospholipase B1 (PLB1)	1.69
BC096097-Histidine ammonia-lyase	2.11
NM_183059-retinal degeneration 3 (RD3)	1.53
NM_000631-"neutrophil cytosolic factor 4, 40kDa (NCF4), transcript variant 1"	1.31
BC029495-Ubiquitin carboxyl-terminal hydrolase 6	1.28
NM_201516-"H2A histone family, member V (H2AFV), transcript variant 4"	1.34
BC008091-mRNA similar to hypothetical protein FLJ20234	1.3
NM_032676-hypothetical protein MGC10955 (MGC10955)	1.18
NM_003720-Proteasome assembly chaperone 1	1.02
BC057768-chorionic somatomammotropin hormone 1 (placental lactogen) (CSH1)	1.44
NM_177999-"ankyrin repeat and SOCS box-containing 6 (ASB6), transcript variant 2"	1.94
BC003193-leucine rich repeat containing 1 (LRRC1)	1.09
NM_147162-"interleukin 11 receptor, alpha (IL11RA), transcript variant 2"	1.58
BC015818-"lectin, galactoside-binding, soluble, 8 (galectin 8) (LGALS8)"	1.53
BC044938-F-box and leucine-rich repeat protein 21 (FBXL21)	1.34
NM_007370-"replication factor C (activator 1) 5, 36.5kDa (RFC5), transcript variant 1"	1.38
BC016340-N-terminal EF-hand calcium-binding protein 1	1.23
NM_032596-"chromosome 9 open reading frame 24 (C9orf24), transcript variant 1"	1.31
BC011776-tropomyosin 2 (beta) (TPM2)	1.29
BC034014-F-box and leucine-rich repeat protein 16 (FBXL16)	0.44
NM_015449-"chromosome 1 open reading frame 43 (C1orf43), transcript variant 1"	1.78
BC066948-Ubiquitin-conjugating enzyme E2 S	1.03
NM_032417-Sperm protein associated with the nucleus on the X chromosome D	1.54
NM_014346-"TBC1 domain family, member 22A (TBC1D22A)"	6.03
BC028736-Glutamate receptor 2	0.97
BC007526-chromosome X open reading frame 34 (CXorf34)	2.01
NM_153687-"IKK interacting protein (IKIP), transcript variant 1"	1.33
NM_017411-"survival of motor neuron 2, centromeric (SMN2), transcript variant d"	1.13
BC002421-neurofilament 3 (150kDa medium) (NEFM)	1.29
NM_001001713-"SH3 domain binding glutamic acid-rich protein (SH3BGR), transcript variant 2"	1.32
[truncated: 7,126 more rows]
