# Supplementary material for: KRAS regulation by small non-coding RNAs and SNARE proteins
Source: Nat Commun. 2019 Nov 11;10:5118. doi: 10.1038/s41467-019-13106-4 (PMC6848142; doi:10.1038/s41467-019-13106-4)
Supplement: Supplementary file 12 — Supplementary Data 9 [file 41467_2019_13106_MOESM12_ESM.xlsx]

## Sheet: Sheet1
Data Table 9: SNORD33 Protein Microarray Processed Z-scores	signal/bakground > 2.5
Protein	Z-score
NM_020064-BarH-like 1 homeobox protein	5.65557
NM_006790-myotilin (MYOT)	5.55666
BC068536-"KH domain-containing, RNA-binding, signal transduction-associated protein 3"	5.5088
NM_052820-Coronin-2A	5.09403
NM_000507-"fructose-1,6-bisphosphatase 1 (FBP1)"	4.82602
NM_053046-"egl nine homolog 2 (C. elegans) (EGLN2), transcript variant 1"	4.61544
NM_015687-filamin A interacting protein 1 (FILIP1)	4.5612
BC010425-"acyl-Coenzyme A oxidase 1, palmitoyl (ACOX1)"	4.47824
NM_001008710-RNA-binding protein with multiple splicing	3.80503
NM_004881-"tumor protein p53 inducible protein 3 (TP53I3), transcript variant 1"	3.66464
BC010074-FUS interacting protein (serine/arginine-rich) 1 (FUSIP1)	3.65826
NM_001422-"E74-like factor 5 (ets domain transcription factor) (ELF5), transcript variant 2"	3.55935
NM_032786-zinc finger CCCH-type containing 10 (ZC3H10)	3.49873
NM_018959-"DAZ associated protein 1 (DAZAP1), transcript variant 2"	3.42853
BC063451-t-complex 10 (mouse) (TCP10)	3.28496
NM_032858-maelstrom homolog (Drosophila) (MAEL)	3.23072
BC056398-"adaptor-related protein complex 3, mu 2 subunit (AP3M2)"	3.17329
NM_021038-"muscleblind-like (Drosophila) (MBNL1), transcript variant 1"	3.10948
BC092476-RNA-binding protein with multiple splicing	3.02971
NM_152688-"KH domain containing, RNA binding, signal transduction associated 2 (KHDRBS2)"	2.96271
NM_005233-"Ephrin receptor A3 (EPHA3), transcript variant 1"	2.88294
BC050535-muscleblind-like (Drosophila) (MBNL1)	2.6947
NM_002714-"protein phosphatase 1, regulatory (inhibitor) subunit 10 (PPP1R10)"	2.62451
NM_145283-nucleoredoxin-like 2 (NXNL2)	2.58622
NM_022048-"casein kinase 1, gamma 1 (CSNK1G1)"	2.52241
BC022257-"lectin, galactoside-binding, soluble, 14 (LGALS14)"	2.48412
NM_002745-Mitogen-activated protein kinase 1; see catalog number for detailed information on wild-type or point mutant status	2.47455
BC030290-"RNA-binding motif, single-stranded-interacting protein 3"	2.44264
BC042090-muscleblind-like 3 (Drosophila) (MBNL3)	2.43945
BC054501-dynamin 2 (DNM2)	2.41074
NM_080743-serine-arginine repressor protein (35 kDa) (SRrp35)	2.35011
BC038422-zinc finger protein 533 (ZNF533)	2.30864
BC019598-Zinc finger matrin-type protein 4	2.28311
BC066645-"methionine adenosyltransferase II, beta (MAT2B)"	2.25121
NM_022333-"TIA1 cytotoxic granule-associated RNA binding protein-like 1 (TIAL1), transcript variant 2"	2.24163
XM_374177-PREDICTED: Homo sapiens hypothetical LOC389415 (LOC389415)	2.23206
NM_021639-GC-rich promoter binding protein 1-like 1 (GPBP1L1)	2.22249
BC056150-"ELK1, member of ETS oncogene family (ELK1)"	2.18101
NM_022470-Zinc finger matrin-type protein 3	2.12358
BC015165-exocyst complex component 7 (EXOC7)	2.09806
BC001247-LIM domain and actin-binding protein 1	2.0821
NM_004596-small nuclear ribonucleoprotein polypeptide A (SNRPA)	2.07253
NM_001221-"calcium/calmodulin-dependent protein kinase (CaM kinase) II delta (CAMK2D), transcript variant 3"	1.99915
NM_003588-"cullin 4B (CUL4B), transcript variant 1"	1.95129
NM_012224-NIMA (never in mitosis gene a)-related kinase 1 (NEK1)	1.93853
NM_015975-"TAF9B RNA polymerase II, TATA box binding protein (TBP)-associated factor, 31kDa (TAF9B)"	1.93853
BC024004-Rap guanine nucleotide exchange factor (GEF) 4 (RAPGEF4)	1.93534
BC000914-"splicing factor, arginine/serine-rich 3 (SFRS3)"	1.88748
BC003608-RNA binding protein with multiple splicing (RBPMS)	1.87791
BC053508-ADP-ribosylation factor-like 6 interacting protein 2 (ARL6IP2)	1.86833
NM_002515-"neuro-oncological ventral antigen 1 (NOVA1), transcript variant 1"	1.86195
NM_005412-serine hydroxymethyltransferase 2 (mitochondrial) (SHMT2)	1.85557
NM_152373-zinc finger protein 684 (ZNF684)	1.82367
NM_023938-Specifically androgen-regulated gene protein	1.80133
BC014991-N-methylpurine-DNA glycosylase (MPG)	1.79176
BC006005-unconventional SNARE in the ER 1 homolog (S. cerevisiae) (USE1)	1.779
NM_004449-"v-ets erythroblastosis virus E26 oncogene homolog (avian) (ERG), transcript variant 2"	1.75666
NM_002945-"replication protein A1, 70kDa (RPA1)"	1.75347
NM_013323-"sorting nexin 11 (SNX11), transcript variant 2"	1.72795
BC052805-erythrocyte membrane protein band 4.9 (dematin) (EPB49)	1.69285
NM_012095-"adaptor-related protein complex 3, mu 1 subunit (AP3M1), transcript variant 2"	1.6769
NM_080617-Cerebellin-4	1.65456
NM_031305-"Rho GTPase activating protein 24 (ARHGAP24), transcript variant 2"	1.64818
NM_005850-"splicing factor 3b, subunit 4, 49kDa (SF3B4)"	1.63542
NM_001280-cold inducible RNA binding protein (CIRBP)	1.63223
BC016582-polypyrimidine tract binding protein 2 (PTBP2)	1.63223
BC030592-HIV-1 Rev binding protein (HRB)	1.62904
BC020726-sciellin (SCEL)	1.58118
NM_001277-"choline kinase alpha (CHKA), transcript variant 1"	1.57161
BC006550-"RNA binding motif protein, X-linked (RBMX)"	1.55566
NM_003785-"P antigen family, member 1 (prostate associated) (PAGE1)"	1.51737
NM_144595-"SLAIN motif family, member 1 (SLAIN1), transcript variant 2"	1.51099
PM_2137-NA	1.50142
NM_014281-Poly(U)-binding-splicing factor PUF60	1.49503
NM_003600-"aurora kinase A (AURKA), transcript variant 2"	1.45994
NM_207047-"endosulfine alpha (ENSA), transcript variant 7"	1.45356
NM_134323-"TAR (HIV-1) RNA binding protein 2 (TARBP2), transcript variant 1"	1.42803
BC016842-"LSM14A, SCD6 homolog A (S. cerevisiae) (LSM14A)"	1.42484
NM_007083-"nudix (nucleoside diphosphate linked moiety X)-type motif 6 (NUDT6), transcript variant 1"	1.39932
NM_032730-Reticulon-4-interacting protein 1	1.37379
NM_080664-chromosome 14 open reading frame 126 (C14orf126)	1.36103
BC040844-"synaptotagmin binding, cytoplasmic RNA interacting protein (SYNCRIP)"	1.34827
NM_022170-"eukaryotic translation initiation factor 4H (EIF4H), transcript variant 1"	1.34827
BC007874-far upstream element (FUSE) binding protein 3 (FUBP3)	1.32593
BC022258-von Willebrand factor (VWF)	1.30041
NM_206855-"quaking homolog, KH domain RNA binding (mouse) (QKI), transcript variant 4"	1.29722
BC093700-Peptidyl-prolyl cis-trans isomerase NIMA-interacting 4	1.27169
BC000997-"splicing factor, arginine/serine-rich 7, 35kDa (SFRS7)"	1.24298
BC036391-"CUG triplet repeat, RNA binding protein 2 (CUGBP2)"	1.2366
NM_031992-"eukaryotic translation initiation factor 4H (EIF4H), transcript variant 2"	1.23341
BC000251-Glycogen synthase kinase-3 beta	1.22383
PM_2138-NA	1.19193
BC001259-"adaptor-related protein complex 4, sigma 1 subunit (AP4S1)"	1.18555
BC003376-"ELAV (embryonic lethal, abnormal vision, Drosophila)-like 1 (Hu antigen R) (ELAVL1)"	1.15045
NM_024625-"zinc finger CCCH-type, antiviral 1 (ZC3HAV1), transcript variant 2"	1.12493
BC028565-Protein Daple	1.10578
BC030950-Small nuclear protein PRAC	1.0994
NM_182918-"v-ets erythroblastosis virus E26 oncogene homolog (avian) (ERG), transcript variant 1"	1.08983
BC042999-Putative Polycomb group protein ASXL2	1.07069
BC001419-mitochondrial trans-2-enoyl-CoA reductase (MECR)	1.06749
NM_004092-"Enoyl-CoA hydratase, mitochondrial"	1.05792
NM_024316-leukocyte receptor cluster (LRC) member 1 (LENG1)	1.05154
BC009368-"SWI/SNF related, matrix associated, actin dependent regulator of chromatin, subfamily d, member 1 (SMARCD1)"	1.05154
BC042608-"family with sequence similarity 90, member A1 (FAM90A1)"	1.04516
NM_003769-"splicing factor, arginine/serine-rich 9 (SFRS9)"	1.02283
BC038838-Proline-rich protein 16	1.02283
BC048299-"spermatogenesis associated, serine-rich 2 (SPATS2)"	1.01964
BC033230-zinc finger protein 808 (ZNF808)	1.00687
BC003164-leukocyte receptor cluster (LRC) member 4 (LENG4)	0.997302
NM_004838-homer homolog 3 (Drosophila) (HOMER3)	0.984539
BC004242-"heterogeneous nuclear ribonucleoprotein U-like 1, mRNA (cDNA clone IMAGE:3619753), complete cds."	0.965396
BC047327-ATP-dependent RNA helicase DHX8	0.955824
BC009506-"TIP41, TOR signaling pathway regulator-like (S. cerevisiae) (TIPRL)"	0.949443
NM_032873-Cbl-interacting protein Sts-1 (STS-1)	0.943062
NM_006259-"protein kinase, cGMP-dependent, type II (PRKG2)"	0.943062
XM_379498-PREDICTED: Homo sapiens hypothetical LOC401363 (LOC401363)	0.923918
BC056872-Nuclear receptor coactivator 5	0.917537
NM_016836-"RNA binding motif, single stranded interacting protein 1 (RBMS1), transcript variant 1"	0.914346
NM_005441-"chromatin assembly factor 1, subunit B (p60) (CHAF1B)"	0.898393
BC006177-Metastasis-associated protein MTA1	0.895203
NM_024093-chromosome 2 open reading frame 49 (C2orf49)	0.88244
NM_003093-small nuclear ribonucleoprotein polypeptide C (SNRPC)	0.872868
NM_006303-JTV1 gene (JTV1)	0.866487
NM_016059-peptidylprolyl isomerase (cyclophilin)-like 1 (PPIL1)	0.863297
BC040183-Rap guanine nucleotide exchange factor (GEF) 4 (RAPGEF4)	0.853725
NM_145306-chromosome 10 open reading frame 35 (C10orf35)	0.850534
BC011916-chromosome 10 open reading frame 65 (C10orf65)	0.847344
NM_206853-Protein quaking	0.840963
BC014020-BAI1-associated protein 2 (BAIAP2)	0.840963
NM_007030-tubulin polymerization promoting protein (TPPP)	0.834581
BC000306-hydroxyacyl-Coenzyme A dehydrogenase (HADH)	0.802675
BC010852-Aflatoxin B1 aldehyde reductase member 2	0.777151
NM_001040633-"protein kinase, AMP-activated, gamma 2 non-catalytic subunit (PRKAG2), transcript variant c, mRNA."	0.732482
BC027617-"poly(A) binding protein, cytoplasmic 3 (PABPC3)"	0.713339
BC025281-RNA binding motif protein 9 (RBM9)	0.687814
NM_007006-nudix (nucleoside diphosphate linked moiety X)-type motif 21 (NUDT21)	0.678242
BC017269-chromosome 10 open reading frame 47 (C10orf47)	0.675052
BC030578-"eukaryotic translation initiation factor 4 gamma, 3 (EIF4G3)"	0.66867
NM_006804-StAR-related lipid transfer (START) domain containing 3 (STARD3)	0.659099
NM_004493-"hydroxysteroid (17-beta) dehydrogenase 10 (HSD17B10), nuclear gene encoding mitochondrial protein, transcript variant 1"	0.655908
NM_003407-"zinc finger protein 36, C3H type, homolog (mouse) (ZFP36)"	0.649527
BC044586-ATP-dependent RNA helicase DHX8	0.643146
NM_148912-abhydrolase domain containing 11 (ABHD11)	0.636764
BC015944-TIA1 cytotoxic granule-associated RNA binding protein (TIA1)	0.627193
BC007104-peptidylprolyl isomerase A (cyclophilin A) (PPIA)	0.61124
NM_005651-"tryptophan 2,3-dioxygenase (TDO2)"	0.61124
BC007346-Uncharacterized protein C16orf14	0.608049
NM_001071-thymidylate synthetase (TYMS)	0.604859
BC033491-adenosine deaminase domain containing 2 (ADAD2)	0.595287
NM_017772-TBC1 domain family member 22B	0.592096
BC056256-immunoglobulin kappa constant (IGKC)	0.582524
NM_005898-"cell cycle associated protein 1 (CAPRIN1), transcript variant 1"	0.582524
BC011924-unkempt homolog (Drosophila)-like (UNKL)	0.579334
BC011454-angiomotin like 2 (AMOTL2)	0.572953
NM_173547-tripartite motif-containing 65 (TRIM65)	0.566571
NM_002136-"heterogeneous nuclear ribonucleoprotein A1 (HNRNPA1), transcript variant 1"	0.566571
NM_203425-chromosome 17 open reading frame 82 (C17orf82)	0.557
BC104469-Outer dense fiber protein 3-like protein 2	0.541047
NM_178832-"chromosome 10 open reading frame 83 (C10orf83), transcript variant 1"	0.537856
NM_144990-schlafen-like 1 (SLFNL1)	0.531475
NM_054012-"argininosuccinate synthetase 1 (ASS1), transcript variant 2"	0.528284
NM_025125-chromosome 10 open reading frame 57 (C10orf57)	0.518712
NM_016011-"Trans-2-enoyl-CoA reductase, mitochondrial"	0.509141
NM_030881-"DEAD (Asp-Glu-Ala-Asp) box polypeptide 17 (DDX17), transcript variant 2"	0.502759
BC001694-ubiquitin-conjugating enzyme E2B (RAD6 homolog) (UBE2B)	0.502759
NM_006805-heterogeneous nuclear ribonucleoprotein A0 (HNRNPA0)	0.480425
BC024254-abl-interactor 1 (ABI1)	0.474044
NM_004732-"potassium voltage-gated channel, shaker-related subfamily, beta member 3 (KCNAB3)"	0.474044
BC019954-RNA guanylyltransferase and 5'-phosphatase (RNGTT)	0.470854
NM_021158-tribbles homolog 3 (Drosophila) (TRIB3)	0.470854
NM_197974-"butyrophilin, subfamily 3, member A3 (BTN3A3), transcript variant 2"	0.467663
NM_006112-"peptidylprolyl isomerase E (cyclophilin E) (PPIE), transcript variant 1"	0.461282
NM_005326-"hydroxyacylglutathione hydrolase (HAGH), transcript variant 1"	0.461282
NM_004566-"6-phosphofructo-2-kinase/fructose-2,6-biphosphatase 3 (PFKFB3)"	0.454901
BC030519-cryptochrome 1 (photolyase-like) (CRY1)	0.45171
NM_152434-"CWF19-like 2, cell cycle control (S. pombe) (CWF19L2)"	0.45171
BC053995-chromosome 11 open reading frame 66 (C11orf66)	0.448519
NM_016139-coiled-coil-helix-coiled-coil-helix domain containing 2 (CHCHD2)	0.442138
NM_198489-coiled-coil domain containing 84 (CCDC84)	0.442138
NM_003362-"uracil-DNA glycosylase (UNG), transcript variant 1"	0.442138
BC047536-sciellin (SCEL)	0.419804
BC031068-aminoadipate aminotransferase (AADAT)	0.416613
NM_001319-"casein kinase 1, gamma 2 (CSNK1G2)"	0.413423
NM_031991-"polypyrimidine tract binding protein 1 (PTBP1), transcript variant 3"	0.403851
BC035582-Tripartite motif-containing protein 22	0.40066
NM_152243-Cdc42 effector protein 1	0.39747
NM_033640-"SCAN domain containing 2 (SCAND2), transcript variant 6"	0.394279
NM_172159-"potassium voltage-gated channel, shaker-related subfamily, beta member 1 (KCNAB1), transcript variant 3"	0.387898
BC010537-SUB1 homolog (S. cerevisiae) (SUB1)	0.384707
NM_003313-tissue specific transplantation antigen P35B (TSTA3)	0.384707
BC022325-polyhomeotic homolog 3 (Drosophila) (PHC3)	0.378326
NM_139169-TruB pseudouridine (psi) synthase homolog 1 (E. coli) (TRUB1)	0.375136
BC014144-"ELAV (embryonic lethal, abnormal vision, Drosophila)-like 3 (Hu antigen C) (ELAVL3)"	0.371945
NM_024333-Fibronectin type III and SPRY domain-containing protein 1	0.362373
BC015813-eukaryotic translation elongation factor 1 gamma (EEF1G)	0.362373
NM_004593-"splicing factor, arginine/serine-rich 10 (transformer 2 homolog, Drosophila) (SFRS10)"	0.349611
BC042864-SH3-domain GRB2-like 3 (SH3GL3)	0.349611
BC062564-dyslexia susceptibility 1 candidate 1 (DYX1C1)	0.34642
BC028039-hypothetical protein MGC39900 (MGC39900)	0.340039
BC012291-activating signal cointegrator 1 complex subunit 1 (ASCC1)	0.340039
BC056917-apolipoprotein A-I binding protein (APOA1BP)	0.324086
NM_004567-"6-phosphofructo-2-kinase/fructose-2,6-biphosphatase 4 (PFKFB4)"	0.324086
NM_016520-chromosome 9 open reading frame 78 (C9orf78)	0.317705
NM_015068-"paternally expressed 10 (PEG10), transcript variant 1"	0.295371
BC101026-Spindle assembly abnormal protein 6 homolog	0.29218
NM_024692-"CAP-GLY domain containing linker protein family, member 4 (CLIP4)"	0.28899
NM_032731-thioredoxin domain containing 17 (TXNDC17)	0.28899
XM_378514-" PREDICTED: Homo sapiens hypothetical protein LOC283663 (LOC283663), mRNA"	0.28899
NM_018047-Pre-mRNA-splicing factor RBM22	0.279418
BC017724-FIP1 like 1 (S. cerevisiae) (FIP1L1)	0.276227
NM_000939-"proopiomelanocortin (adrenocorticotropin/ beta-lipotropin/ alpha-melanocyte stimulating hormone/ beta-melanocyte stimulating hormone/ beta-endorphin) (POMC), transcript variant 2"	0.276227
NM_012420-interferon-induced protein with tetratricopeptide repeats 5 (IFIT5)	0.273037
NM_014943-zinc fingers and homeoboxes 2 (ZHX2)	0.273037
NM_003576-Serine/threonine-protein kinase 24	0.266655
BC036899-Cytoplasmic polyadenylation element-binding protein 4	0.250702
NM_014346-"TBC1 domain family, member 22A (TBC1D22A)"	0.241131
NM_013232-programmed cell death 6 (PDCD6)	0.23794
NM_018326-"GTPase, IMAP family member 4 (GIMAP4)"	0.23794
NM_004178-"TAR (HIV-1) RNA binding protein 2 (TARBP2), transcript variant 3"	0.212415
NM_021088-Zinc finger protein 2	0.212415
BC017114-oligonucleotide/oligosaccharide-binding fold containing 2A (OBFC2A)	0.212415
NM_198395-"GTPase activating protein (SH3 domain) binding protein 1 (G3BP1), transcript variant 2"	0.212415
BC047438-Homer protein homolog 1	0.209225
NM_198216-"small nuclear ribonucleoprotein polypeptides B and B1 (SNRPB), transcript variant 1, mRNA."	0.206034
BC012289-KIAA0515 (KIAA0515)	0.206034
NM_014836-"Rho-related BTB domain containing 1 (RHOBTB1), transcript variant 1"	0.202844
BC004259-chromosome 14 open reading frame 140 (C14orf140)	0.199653
BC000250-"non-metastatic cells 3, protein expressed in (NME3)"	0.199653
BC095401-AKT-interacting protein	0.186891
NM_138333-family with sequence similarity 122A (FAM122A)	0.186891
BC006375-dual-specificity tyrosine-(Y)-phosphorylation regulated kinase 2 (DYRK2)	0.1837
NM_024076-potassium channel tetramerisation domain containing 15 (KCTD15)	0.177319
NM_002046-glyceraldehyde-3-phosphate dehydrogenase (GAPDH)	0.170938
BC022893-potassium channel tetramerisation domain containing 6 (KCTD6)	0.170938
XM_379114-hypothetical protein LOC150577 (LOC150577)	0.170938
NM_014481-"APEX nuclease (apurinic/apyrimidinic endonuclease) 2 (APEX2), nuclear gene encoding mitochondrial protein"	0.167747
BC000442-Serine/threonine-protein kinase 12	0.167747
BC095404-Protein transport protein Sec23B	0.164556
NM_014925-R3H domain-containing protein 2	0.164556
NM_005536-inositol(myo)-1(or 4)-monophosphatase 1 (IMPA1)	0.161366
NM_022085-"thioredoxin domain containing 5 (TXNDC5), transcript variant 2"	0.158175
NM_053006-testis-specific serine kinase 2 (TSSK2)	0.151794
NM_007026-dual specificity phosphatase 14 (DUSP14)	0.145413
NM_032349-nudix (nucleoside diphosphate linked moiety X)-type motif 16-like 1 (NUDT16L1)	0.142222
NM_004697-PRP4 pre-mRNA processing factor 4 homolog (yeast) (PRPF4)	0.139032
NM_031483-E3 ubiquitin-protein ligase Itchy homolog	0.139032
NM_003975-SH2 domain protein 2A (SH2D2A)	0.135841
NM_020664-"2,4-dienoyl CoA reductase 2, peroxisomal (DECR2)"	0.13265
NM_016310-"polymerase (RNA) III (DNA directed) polypeptide K, 12.3 kDa (POLR3K)"	0.126269
NM_053055-thioesterase superfamily member 4 (THEM4)	0.123079
NM_058229-"F-box protein 32 (FBXO32), transcript variant 1"	0.123079
NM_005016-Poly(rC)-binding protein 2	0.119888
BC104468-Outer dense fiber protein 3-like protein 2	0.116698
NM_001839-Calponin-3	0.113507
NM_006038-spermatogenesis associated 2 (SPATA2)	0.113507
BC098117-CaiB/baiF CoA-transferase family protein C7orf10	0.100745
NM_031299-cell division cycle associated 3 (CDCA3)	0.0975539
NM_032017-serine/threonine kinase 40 (STK40)	0.081601
NM_018553-Uncharacterized protein C17orf85	0.081601
BC027465-"cDNA clone IMAGE:4155919, complete cds"	0.0784104
NM_002796-"proteasome (prosome, macropain) subunit, beta type, 4 (PSMB4)"	0.0752198
NM_003476-cysteine and glycine-rich protein 3 (cardiac LIM protein) (CSRP3)	0.0688386
NM_015138-"Rtf1, Paf1/RNA polymerase II complex component, homolog (S. cerevisiae) (RTF1)"	0.0688386
NM_006917-Retinoic acid receptor RXR-gamma	0.0688386
BC007363-branched chain ketoacid dehydrogenase kinase (BCKDK)	0.0688386
NM_006117-"peroxisomal D3,D2-enoyl-CoA isomerase (PECI), transcript variant 1"	0.0624574
BC034702-"peroxisomal D3,D2-enoyl-CoA isomerase (PECI)"	0.0624574
NM_006275-"splicing factor, arginine/serine-rich 6 (SFRS6)"	0.0592668
NM_001005360-Dynamin-2	0.0592668
NM_014685-"homocysteine-inducible, endoplasmic reticulum stress-inducible, ubiquitin-like domain member 1 (HERPUD1), transcript variant 1"	0.0528856
BC013630-JTV1 gene (JTV1)	0.049695
BC000479-v-akt murine thymoma viral oncogene homolog 1 (AKT1)	0.0465044
NM_016816-"2',5'-oligoadenylate synthetase 1, 40/46kDa (OAS1), transcript variant 1"	0.0401232
NM_144982-coiled-coil domain containing 131 (CCDC131)	0.0369326
NM_003636-"potassium voltage-gated channel, shaker-related subfamily, beta member 2 (KCNAB2), transcript variant 1"	0.033742
NM_021644-"heterogeneous nuclear ribonucleoprotein H3 (2H9) (HNRPH3), transcript variant 2H9A"	0.0305515
NM_172016-"tripartite motif-containing 39 (TRIM39), transcript variant 2"	0.0305515
NM_152670-chromosome 2 open reading frame 51 (C2orf51)	0.0273609
NM_032343-coiled-coil-helix-coiled-coil-helix domain containing 6 (CHCHD6)	0.0209797
NM_024038-chromosome 19 open reading frame 43 (C19orf43)	0.0209797
NM_054033-"FK506 binding protein 1B, 12.6 kDa (FKBP1B), transcript variant 2"	0.0177891
NM_181690-"v-akt murine thymoma viral oncogene homolog 3 (protein kinase B, gamma) (AKT3), transcript variant 2"	0.0177891
NM_002055-glial fibrillary acidic protein (GFAP)	0.0177891
BC056918-glutathione S-transferase omega 2 (GSTO2)	0.0177891
NM_145691-"ATP synthase mitochondrial F1 complex assembly factor 2 (ATPAF2), nuclear gene encoding mitochondrial protein"	0.0145985
BC033537-KIAA1576 protein (KIAA1576)	0.0145985
BC066938-DEAD (Asp-Glu-Ala-Asp) box polypeptide 43 (DDX43)	0.0145985
BC024194-3-hydroxymethyl-3-methylglutaryl-Coenzyme A lyase-like 1 (HMGCLL1)	0.0145985
NM_024068-oligonucleotide/oligosaccharide-binding fold containing 2B (OBFC2B)	0.0114079
NM_003302-thyroid hormone receptor interactor 6 (TRIP6)	0.0114079
NM_024041-sodium channel modifier 1 (SCNM1)	0.00821729
NM_016364-"dual specificity phosphatase 13 (DUSP13), transcript variant 6"	0.00502669
NM_005856-receptor (G protein-coupled) activity modifying protein 3 (RAMP3)	0.00502669
NM_172160-"potassium voltage-gated channel, shaker-related subfamily, beta member 1 (KCNAB1), transcript variant 1"	-0.0013545
NM_005566-lactate dehydrogenase A (LDHA)	-0.00454509
NM_001746-"calnexin (CANX), transcript variant 1"	-0.0109263
NM_007362-"nuclear cap binding protein subunit 2, 20kDa (NCBP2), transcript variant 1"	-0.0141169
NM_003418-Cellular nucleic acid-binding protein	-0.0141169
BC016942-Putative adenosylhomocysteinase 2	-0.0173075
XM_379510-PREDICTED: Homo sapiens hypothetical protein FLJ34048 (FLJ34048)	-0.0204981
NM_207283-"AAA1 protein (AAA1), transcript variant IX"	-0.0204981
BC007424-PRP4 pre-mRNA processing factor 4 homolog (yeast) (PRPF4)	-0.0204981
NM_002625-" 6-phosphofructo-2-kinase/fructose-2,6-biphosphatase 1"	-0.0236887
NM_138394-heterogeneous nuclear ribonucleoprotein L-like (HNRPLL)	-0.0236887
NM_130777-"X antigen family, member 2 (XAGE2)"	-0.0268793
NM_031452-"family with sequence similarity 103, member A1 (FAM103A1)"	-0.0300699
BC068594-chromosome 1 open reading frame 213 (C1orf213)	-0.0300699
NM_080862-SPRY domain-containing SOCS box protein 4	-0.0396416
NM_020200-phosphoribosyl transferase domain containing 1 (PRTFDC1)	-0.0396416
NM_018698-nuclear transport factor 2-like export factor 2 (NXT2)	-0.0428322
BC002369-Serine/threonine-protein kinase PLK1	-0.052404
BC051000-T-cell leukemia/lymphoma 1B (TCL1B)	-0.0555946
BC044585-ROD1 regulator of differentiation 1 (S. pombe) (ROD1)	-0.0587852
NM_197970-"bol, boule-like (Drosophila) (BOLL), transcript variant 1"	-0.0619758
NM_174942-GAS2-like protein 3	-0.0651664
NM_020980-aquaporin 9 (AQP9)	-0.0651664
BC046117-"dynein, axonemal, light intermediate chain 1 (DNALI1)"	-0.0715476
BC017202-"Isovaleryl-CoA dehydrogenase, mitochondrial"	-0.0715476
BC002448-actin binding LIM protein 1 (ABLIM1)	-0.0747382
NM_018983-"nucleolar protein family A, member 1 (H/ACA small nucleolar RNPs) (NOLA1), transcript variant 1"	-0.0747382
BC016979-N-terminal EF-hand calcium-binding protein 2	-0.0779288
BC025279-Scaffold attachment factor B2	-0.0779288
BC018080-chromosome 11 open reading frame 73 (C11orf73)	-0.0811194
NM_053030-"myosin, light polypeptide kinase (MYLK), transcript variant 5"	-0.08431
NM_004281-BCL2-associated athanogene 3 (BAG3)	-0.0875006
NM_052887-"toll-interleukin 1 receptor (TIR) domain containing adaptor protein (TIRAP), transcript variant 1"	-0.0875006
NM_006357-"ubiquitin-conjugating enzyme E2E 3 (UBC4/5 homolog, yeast) (UBE2E3), transcript variant 1"	-0.0938817
NM_199190-"La ribonucleoprotein domain family, member 4 (LARP4), transcript variant 3"	-0.0970723
XM_379430-PREDICTED: Homo sapiens hypothetical protein LOC285758 (LOC285758)	-0.100263
NM_001311-Cysteine-rich protein 1	-0.103454
NM_004461-"phenylalanyl-tRNA synthetase, alpha subunit (FARSA)"	-0.116216
NM_006640-septin 9 (SEPT9)	-0.116216
NM_018638-Ethanolamine kinase 1	-0.116216
NM_024295-"Der1-like domain family, member 1 (DERL1)"	-0.116216
NM_024292-"ubiquitin-like 5 (UBL5), transcript variant 1"	-0.119407
BC067826-"mortality factor 4 like 1, mRNA (cDNA clone MGC:87361 IMAGE:4824022), complete cds"	-0.125788
NM_054016-"FUS interacting protein (serine/arginine-rich) 1 (FUSIP1), transcript variant 2"	-0.128978
NM_030636-Endonuclease/exonuclease/phosphatase family domain-containing protein 1	-0.128978
NM_152763-chromosome 1 open reading frame 62 (C1orf62)	-0.128978
BC013918-eukaryotic translation elongation factor 1 gamma (EEF1G)	-0.132169
BC003065-Cell division protein kinase 2	-0.135359
NM_033046-"rhotekin (RTKN), transcript variant 2"	-0.135359
NM_145010-chromosome 10 open reading frame 63 (C10orf63)	-0.13855
BC053660-polyribonucleotide nucleotidyltransferase 1 (PNPT1)	-0.13855
BC027729-tetra-peptide repeat homeobox-like (TPRXL)	-0.13855
NM_144736-"Protein midA homolog, mitochondrial"	-0.141741
BC040946-CWC15 homolog (S. cerevisiae) (HSPC148)	-0.141741
BC007852-Serine/threonine-protein kinase 25	-0.141741
NM_022438-Myelin and lymphocyte protein	-0.141741
NM_020958-Serine/threonine-protein phosphatase 4 regulatory subunit 4	-0.141741
NM_001001653-"mediator of RNA polymerase II transcription, subunit 8 homolog (S. cerevisiae) (MED8), transcript variant 4"	-0.144931
NM_001324-"cleavage stimulation factor, 3' pre-RNA, subunit 1, 50kDa (CSTF1), transcript variant 2"	-0.160884
BC009294-ribosomal protein L14 (RPL14)	-0.164075
BC015715-"makorin, ring finger protein, 2 (MKRN2)"	-0.164075
BC019315-N-acetylneuraminic acid synthase (sialic acid synthase) (NANS)	-0.167265
NM_152338-zymogen granule protein 16 (ZG16)	-0.167265
BC039742-poly(rC) binding protein 1 (PCBP1)	-0.170456
NM_144594-"family with sequence similarity 112, member B (FAM112B)"	-0.176837
NM_001009880-"chromosome 22 open reading frame 9 (C22orf9), transcript variant 2"	-0.180028
NM_022776-oxysterol binding protein-like 11 (OSBPL11)	-0.183218
NM_020139-"3-hydroxybutyrate dehydrogenase, type 2 (BDH2)"	-0.186409
BC009739-"homocysteine-inducible, endoplasmic reticulum stress-inducible, ubiquitin-like domain member 1 (HERPUD1)"	-0.1896
NM_033387-"family with sequence similarity 78, member A (FAM78A)"	-0.1896
NM_006148-LIM and SH3 domain protein 1	-0.1896
NM_006340-Brain-specific angiogenesis inhibitor 1-associated protein 2	-0.1896
BC009393-HIV-1 Rev binding protein-like (HRBL)	-0.19279
NM_148976-Proteasome subunit alpha type-1	-0.19279
NM_199188-"La ribonucleoprotein domain family, member 4 (LARP4), transcript variant 2"	-0.195981
NM_005558-ladinin 1 (LAD1)	-0.199171
NM_016648-"La ribonucleoprotein domain family, member 7 (LARP7), transcript variant 1"	-0.199171
NM_006713-SUB1 homolog (S. cerevisiae) (SUB1)	-0.199171
NM_022787-nicotinamide nucleotide adenylyltransferase 1 (NMNAT1)	-0.202362
NM_001893-"casein kinase 1, delta (CSNK1D), transcript variant 1"	-0.202362
BC009623-"nucleophosmin (nucleolar phosphoprotein B23, numatrin) (NPM1)"	-0.211934
BC000712-kinesin family member C1 (KIFC1)	-0.215124
BC025345-"mRNA similar to LOC149651 (cDNA clone MGC:39393 IMAGE:4862156), complete cds"	-0.221506
BC015356-"proteasome (prosome, macropain) subunit, alpha type, 1 (PSMA1)"	-0.221506
NM_032122-"dystrobrevin binding protein 1 (DTNBP1), transcript variant 1"	-0.237459
NM_001008711-RNA-binding protein with multiple splicing	-0.237459
NM_205853-"musculoskeletal, embryonic nuclear protein 1 (MUSTN1)"	-0.240649
NM_001004023-"dual-specificity tyrosine-(Y)-phosphorylation regulated kinase 3 (DYRK3), transcript variant 2"	-0.24384
NM_024578-occludin/ELL domain containing 1 (OCEL1)	-0.24703
NM_021254-chromosome 21 open reading frame 59 (C21orf59)	-0.250221
NM_017974-Autophagy-related protein 16-1	-0.253411
BC035938-myelin oligodendrocyte glycoprotein (MOG)	-0.256602
BC047455-DEAD (Asp-Glu-Ala-Asp) box polypeptide 4 (DDX4)	-0.256602
NM_002793-"proteasome (prosome, macropain) subunit, beta type, 1 (PSMB1)"	-0.259793
NM_178552-chromosome 22 open reading frame 33 (C22orf33)	-0.259793
NM_018696-elaC homolog 1 (E. coli) (ELAC1)	-0.262983
NM_006852-Serine/threonine-protein kinase tousled-like 2	-0.266174
BC033708-Ral GEF with PH domain and SH3 binding motif 1 (RALGPS1)	-0.275746
BC020985-Coenzyme A synthase (COASY)	-0.275746
NM_004809-stomatin (EPB72)-like 1 (STOML1)	-0.275746
NM_018328-methyl-CpG binding domain protein 5 (MBD5)	-0.278936
BC007633-"eukaryotic translation initiation factor 2C, 2 (EIF2C2)"	-0.278936
BC030253-glutathione S-transferase M3 (brain) (GSTM3)	-0.282127
BC000974-WDR45-like (WDR45L)	-0.282127
NM_152716-FLJ36874 protein (FLJ36874)	-0.282127
BC031079-"CUG triplet repeat, RNA binding protein 1 (CUGBP1)"	-0.282127
BC006318-erythrocyte membrane protein band 4.9 (dematin) (EPB49)	-0.285317
NM_006628-"cyclic AMP phosphoprotein, 19 kD (ARPP-19)"	-0.285317
BC053646-"eukaryotic translation initiation factor 2B, subunit 5 epsilon, 82kDa (EIF2B5)"	-0.285317
BC012423-"superoxide dismutase 2, mitochondrial (SOD2)"	-0.285317
NM_032926-"transcription elongation factor A (SII)-like 3 (TCEAL3), transcript variant 2"	-0.288508
NM_032636-"proline/serine-rich coiled-coil 1 (PSRC1), transcript variant 1"	-0.288508
NM_004291-CART prepropeptide (CARTPT)	-0.288508
NM_019079-LINE-1 type transposase domain-containing protein 1	-0.288508
NM_003081-"synaptosomal-associated protein, 25kDa (SNAP25), transcript variant 1"	-0.288508
NM_001894-"casein kinase 1, epsilon (CSNK1E), transcript variant 2"	-0.291699
NM_201259-Mitochondrial import inner membrane translocase subunit TIM14	-0.294889
BC077077-Dihydropyrimidinase-related protein 3	-0.294889
BC034554-"serpin peptidase inhibitor, clade A (alpha-1 antiproteinase, antitrypsin), member 3 (SERPINA3)"	-0.294889
NM_002898-"RNA binding motif, single stranded interacting protein 2 (RBMS2)"	-0.29808
BC009106-SEC16 homolog B (S. cerevisiae) (LZTR2)	-0.30127
NM_019612-"immunity-related GTPase family, cinema (IRGC)"	-0.30127
NM_006699-"mannosidase, alpha, class 1A, member 2 (MAN1A2)"	-0.307652
BC001801-hypothetical gene supported by BC001801 (LOC284912)	-0.314033
BC005982-peptidylprolyl isomerase A (cyclophilin A) (PPIA)	-0.314033
NM_001321-cysteine and glycine-rich protein 2 (CSRP2)	-0.317223
NM_012321-"LSM4 homolog, U6 small nuclear RNA associated (S. cerevisiae) (LSM4)"	-0.317223
NM_006775-"quaking homolog, KH domain RNA binding (mouse) (QKI), transcript variant 1"	-0.317223
NM_004846-eukaryotic translation initiation factor 4E family member 2 (EIF4E2)	-0.320414
NM_031989-"poly(rC) binding protein 2 (PCBP2), transcript variant 2"	-0.323605
NM_001029896-"WD repeat domain 45 (WDR45), transcript variant 2"	-0.323605
NM_018384-"GTPase, IMAP family member 5 (GIMAP5)"	-0.329986
NM_020185-dual specificity phosphatase 22 (DUSP22)	-0.333176
NM_002412-O-6-methylguanine-DNA methyltransferase (MGMT)	-0.333176
BC008699-"cDNA clone MGC:15427 IMAGE:2822641, complete cds"	-0.333176
NM_021822-"apolipoprotein B mRNA editing enzyme, catalytic polypeptide-like 3G (APOBEC3G)"	-0.333176
NM_178177-Nicotinamide mononucleotide adenylyltransferase 3	-0.339558
BC032825-SH3-domain GRB2-like 2 (SH3GL2)	-0.339558
NM_015993-plasma membrane proteolipid (plasmolipin) (PLLP)	-0.339558
NM_004078-cysteine and glycine-rich protein 1 (CSRP1)	-0.345939
NM_023930-potassium channel tetramerisation domain containing 14 (KCTD14)	-0.345939
BC040721-coiled-coil domain containing 128 (CCDC128)	-0.349129
NM_001007246-"bromodomain and WD repeat domain containing 1 (BRWD1), transcript variant 3"	-0.349129
NM_020677-NmrA-like family domain containing 1 (NMRAL1)	-0.349129
NM_201998-Splicing factor 1	-0.35232
BC066958-"splicing factor, arginine/serine-rich 2, mRNA (cDNA clone MGC:87440 IMAGE:4837392), complete cds"	-0.355511
BC026039-mitochondrial GTPase 1 homolog (S. cerevisiae) (MTG1)	-0.355511
NM_031417-MAP/microtubule affinity-regulating kinase 4	-0.355511
BC034401-"cDNA clone IMAGE:5172086, partial cds"	-0.358701
BC002680-thyroid hormone receptor interactor 6 (TRIP6)	-0.361892
BC019902-coiled-coil domain containing 21 (CCDC21)	-0.365082
BC000522-"serpin peptidase inhibitor, clade F (alpha-2 antiplasmin, pigment epithelium derived factor), member 1 (SERPINF1)"	-0.368273
BC041099-nudix (nucleoside diphosphate linked moiety X)-type motif 12 (NUDT12)	-0.368273
NM_015833-"adenosine deaminase, RNA-specific, B1 (RED1 homolog rat) (ADARB1), transcript variant 2"	-0.371463
NM_004560-Tyrosine-protein kinase transmembrane receptor ROR2	-0.371463
BC002695-AP2 associated kinase 1 (AAK1)	-0.374654
BC048099-zinc finger and SCAN domain containing 1 (ZSCAN1)	-0.374654
NM_006426-dihydropyrimidinase-like 4 (DPYSL4)	-0.377845
NM_001039468-"MAP/microtubule affinity-regulating kinase 2 (MARK2), transcript variant 3"	-0.381035
BC026345-Ermin	-0.384226
NM_133265-angiomotin (AMOT)	-0.384226
NM_020963-"Mov10, Moloney leukemia virus 10, homolog (mouse) (MOV10)"	-0.387416
NM_030588-ATP-dependent RNA helicase A	-0.387416
BC017020-single-stranded DNA binding protein 2 (SSBP2)	-0.387416
BC025930-Nuclear protein localization protein 4 homolog	-0.387416
NM_000713-biliverdin reductase B (flavin reductase (NADPH)) (BLVRB)	-0.387416
BC031650-Putative E3 ubiquitin-protein ligase SH3RF2	-0.393798
BC017918-chromosome 9 open reading frame 19 (C9orf19)	-0.393798
NM_016061-yippee-like 5 (Drosophila) (YPEL5)	-0.393798
NM_001040663-G antigen 4	-0.396988
BC056673-"protein phosphatase 1, regulatory (inhibitor) subunit 2 pseudogene 9 (PPP1R2P9)"	-0.396988
NM_017966-vacuolar protein sorting 37 homolog C (S. cerevisiae) (VPS37C)	-0.400179
BC009967-N-terminal kinase-like protein	-0.403369
NM_015532-"glutamate receptor, ionotropic, N-methyl D-aspartate-like 1A (GRINL1A), transcript variant 1"	-0.409751
NM_014279-"olfactomedin 1 (OLFM1), transcript variant 1"	-0.409751
NM_005851-CDK2-associated protein 2 (CDK2AP2)	-0.409751
BC026100-"testis-specific transcript, Y-linked 8"	-0.412941
BC009047-phosphodiesterase 9A (PDE9A)	-0.412941
NM_015698-G patch domain and KOW motifs (GPKOW)	-0.412941
NM_021255-pellino homolog 2 (Drosophila) (PELI2)	-0.416132
BC042179-similar to CG10671-like (LOC161247)	-0.416132
BC002616-transgelin 2 (TAGLN2)	-0.416132
NM_006110-CD2 (cytoplasmic tail) binding protein 2 (CD2BP2)	-0.419322
NM_022827-spermatogenesis associated 20 (SPATA20)	-0.419322
NM_021130-peptidylprolyl isomerase A (cyclophilin A) (PPIA)	-0.419322
BC000525-"glutamic-oxaloacetic transaminase 2, mitochondrial (aspartate aminotransferase 2) (GOT2)"	-0.425704
BC023990-annexin A2 (ANXA2)	-0.428894
NM_002813-"proteasome (prosome, macropain) 26S subunit, non-ATPase, 9 (PSMD9)"	-0.432085
BC006354-Coenzyme A synthase (COASY)	-0.432085
BC027955-"glycoprotein Ib (platelet), alpha polypeptide (GP1BA)"	-0.435275
NM_015907-leucine aminopeptidase 3 (LAP3)	-0.435275
BC029220-Transcription factor SOX-5	-0.435275
NM_199331-Homer protein homolog 2	-0.438466
NM_080911-"uracil-DNA glycosylase (UNG), transcript variant 2"	-0.441657
BC039832-periphilin 1 (PPHLN1)	-0.441657
NM_003795-sorting nexin 3 (SNX3)	-0.444847
BC016790-KIAA1143 (KIAA1143)	-0.448038
BC024919-nucleotide binding protein-like (NUBPL)	-0.451228
NM_181462-"mitochondrial ribosomal protein L55 (MRPL55), nuclear gene encoding mitochondrial protein, transcript variant 4"	-0.451228
NM_001500-"GDP-mannose 4,6 dehydratase"	-0.451228
NM_030906-serine/threonine kinase 33	-0.45761
BC020803-developmentally regulated GTP binding protein 1 (DRG1)	-0.45761
BC009820-chromosome 11 open reading frame 63 (C11orf63)	-0.4608
BC038808-DNA dC->dU-editing enzyme APOBEC-3F	-0.4608
NM_138771-coiled-coil domain containing 126 (CCDC126)	-0.463991
NM_024309-TNFAIP3-interacting protein 2	-0.467181
NM_014763-"mitochondrial ribosomal protein L19 (MRPL19), nuclear gene encoding mitochondrial protein"	-0.467181
NM_138422-tRNA-specific adenosine deaminase-like protein 3	-0.470372
NM_021123-G antigen 7 (GAGE7)	-0.470372
BC017338-"fucosidase, alpha-L- 1, tissue (FUCA1)"	-0.473563
NM_173822-"family with sequence similarity 126, member B (FAM126B)"	-0.473563
BC008668-cyclin G associated kinase (GAK)	-0.476753
BC007242-"ets variant gene 4 (E1A enhancer binding protein, E1AF) (ETV4)"	-0.479944
NM_006439-Protein mab-21-like 2	-0.479944
NM_152377-chromosome 1 open reading frame 87 (C1orf87)	-0.479944
BC022407-SH2 domain containing 1B (SH2D1B)	-0.483134
BC029796-hypothetical protein BC014011 (LOC116349)	-0.483134
XM_086879-PREDICTED: Homo sapiens hypothetical LOC150371 (LOC150371)	-0.486325
NM_030803-"ATG16 autophagy related 16-like 1 (S. cerevisiae) (ATG16L1), transcript variant 1"	-0.486325
BC018722-"alveolar soft part sarcoma chromosome region, candidate 1 (ASPSCR1)"	-0.486325
NM_198513-"PHD finger protein 20-like 1 (PHF20L1), transcript variant 3"	-0.489516
NM_181900-StAR-related lipid transfer (START) domain containing 5 (STARD5)	-0.492706
NM_001628-Aldose reductase	-0.495897
NM_001889-"crystallin, zeta (quinone reductase) (CRYZ)"	-0.495897
BC032416-serine/arginine repetitive matrix 2 (SRRM2)	-0.499087
BC000691-tubulin polymerization-promoting protein family member 3 (TPPP3)	-0.502278
NM_198325-Transcription factor E2F6	-0.505468
NM_012241-"sirtuin (silent mating type information regulation 2 homolog) 5 (S. cerevisiae) (SIRT5), transcript variant 1"	-0.51185
NM_016072-golgi transport 1 homolog B (S. cerevisiae) (GOLT1B)	-0.51185
BC073949-Ornithine decarboxylase antizyme 3	-0.51185
BC010935-casein kappa (CSN3)	-0.51504
BC018823-"splicing factor, arginine/serine-rich 5 (SFRS5)"	-0.518231
NM_014314-Probable ATP-dependent RNA helicase DDX58	-0.518231
NM_148176-"peptidylprolyl isomerase (cyclophilin)-like 2 (PPIL2), transcript variant 3"	-0.521421
BC059947-chondrosarcoma associated gene 1 (CSAG1)	-0.521421
NM_052845-"methylmalonic aciduria (cobalamin deficiency) cblB type (MMAB), nuclear gene encoding mitochondrial protein"	-0.521421
NM_005435-Rho guanine nucleotide exchange factor (GEF) 5 (ARHGEF5)	-0.521421
NM_198081-sex comb on midleg-like 4 (Drosophila) (SCML4)	-0.524612
NM_002713-"protein phosphatase 1, regulatory (inhibitor) subunit 8 (PPP1R8), transcript variant 3"	-0.527803
NM_005518-3-hydroxy-3-methylglutaryl-Coenzyme A synthase 2 (mitochondrial) (HMGCS2)	-0.527803
BC002733-chromosome 1 open reading frame 77 (C1orf77)	-0.527803
NM_006374-"serine/threonine kinase 25 (STE20 homolog, yeast) (STK25)"	-0.527803
BC040527-coiled-coil domain containing 100 (CCDC100)	-0.527803
NM_014465-Sulfotransferase family cytosolic 1B member 1	-0.527803
BC050718-polymerase (DNA directed) kappa (POLK)	-0.530993
NM_203305-"family with sequence similarity 102, member A (FAM102A), transcript variant 2"	-0.530993
NM_000210-"integrin, alpha 6 (ITGA6), transcript variant 2"	-0.530993
BC008624-"cDNA clone MGC:18299 IMAGE:4179890, complete cds"	-0.537374
NM_031472-"tRNA phosphotransferase 1 (TRPT1), transcript variant 2"	-0.537374
BC067257-"alkB, alkylation repair homolog 3 (E. coli) (ALKBH3)"	-0.540565
BC015738-Zinc finger FYVE domain-containing protein 19	-0.540565
BC030528-Protein GCAP14 homolog	-0.543756
NM_004438-Ephrin type-A receptor 4	-0.543756
NM_017451-"BAI1-associated protein 2 (BAIAP2), transcript variant 2"	-0.543756
BC104212-"Nuclease EXOG, mitochondrial"	-0.546946
NM_024334-transmembrane protein 43 (TMEM43)	-0.550137
XM_373630-PREDICTED: Homo sapiens hypothetical protein LOC145842 (LOC145842)	-0.550137
NM_003193-"tubulin folding cofactor E (TBCE), transcript variant 2"	-0.553327
NM_018948-ERBB receptor feedback inhibitor 1 (ERRFI1)	-0.553327
BC099907-General transcription factor II-I	-0.553327
NM_020990-"creatine kinase, mitochondrial 1B (CKMT1B), nuclear gene encoding mitochondrial protein"	-0.553327
NM_002038-"interferon, alpha-inducible protein 6 (IFI6), transcript variant 1"	-0.553327
NM_006924-"splicing factor, arginine/serine-rich 1 (splicing factor 2, alternate splicing factor) (SFRS1), transcript variant 1"	-0.556518
NM_181493-Inosine triphosphate pyrophosphatase	-0.556518
NM_014519-zinc finger protein 232 (ZNF232)	-0.556518
BC014974-Protein YIF1B	-0.556518
NM_194310-hypothetical protein LOC284837 (LOC284837)	-0.556518
BC007581-"aldehyde dehydrogenase 4 family, member A1 (ALDH4A1)"	-0.559709
NM_145061-chromosome 13 open reading frame 3 (C13orf3)	-0.56609
NM_014049-"acyl-Coenzyme A dehydrogenase family, member 9 (ACAD9)"	-0.56928
BC070058-Quinone oxidoreductase	-0.56928
BC021245-AFG3 ATPase family gene 3-like 1 (S. cerevisiae) (AFG3L1)	-0.56928
BC027607-zinc finger CCCH-type containing 14 (ZC3H14)	-0.572471
NM_001009959-Ermin	-0.575662
BC100879-Gamma-crystallin N	-0.578852
BC013116-CAP-Gly domain-containing linker protein 3	-0.578852
NM_003574-"VAMP (vesicle-associated membrane protein)-associated protein A, 33kDa (VAPA), transcript variant 1"	-0.578852
BC036077-G1 to S phase transition 2 (GSPT2)	-0.578852
NM_002595-Serine/threonine-protein kinase PCTAIRE-2	-0.582043
BC007872-"thymidine kinase 1, soluble (TK1)"	-0.582043
BC006423-Serine/threonine-protein kinase 6	-0.582043
NM_001007156-"neurotrophic tyrosine kinase, receptor, type 3 (NTRK3), transcript variant 3"	-0.585233
NM_178151-"doublecortex; lissencephaly, X-linked (doublecortin) (DCX), transcript variant 4"	-0.585233
NM_005733-kinesin family member 20A (KIF20A)	-0.585233
NM_203418-"regulator of calcineurin 1 (RCAN1), transcript variant 3"	-0.585233
NM_181738-"peroxiredoxin 2 (PRDX2), nuclear gene encoding mitochondrial protein, transcript variant 3"	-0.591615
BC017328-angiotensin II receptor-associated protein (AGTRAP)	-0.591615
BC052966-poly (ADP-ribose) glycohydrolase (PARG)	-0.594805
BC009894-3'-phosphoadenosine 5'-phosphosulfate synthase 2 (PAPSS2)	-0.594805
BC100766-Glycoprotein Xg	-0.594805
NM_203457-"peptidylprolyl isomerase E (cyclophilin E) (PPIE), transcript variant 3"	-0.597996
NM_138698-Uncharacterized protein FLJ44066	-0.597996
BC030711-Aprataxin and PNK-like factor	-0.597996
NM_139062-"casein kinase 1, delta (CSNK1D), transcript variant 2"	-0.601186
BC014452-"cDNA clone IMAGE:4903661, complete cds"	-0.601186
NM_020467-"small trans-membrane and glycosylated protein (LOC57228), transcript variant 2"	-0.604377
NM_001260-cyclin C and cyclin-dependent kinase 8 (CDK6): cyclin C and CDK8 sequences are seperated by -- (in the protein list file).	-0.604377
NM_000420-"Kell blood group, metallo-endopeptidase (KEL)"	-0.604377
NM_030662-mitogen-activated protein kinase kinase 2 (MAP2K2)	-0.607568
NM_002916-"replication factor C (activator 1) 4, 37kDa (RFC4), transcript variant 1"	-0.610758
BC016854-chromosome 11 open reading frame 67 (C11orf67)	-0.613949
BC060828-AT rich interactive domain 3A (BRIGHT-like) (ARID3A)	-0.613949
BC014170-Phosphatidylinositol 3-kinase regulatory subunit beta	-0.613949
BC023549-Fas (TNFRSF6) binding factor 1 (FBF1)	-0.613949
BC024187-DEAH (Asp-Glu-Ala-His) box polypeptide 40 (DHX40)	-0.613949
NM_006791-"mortality factor 4 like 1 (MORF4L1), transcript variant 1"	-0.613949
BC056911-dual specificity phosphatase 15 (DUSP15)	-0.617139
NM_145716-"single stranded DNA binding protein 3 (SSBP3), transcript variant 1"	-0.617139
NM_139355-"megakaryocyte-associated tyrosine kinase (MATK), transcript variant 1"	-0.62033
NM_005620-S100 calcium binding protein A11 (S100A11)	-0.62352
NM_007255-"xylosylprotein beta 1,4-galactosyltransferase, polypeptide 7 (galactosyltransferase I) (B4GALT7)"	-0.62352
BC009873-"cDNA clone IMAGE:3946787, partial cds"	-0.626711
BC017864-glycophorin E (GYPE)	-0.626711
BC001280-Serine/threonine-protein kinase 6	-0.626711
NM_004090-dual specificity phosphatase 3 (vaccinia virus phosphatase VH1-related) (DUSP3)	-0.629902
NM_021173-"polymerase (DNA-directed), delta 4 (POLD4)"	-0.633092
BC000103-NCK adaptor protein 2 (NCK2)	-0.636283
BC012575-Zinc finger CCCH domain-containing protein 7A	-0.636283
NM_025233-"Coenzyme A synthase (COASY), transcript variant 1"	-0.639473
BC039904-histone deacetylase 4 (HDAC4)	-0.642664
NM_005158-"v-abl Abelson murine leukemia viral oncogene homolog 2 (arg, Abelson-related gene) (ABL2), transcript variant a"	-0.642664
NM_005335-Hematopoietic lineage cell-specific protein	-0.645855
BC015329-transgelin 3 (TAGLN3)	-0.645855
BC033748-pyridoxal-dependent decarboxylase domain containing 1 (PDXDC1)	-0.645855
BC093661-Putative uncharacterized protein C14orf177	-0.645855
NM_004436-"endosulfine alpha (ENSA), transcript variant 3"	-0.645855
NM_006007-"zinc finger, AN1-type domain 5 (ZFAND5), transcript variant c"	-0.645855
NM_001032293-"zinc finger protein 207 (ZNF207), transcript variant 2"	-0.649045
NM_004169-"serine hydroxymethyltransferase 1 (soluble) (SHMT1), transcript variant 1"	-0.649045
BC064913-"protein phosphatase 1, regulatory (inhibitor) subunit 13 like (PPP1R13L)"	-0.649045
NM_025055-"coiled-coil domain containing 33 (CCDC33), transcript variant 1"	-0.649045
NM_016829-"8-oxoguanine DNA glycosylase (OGG1), nuclear gene encoding mitochondrial protein, transcript variant 2e"	-0.652236
BC015505-DEAD (Asp-Glu-Ala-Asp) box polypeptide 42 (DDX42)	-0.652236
BC036099-aryl-hydrocarbon receptor nuclear translocator 2 (ARNT2)	-0.652236
BC014210-arylsulfatase A (ARSA)	-0.655426
NM_033030-"bol, boule-like (Drosophila) (BOLL), transcript variant 2"	-0.655426
NM_017851-"poly (ADP-ribose) polymerase family, member 16 (PARP16)"	-0.655426
BC093864-Disks large homolog 3	-0.655426
BC001852-tRNA-histidine guanylyltransferase 1-like (S. cerevisiae) (THG1L)	-0.658617
NM_194299-Synaptonemal complex protein 2-like	-0.658617
NM_013328-"pyrroline-5-carboxylate reductase family, member 2 (PYCR2)"	-0.661808
NM_138285-Nucleoporin NUP53	-0.661808
NM_004583-"RAB5C, member RAS oncogene family (RAB5C), transcript variant 2"	-0.661808
NM_031988-"mitogen-activated protein kinase kinase 6 (MAP2K6), transcript variant 2; see catalog number for detailed information on wild-type or point mutant status"	-0.664998
BC095453-"Tryptophanyl-tRNA synthetase, cytoplasmic"	-0.664998
NM_001056-"sulfotransferase family, cytosolic, 1C, member 2 (SULT1C2), transcript variant 1"	-0.664998
NM_001638-Apolipoprotein F	-0.668189
XM_373583-PREDICTED: Homo sapiens hypothetical LOC387974 (LOC387974)	-0.668189
NM_018650-Serine/threonine-protein kinase MARK1	-0.668189
BC065912-Tyrosine-protein kinase ABL2	-0.668189
BC002863-chromosome 9 open reading frame 156 (C9orf156)	-0.668189
BC001088-cell division cycle 20 homolog (S. cerevisiae) (CDC20)	-0.671379
BC000924-ADP-ribosylation factor-like 17 (ARL17)	-0.671379
BC009074-chromosome 8 open reading frame 70 (C8orf70)	-0.67457
NM_013293-Transformer-2 protein homolog	-0.67457
NM_153822-"proteasome (prosome, macropain) 26S subunit, non-ATPase, 4 (PSMD4), transcript variant 2"	-0.67457
BC007767-G patch domain containing 3 (GPATCH3)	-0.677761
NM_002436-"membrane protein, palmitoylated 1, 55kDa (MPP1)"	-0.677761
NM_001932-"membrane protein, palmitoylated 3 (MAGUK p55 subfamily member 3) (MPP3), transcript variant 1"	-0.684142
BC033529-uridine phosphorylase 2 (UPP2)	-0.684142
BC000979-Probable ATP-dependent RNA helicase DDX49	-0.684142
NM_012325-"microtubule-associated protein, RP/EB family, member 1 (MAPRE1)"	-0.687332
BC090938-Ig gamma-1 chain C region	-0.687332
BC091489-"zinc finger, MYND domain containing 11, mRNA (cDNA clone MGC:111056 IMAGE:6186814), complete cds"	-0.690523
BC012176-naked cuticle homolog 2 (Drosophila) (NKD2)	-0.690523
NM_153364-"family with sequence similarity 71, member C (FAM71C)"	-0.693714
BC018764-KIAA1217 (KIAA1217)	-0.693714
XM_378350-"PREDICTED: Homo sapiens hypothetical gene supported by BC047417, transcript variant 1 (LOC400027)"	-0.693714
BC016866-tripartite motif-containing 31 (TRIM31)	-0.696904
BC050709-Archaemetzincin-2	-0.696904
NM_000638-vitronectin (VTN)	-0.700095
BC025700-"AF4/FMR2 family, member 4 (AFF4)"	-0.703285
BC000190-"zinc finger, C3HC-type containing 1 (ZC3HC1)"	-0.706476
BC027900-rhomboid domain containing 1 (RHBDD1)	-0.706476
NM_015607-Uncharacterized protein C1orf77	-0.706476
BC013648-"EF-hand domain family, member D2 (EFHD2)"	-0.706476
NM_019884-glycogen synthase kinase 3 alpha (GSK3A)	-0.706476
BC050432-"staufen, RNA binding protein, homolog 1 (Drosophila) (STAU1)"	-0.709667
BC017570-chromosome 9 open reading frame 78 (C9orf78)	-0.709667
NM_007172-"nucleoporin 50kDa (NUP50), transcript variant 2"	-0.709667
NM_018467-unconventional SNARE in the ER 1 homolog (S. cerevisiae) (USE1)	-0.712857
NM_000485-"adenine phosphoribosyltransferase (APRT), transcript variant 1"	-0.712857
NM_017848-family with sequence similarity 120C (FAM120C)	-0.712857
NM_178840-chromosome 1 open reading frame 64 (C1orf64)	-0.712857
NM_182612-Parkinson disease 7 domain containing 1 (PDDC1)	-0.712857
NM_183241-chromosome 9 open reading frame 142 (C9orf142)	-0.716048
NM_002512-"non-metastatic cells 2, protein (NM23B) expressed in (NME2), transcript variant 1"	-0.716048
NM_006769-LIM domain only 4 (LMO4)	-0.716048
NM_033377-"chorionic gonadotropin, beta polypeptide 1 [Source:RefSeq peptide;Acc:NP_203695]"	-0.716048
NM_022822-kinesin light chain 2 (KLC2)	-0.716048
BC002921-p21(CDKN1A)-activated kinase 4 (PAK4)	-0.719238
NM_194457-"ubiquitin-conjugating enzyme E2, J2 (UBC6 homolog, yeast) (UBE2J2), transcript variant 4"	-0.719238
BC004376-annexin A8 (ANXA8L1)	-0.722429
BC042036-BolA-like protein 3	-0.722429
BC053320-C-terminal binding protein 1 (CTBP1)	-0.72881
NM_013254-TANK-binding kinase 1 (TBK1)	-0.72881
NM_007075-"WD repeat domain 45 (WDR45), transcript variant 1"	-0.72881
BC000937-"phosphatidylinositol glycan anchor biosynthesis, class G (PIGG)"	-0.72881
NM_181893-Ubiquitin-conjugating enzyme E2 D3	-0.735191
BC025767-Rhophilin-1	-0.735191
NM_031845-"microtubule-associated protein 2 (MAP2), transcript variant 2"	-0.735191
NM_003141-tripartite motif-containing 21 (TRIM21)	-0.735191
NM_002791-"proteasome (prosome, macropain) subunit, alpha type, 6 (PSMA6)"	-0.735191
NM_003827-"N-ethylmaleimide-sensitive factor attachment protein, alpha (NAPA)"	-0.738382
BC011906-iron-sulfur cluster scaffold homolog (E. coli) (ISCU)	-0.738382
NM_176869-"Inorganic pyrophosphatase 2, mitochondrial"	-0.738382
NM_015584-"polymerase (DNA-directed), delta interacting protein 2 (POLDIP2)"	-0.738382
BC029402-"proteasome (prosome, macropain) subunit, alpha type, 3 (PSMA3)"	-0.741572
NM_004939-DEAD (Asp-Glu-Ala-Asp) box polypeptide 1 (DDX1)	-0.741572
NM_033259-calcium/calmodulin-dependent protein kinase II inhibitor 2 (CAMK2N2)	-0.744763
NM_138433-kelch domain containing 7B (KLHDC7B)	-0.744763
NM_006032-Copine-6	-0.744763
NM_001008737-hypothetical LOC401052 (LOC401052)	-0.747954
NM_206834-Uncharacterized protein C6orf201	-0.747954
NM_003104-sorbitol dehydrogenase (SORD)	-0.747954
BC010895-"sulfotransferase family, cytosolic, 1B, member 1 (SULT1B1)"	-0.751144
NM_003583-"dual-specificity tyrosine-(Y)-phosphorylation regulated kinase 2 (DYRK2), transcript variant 1"	-0.754335
NM_001551-immunoglobulin (CD79A) binding protein 1 (IGBP1)	-0.754335
BC002763-"protein kinase, cAMP-dependent, regulatory, type II, alpha (PRKAR2A)"	-0.757525
BC006195-ATP citrate lyase (ACLY)	-0.757525
BC007693-peptidylprolyl isomerase (cyclophilin)-like 3 (PPIL3)	-0.757525
BC012899-sialidase 4 (NEU4)	-0.757525
NM_012094-"peroxiredoxin 5 (PRDX5), nuclear gene encoding mitochondrial protein, transcript variant 1"	-0.757525
BC025406-phosphodiesterase 4D interacting protein (myomegalin) (PDE4DIP)	-0.757525
NM_153645-"nucleoporin 50kDa (NUP50), transcript variant 3"	-0.760716
BC017873-"family with sequence similarity 33, member A (FAM33A)"	-0.760716
BC046449-Zinc finger protein 845	-0.763907
BC041366-ubiquitin specific peptidase 2 (USP2)	-0.767097
NM_133629-"RAD51-like 3 (S. cerevisiae) (RAD51L3), transcript variant 4"	-0.767097
NM_001449-four and a half LIM domains 1 (FHL1)	-0.770288
BC036434-Serine/threonine-protein kinase VRK2	-0.770288
NM_005985-Zinc finger protein SNAI1	-0.770288
NM_024319-chromosome 1 open reading frame 35 (C1orf35)	-0.770288
NM_138392-SH3KBP1-binding protein 1	-0.770288
BC092474-Proline-rich protein 16	-0.773478
NM_001001550-"growth factor receptor-bound protein 10 (GRB10), transcript variant 3"	-0.773478
BC038509-regulator of calcineurin 2 (DSCR1L1)	-0.773478
NM_032797-Apoptosis-inducing factor 2	-0.773478
NM_152328-"adenylosuccinate synthase like 1 (ADSSL1), transcript variant 2"	-0.776669
BC015665-"LATS, large tumor suppressor, homolog 1 (Drosophila) (LATS1)"	-0.77986
NM_022165-lin-7 homolog B (C. elegans) (LIN7B)	-0.77986
NM_152769-Protein Dos	-0.77986
BC000393-"family with sequence similarity 127, member B (FAM127B)"	-0.77986
NM_012199-Eukaryotic translation initiation factor 2C 1	-0.77986
NM_000298-Pyruvate kinase isozymes R/L	-0.77986
NM_006214-"phytanoyl-CoA 2-hydroxylase (PHYH), transcript variant 1"	-0.78305
NM_032303-hydroxysteroid dehydrogenase like 2 (HSDL2)	-0.78305
BC031821-Secernin-3	-0.78305
NM_032906-"phosphatidylinositol glycan anchor biosynthesis, class Y (PIGY), transcript variant 1"	-0.78305
NM_001278-conserved helix-loop-helix ubiquitous kinase (CHUK)	-0.78305
BC001428-"pleckstrin homology domain containing, family B (evectins) member 2 (PLEKHB2)"	-0.786241
BC022344-"twinfilin, actin-binding protein, homolog 1 (Drosophila) (TWF1)"	-0.786241
NM_130807-"MOB1, Mps One Binder kinase activator-like 2A (yeast) (MOBKL2A)"	-0.786241
BC020739-"interleukin 13 receptor, alpha 2 (IL13RA2)"	-0.789431
BC001497-RAN binding protein 5 (RANBP5)	-0.789431
NM_001014-ribosomal protein S10 (RPS10)	-0.789431
NM_152341-progestin and adipoQ receptor family member IV (PAQR4)	-0.789431
NM_002788-"proteasome (prosome, macropain) subunit, alpha type, 3 (PSMA3), transcript variant 1"	-0.792622
NM_001959-"eukaryotic translation elongation factor 1 beta 2 (EEF1B2), transcript variant 1"	-0.795813
NM_175609-"ADP-ribosylation factor GTPase activating protein 1 (ARFGAP1), transcript variant 2"	-0.799003
NM_017506-"olfactory receptor, family 7, subfamily A, member 5 (OR7A5)"	-0.802194
NM_002488-"NADH dehydrogenase (ubiquinone) 1 alpha subcomplex, 2, 8kDa (NDUFA2)"	-0.802194
NM_001031617-Cytochrome c oxidase assembly protein COX19	-0.811766
BC031799-Acyl-coenzyme A thioesterase 4	-0.811766
NM_004394-death-associated protein (DAP)	-0.811766
NM_175634-Protein CBFA2T1	-0.811766
NM_025241-UBX domain containing 1 (UBXD1)	-0.814956
BC066942-PR domain containing 5 (PRDM5)	-0.814956
BC034692-"anillin, actin binding protein (ANLN)"	-0.814956
NM_001387-Dihydropyrimidinase-related protein 3	-0.818147
XM_211447-PREDICTED: Homo sapiens hypothetical LOC284409 (LOC284409)	-0.818147
BC067301-AT-rich interactive domain-containing protein 5A	-0.818147
NM_032301-F-box and WD repeat domain containing 9 (FBXW9)	-0.818147
BC021906-formin-like 1 (FMNL1)	-0.821337
BC032474-toll-interleukin 1 receptor (TIR) domain containing adaptor protein (TIRAP)	-0.824528
NM_003666-basic leucine zipper nuclear factor 1 (JEM-1) (BLZF1)	-0.824528
BC029795-brain-derived neurotrophic factor (BDNF)	-0.824528
NM_018431-Docking protein 5	-0.827719
NM_001098-"aconitase 2, mitochondrial (ACO2), nuclear gene encoding mitochondrial protein"	-0.827719
BC027951-Cas scaffolding protein family member 4	-0.827719
BC017943-"protein phosphatase 1, regulatory (inhibitor) subunit 1C (PPP1R1C)"	-0.827719
BC000288-"CCHC-type zinc finger, nucleic acid binding protein (CNBP)"	-0.827719
BC021983-"nucleophosmin (nucleolar phosphoprotein B23, numatrin) (NPM1)"	-0.830909
NM_016530-"RAB8B, member RAS oncogene family (RAB8B)"	-0.830909
BC015548-RAB3A interacting protein (rabin3) (RAB3IP)	-0.830909
NM_003929-"RAB7, member RAS oncogene family-like 1 (RAB7L1)"	-0.8341
BC012887-Nucleolar and spindle-associated protein 1	-0.8341
BC015047-hydrolethalus syndrome 1 (HYLS1)	-0.8341
BC089438-Heterogeneous nuclear ribonucleoproteins C	-0.83729
NM_020651-pellino homolog 1 (Drosophila) (PELI1)	-0.83729
NM_032641-splA/ryanodine receptor domain and SOCS box containing 2 (SPSB2)	-0.83729
NM_014009-forkhead box P3 (FOXP3)	-0.83729
BC007742-exosome component 5 (EXOSC5)	-0.840481
BC096184-Myeloblastin	-0.840481
NM_080823-src-related kinase lacking C-terminal regulatory tyrosine and N-terminal myristylation sites (SRMS)	-0.840481
NM_003254-TIMP metallopeptidase inhibitor 1 (TIMP1)	-0.840481
BC004564-docking protein 3 (DOK3)	-0.840481
NM_014583-LIM and cysteine-rich domains 1 (LMCD1)	-0.843672
NM_032846-"RAB2B, member RAS oncogene family (RAB2B)"	-0.843672
NM_172014-"tumor necrosis factor (ligand) superfamily, member 14 (TNFSF14), transcript variant 2"	-0.843672
BC005807-stearoyl-CoA desaturase (delta-9-desaturase) (SCD)	-0.843672
BC011393-chimerin (chimaerin) 1 (CHN1)	-0.846862
NM_138565-"cortactin (CTTN), transcript variant 2"	-0.846862
NM_001039517-Uncharacterized protein C1orf104	-0.850053
NM_016046-exosome component 1 (EXOSC1)	-0.850053
NM_002963-S100 calcium binding protein A7 (S100A7)	-0.853243
XM_373800-PREDICTED: Homo sapiens hypothetical LOC388528 (LOC388528)	-0.853243
NM_020381-"prenyl (decaprenyl) diphosphate synthase, subunit 2 (PDSS2)"	-0.853243
BC051885-chromosome 14 open reading frame 106 (C14orf106)	-0.853243
NM_003168-suppressor of Ty 4 homolog 1 (S. cerevisiae) (SUPT4H1)	-0.856434
NM_152509-Putative palmitoyltransferase ZDHHC8-like protein [Source:UniProtKB/Swiss-Prot;Acc:Q3KR32]	-0.856434
NM_003256-TIMP metallopeptidase inhibitor 4 (TIMP4)	-0.856434
NM_017592-Mediator of RNA polymerase II transcription subunit 29	-0.859625
NM_024928-oligonucleotide/oligosaccharide-binding fold containing 1 (OBFC1)	-0.859625
NM_004064-"cyclin-dependent kinase inhibitor 1B (p27, Kip1) (CDKN1B)"	-0.859625
NM_006156-"neural precursor cell expressed, developmentally down-regulated 8 (NEDD8)"	-0.859625
NM_022476-"AKT interacting protein (AKTIP), transcript variant 2"	-0.859625
NM_022347-interferon responsive gene 15 (IFRG15)	-0.859625
NM_004162-Ras-related protein Rab-5A	-0.859625
NM_138415-PHD finger protein 21B (PHF21B)	-0.862815
BC010901-cytoskeleton associated protein 2 (CKAP2)	-0.862815
NM_007177-Protein FAM107A	-0.862815
NM_177553-"growth arrest-specific 2 (GAS2), transcript variant 2"	-0.866006
BC015842-"eukaryotic translation initiation factor 4A, isoform 2 (EIF4A2)"	-0.866006
NM_018339-Riboflavin kinase	-0.866006
NM_018282-Paraspeckle component 1	-0.866006
BC000809-Transcription elongation factor A protein-like 1	-0.869196
NM_007080-"LSM6 homolog, U6 small nuclear RNA associated (S. cerevisiae) (LSM6)"	-0.869196
NM_001001325-Putative serine protease inhibitor Kazal-type 5-like 2	-0.869196
BC001454-phosphoenolpyruvate carboxykinase 2 (mitochondrial) (PCK2)	-0.869196
NM_173519-retinaldehyde binding protein 1-like 1 (RLBP1L1)	-0.869196
NM_001003396-"tumor protein D52-like 1 (TPD52L1), transcript variant 3"	-0.872387
NM_016282-adenylate kinase 3 (AK3)	-0.875577
NM_021218-chromosome 9 open reading frame 80 (C9orf80)	-0.875577
NM_002832-"protein tyrosine phosphatase, non-receptor type 7 (PTPN7), transcript variant 1"	-0.875577
NM_032848-chromosome 12 open reading frame 52 (C12orf52)	-0.875577
NM_022479-Putative polypeptide N-acetylgalactosaminyltransferase-like protein 3	-0.878768
NM_002475-"myosin, light chain 6B, alkali, smooth muscle and non-muscle (MYL6B)"	-0.878768
NM_198483-RUN and FYVE domain-containing protein 4	-0.878768
BC031090-RALY RNA binding protein-like (RALYL)	-0.878768
NM_133443-glutamic pyruvate transaminase (alanine aminotransferase) 2 (GPT2)	-0.878768
NM_002647-"phosphoinositide-3-kinase, class 3 (PIK3C3)"	-0.878768
NM_005828-WD repeat domain 68 (WDR68)	-0.881959
NM_152471-hypothetical protein MGC17515 (MGC17515)	-0.881959
BC044567-"pleckstrin homology domain containing, family A (phosphoinositide binding specific) member 3 (PLEKHA3)"	-0.881959
NM_182800-"arsenate resistance protein 2 (ARS2), transcript variant 2"	-0.881959
NM_021071-ADP-ribosyltransferase 4 (Dombrock blood group) (ART4)	-0.881959
BC000337-glucose-6-phosphate dehydrogenase (G6PD)	-0.881959
NM_002865-"RAB2A, member RAS oncogene family (RAB2A)"	-0.881959
BC015202-centromere protein T (CENPT)	-0.881959
NM_001240-cyclin T1 (CCNT1)	-0.885149
NM_181509-"microtubule-associated protein 1 light chain 3 alpha (MAP1LC3A), transcript variant 2"	-0.885149
NM_021014-"synovial sarcoma, X breakpoint 3 (SSX3), transcript variant 1"	-0.885149
NM_006570-Ras-related GTP binding A (RRAGA)	-0.885149
NM_012279-zinc finger protein 346 (ZNF346)	-0.885149
Mean	0
STD	-0.682798
