# Supplementary material for: KRAS regulation by small non-coding RNAs and SNARE proteins
Source: Nat Commun. 2019 Nov 11;10:5118. doi: 10.1038/s41467-019-13106-4 (PMC6848142; doi:10.1038/s41467-019-13106-4)
Supplement: Supplementary file 13 — Supplementary Data 10 [file 41467_2019_13106_MOESM13_ESM.xlsx]

## Sheet: Sheet1
Data Table 10: SNORD83B Protein Microarray Raw Binding Signal
Protein	Raw signal
NM_134323-"TAR (HIV-1) RNA binding protein 2 (TARBP2), transcript variant 1"	128.23
NM_031989-"poly(rC) binding protein 2 (PCBP2), transcript variant 2"	81.97
NM_175907-"zinc binding alcohol dehydrogenase, domain containing 2 (ZADH2)"	76.32
NM_004578-"RAB4A, member RAS oncogene family (RAB4A)"	69.92
NM_004583-"RAB5C, member RAS oncogene family (RAB5C), transcript variant 2"	66.36
NM_080911-"uracil-DNA glycosylase (UNG), transcript variant 2"	62.59
NM_002865-"RAB2A, member RAS oncogene family (RAB2A)"	59.11
NM_004178-"TAR (HIV-1) RNA binding protein 2 (TARBP2), transcript variant 3"	51.51
BC014385-integrin beta 3 binding protein (beta3-endonexin) (ITGB3BP)	47.82
NM_018326-"GTPase, IMAP family member 4 (GIMAP4)"	47.37
NM_172160-"potassium voltage-gated channel, shaker-related subfamily, beta member 1 (KCNAB1), transcript variant 1"	46.46
BC039742-poly(rC) binding protein 1 (PCBP1)	42.89
NM_001664-"ras homolog gene family, member A (RHOA)"	42.27
BC010152-stomatin (EPB72)-like 2 (STOML2)	39.73
BC010634-SLU7 splicing factor homolog (S. cerevisiae) (SLU7)	38.25
BC012472-ubiquitin D (UBD)	37.61
NM_032169-Acyl-CoA dehydrogenase family member 11	37.21
NM_177554-"acid phosphatase 1, soluble (ACP1), transcript variant 1"	36.72
NM_001548-"Interferon-induced protein with tetratricopeptide repeats 1 (IFIT1), transcript variant 2, mRNA"	33.75
NM_002412-O-6-methylguanine-DNA methyltransferase (MGMT)	33.13
NM_004218-"RAB11B, member RAS oncogene family (RAB11B)"	32.71
NM_172159-"potassium voltage-gated channel, shaker-related subfamily, beta member 1 (KCNAB1), transcript variant 3"	32.48
BC050546-MYB binding protein (P160) 1a (MYBBP1A)	32.39
NM_018848-"McKusick-Kaufman syndrome (MKKS), transcript variant 1"	29.06
NM_015459-DKFZP564J0863 protein (DKFZP564J0863)	28.41
NM_001928-Complement factor D	28.07
NM_052917-Polypeptide N-acetylgalactosaminyltransferase 13	26.7
BC012844-"Prion protein (p27-30) (Creutzfeld-Jakob disease, Gerstmann-Strausler-Scheinker syndrome, fatal familial insomnia), transcript variant 2, mRNA (cDNA clone MGC:8899 IMAGE:3863784), complete cds"	26.65
NM_004637-Ras-related protein Rab-7a	25.91
NM_006713-SUB1 homolog (S. cerevisiae) (SUB1)	25.87
NM_018158-"solute carrier family 4 (anion exchanger), member 1, adaptor protein (SLC4A1AP)"	25.74
NM_198449-embigin homolog (mouse) (EMB)	25.59
NM_017588-"WD repeat domain 5 (WDR5), transcript variant 1"	25.11
NM_015646-"RAP1B, member of RAS oncogene family (RAP1B), transcript variant 1"	24.12
BC004247-Ras-related C3 botulinum toxin substrate 1	23.76
NM_138453-"RAB3C, member RAS oncogene family (RAB3C)"	22.66
NM_015568-"protein phosphatase 1, regulatory (inhibitor) subunit 16B (PPP1R16B)"	22.65
NM_178275-eEF1A2 binding protein (DKFZp434B1231)	21.84
NM_152692-"Core 1 UDP-galactose:N-acetylgalactosamine-alpha-R beta 1,3-galactosyltransferase 2 (C1GALT2), mRNA"	21.66
NM_001006610-"Seven in absentia homolog 1 (Drosophila) (SIAH1), transcript variant 2, mRNA"	21.39
NM_021227-DC2 protein (DC2)	21.35
BC000924-ADP-ribosylation factor-like 17 (ARL17)	21.15
NM_004226-Serine/threonine-protein kinase 17B	20.96
NM_006873-stonin 1 (STON1)	20.91
NM_003123-"sialophorin (leukosialin, CD43) (SPN), transcript variant 2"	20.5
BC001544-"KIAA0971 protein, mRNA (cDNA clone MGC:4908 IMAGE:3454628), complete cds"	20.1
NM_021245-myozenin 1 (MYOZ1)	19.82
NM_152599-"Hypothetical protein FLJ35773 (FLJ35773), mRNA"	19.64
NM_016930-syntaxin 18 (STX18)	19.28
BC000440-Cystathionine beta-synthase	19.15
NM_016507-Cell division cycle 2-related protein kinase 7	18.84
NM_206889-"Chromosome 21 open reading frame 106 (C21orf106), transcript variant 2, mRNA"	18.14
NM_138769-"ras homolog gene family, member T2 (RHOT2)"	18.12
BC026039-mitochondrial GTPase 1 homolog (S. cerevisiae) (MTG1)	17.79
NM_024046-CaM kinase-like vesicle-associated (CAMKV)	17.3
NM_007135-zinc finger protein 79 (ZNF79)	17.13
NM_005988-"Small proline-rich protein 2A (SPRR2A), mRNA"	16.81
NM_173698-Protein FAM133A	16.32
NM_004985-"v-Ki-ras2 Kirsten rat sarcoma viral oncogene homolog (KRAS), transcript variant b, mRNA."	16.23
NM_006325-GTP-binding nuclear protein Ran	16.12
BC009350-Eukaryotic translation initiation factor 2-alpha kinase 4	15.76
NM_024068-oligonucleotide/oligosaccharide-binding fold containing 2B (OBFC2B)	15.67
BC028587-"Clone MGC:27011 IMAGE:4829802, mRNA, complete cds"	15.58
NM_014412-"calcyclin binding protein (CACYBP), transcript variant 1"	15.27
NM_002576-Serine/threonine-protein kinase PAK 1	15.13
BC032451-"cDNA clone MGC:40426 IMAGE:5178085, complete cds"	14.95
NM_058202-"Sperm associated antigen 11 (SPAG11), transcript variant H, mRNA"	14.53
BC002559-"YTH domain family, member 2 (YTHDF2)"	14.5
BC003080-"HSPC171 protein, mRNA (cDNA clone MGC:770 IMAGE:3050277), complete cds"	14.41
NM_005965-"Myosin light chain kinase, smooth muscle"	14.33
NM_014836-"Rho-related BTB domain containing 1 (RHOBTB1), transcript variant 1"	14.19
NM_152789-"family with sequence similarity 133, member B (FAM133B), transcript variant 1"	13.74
NM_001353-"aldo-keto reductase family 1, member C1 (dihydrodiol dehydrogenase 1; 20-alpha (3-alpha)-hydroxysteroid dehydrogenase) (AKR1C1)"	13.73
BC012815-ATP-binding cassette sub-family D member 4	13.69
NP_001233-CD27 / TNFRSF7 Protein	13.58
NM_001306-claudin 3 (CLDN3)	13.51
NM_012420-interferon-induced protein with tetratricopeptide repeats 5 (IFIT5)	13.5
BC023152-glycogenin 2 (GYG2)	13.43
NM_016530-"RAB8B, member RAS oncogene family (RAB8B)"	13.41
NM_032459-"embryonal Fyn-associated substrate (EFS), transcript variant 2"	13.14
NM_032017-serine/threonine kinase 40 (STK40)	13.02
BC027729-tetra-peptide repeat homeobox-like (TPRXL)	12.88
BC011781-chromosome 9 open reading frame 37 (C9orf37)	12.63
NM_025196-"GrpE-like 1, mitochondrial (E. coli) (GRPEL1)"	12.4
BC014194-T-box 22 (TBX22)	12.32
NM_024712-engulfment and cell motility 3 (ELMO3)	12.3
NM_032676-hypothetical protein MGC10955 (MGC10955)	12.17
BC029224-Coiled-coil domain-containing protein 42A	12.12
BC000288-"CCHC-type zinc finger, nucleic acid binding protein (CNBP)"	12.05
NM_005016-Poly(rC)-binding protein 2	12.04
BC070089-"leucine rich repeat containing 8 family, member E (LRRC8E)"	11.78
NM_007194-Serine/threonine-protein kinase Chk2	11.63
NM_018137-protein arginine methyltransferase 6 (PRMT6)	11.53
NM_016614-TRAF and TNF receptor associated protein (TTRAP)	11.52
BC015842-"eukaryotic translation initiation factor 4A, isoform 2 (EIF4A2)"	11.48
NM_005086-sarcospan (Kras oncogene-associated gene) (SSPN)	11.44
NM_022827-spermatogenesis associated 20 (SPATA20)	11.37
NM_178450-membrane-associated ring finger (C3HC4) 3 (MARCH3)	11.01
NM_004162-Ras-related protein Rab-5A	10.88
BC003604-Importin-9	10.87
NM_014314-Probable ATP-dependent RNA helicase DDX58	10.75
BC022253-"solute carrier family 6, member 15 (SLC6A15)"	10.71
NM_005151-"ubiquitin specific peptidase 14 (tRNA-guanine transglycosylase) (USP14), transcript variant 1"	10.53
NM_002613-"3-phosphoinositide dependent protein kinase-1 (PDPK1), transcript variant 1"	10.33
NM_002884-"RAP1A, member of RAS oncogene family (RAP1A), transcript variant 2"	10.33
NM_032846-"RAB2B, member RAS oncogene family (RAB2B)"	10.32
NM_005307-G protein-coupled receptor kinase 4	10.2
IL12_Recombinant-IL12 Recombinant Human Protein	10.16
BC044585-ROD1 regulator of differentiation 1 (S. pombe) (ROD1)	10.08
NM_144620-leucine rich repeat containing 39 (LRRC39)	9.98
NM_018293-Zinc finger protein 654	9.9
NM_018679-"t-complex 11 (mouse) (TCP11), transcript variant 2"	9.87
NM_003636-"potassium voltage-gated channel, shaker-related subfamily, beta member 2 (KCNAB2), transcript variant 1"	9.72
BC017114-oligonucleotide/oligosaccharide-binding fold containing 2A (OBFC2A)	9.6
BC065525-adducin 2 (beta) (ADD2)	9.57
BC000896-"RAB10, member RAS oncogene family (RAB10)"	9.49
BC049216-AHNAK nucleoprotein 2 (AHNAK2)	9.47
NM_033306-"caspase 4, apoptosis-related cysteine peptidase (CASP4), transcript variant gamma"	9.44
BC013572-v-Ki-ras2 Kirsten rat sarcoma viral oncogene homolog (KRAS)	9.36
BC020637-"interleukin 1 family, member 7 (zeta) (IL1F7)"	9.35
BC000914-"splicing factor, arginine/serine-rich 3 (SFRS3)"	9.3
NP_003010-SFTPD / SP-D Protein (His Tag)	9.29
BC010537-SUB1 homolog (S. cerevisiae) (SUB1)	9.23
NM_016370-Ras-related protein Rab-9B	9.22
NM_024508-"zinc finger, BED-type containing 2 (ZBED2)"	9.05
NM_004040-"ras homolog gene family, member B (RHOB)"	9.03
BC017660-"chromosome 6 open reading frame 48 (C6orf48), transcript variant 1, mRNA."	9
NM_004965-high-mobility group nucleosome binding domain 1 (HMGN1)	8.96
P15509-1-GM-CSFR Protein (His Tag)	8.91
NM_002604-"phosphodiesterase 7A (PDE7A), transcript variant 2"	8.75
NM_017798-"YTH domain family, member 1 (YTHDF1), mRNA"	8.59
NM_002462-"myxovirus (influenza virus) resistance 1, interferon-inducible protein p78 (mouse) (MX1)"	8.49
NM_001315-Mitogen-activated protein kinase 14	8.45
NM_018393-t-complex 11 (mouse)-like 1 (TCP11L1)	8.44
NM_001433-Serine/threonine-protein kinase/endoribonuclease IRE1	8.41
NM_003177-spleen tyrosine kinase (SYK)	8.35
NM_031482-ATG10 autophagy related 10 homolog (S. cerevisiae) (ATG10)	8.35
BC014991-N-methylpurine-DNA glycosylase (MPG)	8.28
NM_005433-v-yes-1 Yamaguchi sarcoma viral oncogene homolog 1 (YES1)	8.26
NM_020397-"calcium/calmodulin-dependent protein kinase ID (CAMK1D), transcript variant 1"	8.15
NM_003782-"UDP-Gal:betaGlcNAc beta 1,3-galactosyltransferase, polypeptide 4 (B3GALT4)"	8.13
NM_152597-Fibrous sheath-interacting protein 1	8.09
NM_000310-"palmitoyl-protein thioesterase 1 (ceroid-lipofuscinosis, neuronal 1, infantile) (PPT1)"	8.03
NM_003141-tripartite motif-containing 21 (TRIM21)	8.02
NM_144988-asparagine-linked glycosylation 14 homolog (S. cerevisiae) (ALG14)	7.95
NM_000975-ribosomal protein L11 (RPL11)	7.93
NM_014408-trafficking protein particle complex 3 (TRAPPC3)	7.86
BC000120-"general transcription factor IIF, polypeptide 1, 74kDa (GTF2F1)"	7.83
NM_031300-MAX dimerization protein 3 (MXD3)	7.74
NM_152729-5'-nucleotidase domain containing 1 (NT5DC1)	7.7
NP_002497-B-NGF / Beta-NGF Protein (Native)	7.66
NP_004047-CA8 / CARP / CALS Protein (His Tag)	7.65
BC001132-DEAD (Asp-Glu-Ala-Asp) box polypeptide 54 (DDX54)	7.46
BC012362-"RAP2B, member of RAS oncogene family (RAP2B)"	7.45
BC009623-"nucleophosmin (nucleolar phosphoprotein B23, numatrin) (NPM1)"	7.44
NM_005051-glutaminyl-tRNA synthetase (QARS)	7.43
NM_145641-"apolipoprotein L, 3 (APOL3), transcript variant beta/a"	7.39
NM_006047-"RNA binding motif protein 12 (RBM12), transcript variant 1, mRNA"	7.33
NM_001640-N-acylaminoacyl-peptide hydrolase (APEH)	7.26
BC043528-Glycosyltransferase 1 domain-containing protein 1	7.21
NM_031262-"Heterogeneous nuclear ribonucleoprotein K (HNRPK), transcript variant 2, mRNA"	7.17
NM_004283-Ras-related protein Rab-3D	6.81
BC014640-"collagen, type XIV, alpha 1 (undulin) (COL14A1)"	6.65
NM_002881-v-ral simian leukemia viral oncogene homolog B (ras related; GTP binding protein) (RALB)	6.65
NM_175738-"RAB37, member RAS oncogene family (RAB37), transcript variant 3"	6.63
NM_001095-"amiloride-sensitive cation channel 2, neuronal (ACCN2), transcript variant 2"	6.55
NM_005663-Wolf-Hirschhorn syndrome candidate 2 (WHSC2)	6.54
NM_001157-"annexin A11 (ANXA11), transcript variant a"	6.52
Q9Y275-1-BAFF / TNFSF13B Protein	6.5
NM_173080-small proline-rich protein 4 (SPRR4)	6.49
NM_001767-CD2 molecule (CD2)	6.43
BC057760-MORN repeat-containing protein 3	6.4
NM_182692-Serine/threonine-protein kinase SRPK2	6.4
NM_001791-"cell division cycle 42 (GTP binding protein, 25kDa) (CDC42), transcript variant 1"	6.38
BC000574-Procollagen C-endopeptidase enhancer 1	6.37
BC004271-Beta-Ala-His dipeptidase	6.36
NM_005197-Forkhead box protein N3	6.35
NM_145651-"secretoglobin, family 1C, member 1 (SCGB1C1)"	6.34
NM_004113-"fibroblast growth factor 12 (FGF12), transcript variant 2"	6.29
NM_030669-"protein tyrosine phosphatase, receptor type, O (PTPRO), transcript variant 3"	6.28
BC033167-calcium binding protein 4 (CABP4)	6.26
BC007312-Kin of IRRE-like protein 2	6.25
XM_378988-PREDICTED: Homo sapiens hypothetical LOC400849 (LOC400849)	6.23
NM_004493-"hydroxysteroid (17-beta) dehydrogenase 10 (HSD17B10), nuclear gene encoding mitochondrial protein, transcript variant 1"	6.16
NM_016289-calcium binding protein 39 (CAB39)	6.03
NM_006900-Interferon alpha-1/13	6
NM_018052-Vac14 homolog (S. cerevisiae) (VAC14)	5.99
BC006104-RIO kinase 1 (yeast) (RIOK1)	5.95
NM_016016-"solute carrier family 25, member 39 (SLC25A39)"	5.94
NM_001878-cellular retinoic acid binding protein 2 (CRABP2)	5.92
NM_033360-"v-Ki-ras2 Kirsten rat sarcoma viral oncogene homolog (KRAS), transcript variant a"	5.89
NM_017646-tRNA isopentenyltransferase 1 (TRIT1)	5.87
NM_002515-"neuro-oncological ventral antigen 1 (NOVA1), transcript variant 1"	5.85
NM_001003397-Tumor protein D53	5.84
NM_003165-Syntaxin-binding protein 1	5.84
BC000772-"Myosin light chain 2, lymphocyte-specific"	5.8
NM_001337-"Chemokine (C-X3-C motif) receptor 1 (CX3CR1), mRNA"	5.77
NM_182525-chromosome 8 open reading frame 78 (C8orf78)	5.74
NM_170746-Selenoprotein H	5.71
NM_002401-Mitogen-activated protein kinase kinase kinase 3	5.64
NP_001120645-CADM3 / NECL1 / IGSF4B Protein (His Tag)	5.63
NM_001834-"clathrin, light chain (Lcb) (CLTB), transcript variant 1, mRNA."	5.62
NM_012219-"Muscle RAS oncogene homolog (MRAS), mRNA"	5.61
NM_002945-"replication protein A1, 70kDa (RPA1)"	5.59
NM_198173-"grainyhead-like 3 (Drosophila) (GRHL3), transcript variant 2"	5.54
NM_003337-ubiquitin-conjugating enzyme E2B (RAD6 homolog) (UBE2B)	5.45
NM_000373-"uridine monophosphate synthetase (UMPS), mRNA."	5.45
NM_030981-"RAB1B, member RAS oncogene family (RAB1B)"	5.42
NM_014251-"solute carrier family 25, member 13 (citrin) (SLC25A13)"	5.41
P08637-1-CD16a / FCGR3A Protein (His Tag)	5.39
NM_005861-STIP1 homology and U box-containing protein 1	5.39
NM_144647-"calcyphosine-like (CAPSL), transcript variant 1"	5.34
NM_138462-"zinc finger, MYND-type containing 19 (ZMYND19)"	5.34
BC005258-cell division cycle 23 homolog (S. cerevisiae) (CDC23)	5.32
ENST00000305614-"WAP four-disulfide core domain 2 (WFDC2), transcript variant 3, mRNA"	5.31
BC010629-outer dense fiber of sperm tails 2 (ODF2)	5.3
NM_000231-"sarcoglycan, gamma (35kDa dystrophin-associated glycoprotein) (SGCG)"	5.3
NM_032417-Sperm protein associated with the nucleus on the X chromosome D	5.27
NM_020137-GRIP1-associated protein 1	5.26
BC009967-N-terminal kinase-like protein	5.25
BC013162-selenoprotein K (SELK)	5.2
BC020838-claudin 20 (CLDN20)	5.19
NM_018199-exonuclease 3'-5' domain-like 2 (EXDL2)	5.13
NM_002399-"Meis homeobox 2 (MEIS2), transcript variant f"	5.13
BC009239-E3 ubiquitin-protein ligase LRSAM1	5.13
NM_017541-Beta-crystallin S	5.11
BC007894-StAR-related lipid transfer (START) domain containing 7 (STARD7)	5.05
BC006273-T-cell activation NFKB-like protein (TA-NFKBH)	5
BC002510-"RAB6B, member RAS oncogene family (RAB6B)"	4.98
BC012895-"solute carrier family 7 (cationic amino acid transporter, y+ system), member 1 (SLC7A1)"	4.93
NM_000181-"glucuronidase, beta (GUSB)"	4.92
BC005388-Origin recognition complex subunit 4	4.91
P20023-1-CD21 / CR2 / C3DR Protein (His Tag)	4.91
NM_145268-chromosome 7 open reading frame 45 (C7orf45)	4.87
NM_022041-Gigaxonin	4.84
NM_020133-"1-acylglycerol-3-phosphate O-acyltransferase 4 (lysophosphatidic acid acyltransferase, delta) (AGPAT4)"	4.84
BC004239-jumping translocation breakpoint (JTB)	4.81
BC015878-N-acetyltransferase 2 (arylamine N-acetyltransferase) (NAT2)	4.79
NM_017437-"cleavage and polyadenylation specific factor 2, 100kDa (CPSF2)"	4.76
NM_022720-DiGeorge syndrome critical region gene 8 (DGCR8)	4.76
NM_006861-"RAB35, member RAS oncogene family (RAB35)"	4.73
BC059360-phosphoglucomutase 2-like 1 (PGM2L1)	4.7
NM_152474-chromosome 19 open reading frame 18 (C19orf18)	4.68
NM_000732-"CD3d molecule, delta (CD3-TCR complex) (CD3D), transcript variant 1"	4.67
NM_013328-"pyrroline-5-carboxylate reductase family, member 2 (PYCR2)"	4.66
NM_017612-Zinc finger CCHC domain-containing protein 8	4.64
BC030636-prolyl endopeptidase (PREP)	4.63
NM_024966-"sema domain, transmembrane domain (TM), and cytoplasmic domain, (semaphorin) 6D (SEMA6D), transcript variant 6"	4.61
BC035959-"cytochrome P450, family 19, subfamily A, polypeptide 1 (CYP19A1)"	4.59
BC000809-Transcription elongation factor A protein-like 1	4.58
NM_014920-"Intestinal cell kinase (ICK), mRNA"	4.55
BC008318-"Isoleucyl-tRNA synthetase, cytoplasmic"	4.54
BC036092-MYC associated factor X (MAX)	4.52
BC025776-Urotensin-2	4.52
NM_198490-"RAB43, member RAS oncogene family (RAB43)"	4.51
NM_181712-KN motif and ankyrin repeat domain-containing protein 4	4.5
NM_016326-"Chemokine-like factor (CKLF), transcript variant 3, mRNA"	4.46
BC002509-PHD finger protein 23	4.45
NM_005097-"leucine-rich, glioma inactivated 1 (LGI1)"	4.44
BC010697-RNA-binding protein 40	4.42
BC034762-"golgi SNAP receptor complex member 2 (GOSR2), transcript variant C, mRNA."	4.4
BC067773-arginine/serine-rich coiled-coil 2 (RSRC2)	4.4
BC012291-activating signal cointegrator 1 complex subunit 1 (ASCC1)	4.39
NM_016475-"chromosome 14 open reading frame 100 (C14orf100), transcript variant 1"	4.35
BC018404-fibroblast growth factor 21 (FGF21)	4.35
NM_138394-heterogeneous nuclear ribonucleoprotein L-like (HNRPLL)	4.34
NM_144567-"Similar to RIKEN cDNA 2610307I21 (LOC90806), mRNA"	4.31
NM_005694-"COX17 cytochrome c oxidase assembly homolog (S. cerevisiae) (COX17), nuclear gene encoding mitochondrial protein"	4.3
BC025409-"Hypothetical protein MGC26988, mRNA (cDNA clone MGC:33605 IMAGE:4825198), complete cds"	4.29
BC093891-"Chromosome 1 open reading frame 88, mRNA (cDNA clone MGC:120926 IMAGE:7939736), complete cds"	4.28
NM_006837-COP9 constitutive photomorphogenic homolog subunit 5 (Arabidopsis) (COPS5)	4.27
NM_001277-"choline kinase alpha (CHKA), transcript variant 1"	4.26
BC101330-"Solute carrier family 25, member 35, mRNA (cDNA clone MGC:120448 IMAGE:40025003), complete cds"	4.25
NM_016176-stromal cell derived factor 4 (SDF4)	4.23
NM_020185-dual specificity phosphatase 22 (DUSP22)	4.18
NM_014370-SFRS protein kinase 3 (SRPK3)	4.11
NM_130777-"X antigen family, member 2 (XAGE2)"	4.07
NM_080816-"signal-regulatory protein gamma (SIRPG), transcript variant 2"	4.05
BC017018-"DnaJ (Hsp40) homolog, subfamily C, member 12 (DNAJC12)"	4.04
BC014298-PRKR interacting protein 1 (IL11 inducible) (PRKRIP1)	4.03
NM_001659-ADP-ribosylation factor 3 (ARF3)	4.03
NM_002140-"heterogeneous nuclear ribonucleoprotein K (HNRPK), transcript variant 1"	4.02
NM_001280-cold inducible RNA binding protein (CIRBP)	4.02
NM_003068-snail homolog 2 (Drosophila) (SNAI2)	4.02
NM_152734-chromosome 6 open reading frame 89 (C6orf89)	4.02
BC052805-erythrocyte membrane protein band 4.9 (dematin) (EPB49)	4.01
NM_001009959-Ermin	3.99
NM_012232-polymerase I and transcript release factor (PTRF)	3.99
BC032007-transmembrane 6 superfamily member 1 (TM6SF1)	3.97
NM_001842-"Ciliary neurotrophic factor receptor (CNTFR), transcript variant 2, mRNA"	3.96
BC010167-chromosome 14 open reading frame 172 (C14orf172)	3.94
NM_152269-Uncharacterized protein C12orf65	3.94
NM_152697-"Hypothetical protein MGC34032 (MGC34032), mRNA"	3.94
NM_032943-"synaptotagmin-like 2 (SYTL2), transcript variant a"	3.92
NM_001025100-Myelin basic protein	3.91
NM_006775-"quaking homolog, KH domain RNA binding (mouse) (QKI), transcript variant 1"	3.88
NM_000207-insulin (INS)	3.88
BC064593-mRNA-decapping enzyme 2	3.88
BC027622-pipecolic acid oxidase (PIPOX)	3.87
NM_016322-"RAB14, member RAS oncogene family (RAB14)"	3.87
NM_206853-Protein quaking	3.86
BC066929-aspartate beta-hydroxylase (ASPH)	3.86
BC039814-"zinc finger, RAN-binding domain containing 2 (ZRANB2)"	3.86
BC020803-developmentally regulated GTP binding protein 1 (DRG1)	3.85
BC064943-LETM1 domain-containing protein 1	3.85
NM_153702-ELMO/CED-12 domain containing 2 (ELMOD2)	3.84
NM_016535-zinc finger protein 581 (ZNF581)	3.84
NM_033412-"Mitochondrial carrier triple repeat 1 (MCART1), mRNA"	3.84
NM_024677-"NOL1/NOP2/Sun domain family, member 7 (NSUN7)"	3.79
NM_138461-transmembrane 4 L six family member 19 (TM4SF19)	3.78
NM_004251-"RAB9A, member RAS oncogene family (RAB9A)"	3.78
BC013120-phorbol-12-myristate-13-acetate-induced protein 1 (PMAIP1)	3.77
NM_031934-"RAB34, member RAS oncogene family (RAB34), mRNA"	3.77
BC025314-immunoglobulin heavy constant gamma 1 (G1m marker) (IGHG1)	3.76
NM_018031-WD repeat domain 6 (WDR6)	3.75
NM_001006932-"ribosomal protein S6 kinase, 90kDa, polypeptide 2 (RPS6KA2), transcript variant 2"	3.75
FGF2_Recombinant-FGF2 Recombinant Human Protein	3.75
BC068483-RAD50-interacting protein 1	3.74
BC042428-"collagen, type XXIII, alpha 1 (COL23A1)"	3.74
NM_006858-transmembrane emp24 protein transport domain containing 1 (TMED1)	3.73
BC012106-"major histocompatibility complex, class II, DQ beta 1 (HLA-DQB1)"	3.73
NM_014049-"acyl-Coenzyme A dehydrogenase family, member 9 (ACAD9)"	3.72
NM_001721-"BMX non-receptor tyrosine kinase (BMX), transcript variant 2"	3.72
NM_003521-"histone cluster 1, H2bm (HIST1H2BM)"	3.72
BC066354-chromosome 20 open reading frame 71 (C20orf71)	3.72
NM_000351-"steroid sulfatase (microsomal), isozyme S (STS)"	3.71
BC036089-"myeloid/lymphoid or mixed-lineage leukemia (trithorax homolog, Drosophila); translocated to, 3 (MLLT3)"	3.7
NP_004419-EFNA1 / Ephrin-A1 Protein (His Tag)	3.69
BC016615-"RAB37, member RAS oncogene family (RAB37)"	3.69
BC008492-"Ribosomal protein L3, mRNA (cDNA clone MGC:14821 IMAGE:4251511), complete cds"	3.69
NM_080600-"myelin associated glycoprotein (MAG), transcript variant 2"	3.69
BC026345-Ermin	3.68
BC013051-LIM domain kinase 2	3.66
NM_022107-"G-protein signaling modulator 3 (AGS3-like, C. elegans) (GPSM3)"	3.66
BC068448-EF-hand calcium binding protein 1 (EFCBP1)	3.65
BC015858-"Zinc finger protein 37a (KOX 21), mRNA (cDNA clone MGC:27353 IMAGE:4671816), complete cds"	3.65
NM_021252-"RAB18, member RAS oncogene family (RAB18)"	3.64
NM_005801-eukaryotic translation initiation factor 1 (EIF1)	3.64
NM_176895-Lipid phosphate phosphohydrolase 1	3.63
NM_004669-chloride intracellular channel 3 (CLIC3)	3.61
NM_001011658-"trafficking protein particle complex 2 (TRAPPC2), transcript variant 1"	3.61
NM_003418-Cellular nucleic acid-binding protein	3.58
NM_019021-chromosome 11 open reading frame 71 (C11orf71)	3.58
NM_144602-chromosome 16 open reading frame 78 (C16orf78)	3.58
hu-IgM-hu IgM	3.58
BC008699-"cDNA clone MGC:15427 IMAGE:2822641, complete cds"	3.57
NM_013368-"SERTA domain containing 3 (SERTAD3), transcript variant 1"	3.56
NM_001275-chromogranin A (parathyroid secretory protein 1) (CHGA)	3.56
NM_003238-"Transforming growth factor, beta 2 (TGFB2), mRNA"	3.55
NM_032181-transmembrane protein 166 (TMEM166)	3.54
NM_173509-UPF0417 protein FAM163A	3.53
NM_138280-"citrate lyase beta like (CLYBL), transcript variant 1"	3.52
NM_001826-CDC28 protein kinase regulatory subunit 1B (CKS1B)	3.5
BC047438-Homer protein homolog 1	3.49
NM_025026-hypothetical protein FLJ14107 (FLJ14107)	3.49
NM_023940-"RAS-like, family 11, member B (RASL11B)"	3.48
BC035968-chloride intracellular channel 5 (CLIC5)	3.48
BC028120-ring finger protein 32 (RNF32)	3.46
NM_172037-Retinol dehydrogenase 10	3.44
NM_033416-"IMP4, U3 small nucleolar ribonucleoprotein, homolog (yeast) (IMP4)"	3.44
NM_002898-"RNA binding motif, single stranded interacting protein 2 (RBMS2)"	3.43
NM_014364-"glyceraldehyde-3-phosphate dehydrogenase, spermatogenic (GAPDHS)"	3.43
NM_021244-Ras-related GTP-binding protein D	3.42
NM_031496-"protocadherin alpha 2 (PCDHA2), transcript variant 3"	3.42
BC012095-bone marrow stromal cell antigen 1 (BST1)	3.42
BC036064-Ras-related protein Rab-33B	3.42
BC017269-chromosome 10 open reading frame 47 (C10orf47)	3.41
BC015932-interferon-induced protein 44-like (IFI44L)	3.41
NM_032786-zinc finger CCCH-type containing 10 (ZC3H10)	3.4
NM_005218-"defensin, beta 1 (DEFB1)"	3.4
BC009015-"serpin peptidase inhibitor, clade B (ovalbumin), member 1 (SERPINB1)"	3.39
NM_006648-WNK lysine deficient protein kinase 2	3.39
NM_152243-Cdc42 effector protein 1	3.38
NM_022076-dual specificity phosphatase 21 (DUSP21)	3.37
NM_018457-"proline rich 13 (PRR13), transcript variant 2"	3.37
BC025399-prokineticin 1 (PROK1)	3.36
AB065755-"olfactory receptor, family 10, subfamily G, member 8 (OR10G8), mRNA"	3.36
NM_005402-v-ral simian leukemia viral oncogene homolog A (ras related) (RALA)	3.36
BC020905-"Anterior pharynx defective 1B-like, mRNA (cDNA clone MGC:24164 IMAGE:4720647), complete cds"	3.36
NM_002755-mitogen-activated protein kinase kinase 1 (MAP2K1); see catalog number for detailed information on wild-type or point mutant status	3.36
BC043619-methyl-CpG binding domain protein 3 (MBD3)	3.35
BC036767-RIB43A domain with coiled-coils 1 (RIBC1)	3.35
PM_3502-myeloperoxidase_IV	3.34
NM_002964-S100 calcium binding protein A8 (S100A8)	3.32
NP_002167-Interferon beta / IFN-beta / IFNB Protein	3.3
BC006304-"Fascin homolog 1, actin-bundling protein (Strongylocentrotus purpuratus), mRNA (cDNA clone MGC:13298 IMAGE:4100996), complete cds"	3.29
BC006112-"Hypothetical protein DKFZp434B195, mRNA (cDNA clone MGC:12975 IMAGE:3347312), complete cds"	3.29
BC020733-"sushi-repeat-containing protein, X-linked 2 (SRPX2)"	3.29
NM_080651-mediator complex subunit 30 (MED30)	3.28
NM_012265-rhomboid domain containing 3 (RHBDD3)	3.27
NM_032430-BR serine/threonine kinase 1	3.27
NM_003973-"Ribosomal protein L14 (RPL14), mRNA"	3.26
NM_173574-zinc finger protein 683 (ZNF683)	3.25
NM_006907-"Pyrroline-5-carboxylate reductase 1, mitochondrial"	3.24
NM_005592-"muscle, skeletal, receptor tyrosine kinase (MUSK)"	3.24
NM_017425-Sperm surface protein Sp17	3.24
BC046449-Zinc finger protein 845	3.23
NM_199188-"La ribonucleoprotein domain family, member 4 (LARP4), transcript variant 2"	3.23
NM_173793-UPF0545 protein C22orf39	3.23
BC024021-dipeptidase 2 (DPEP2)	3.22
XM_379668-"PREDICTED: Homo sapiens hypothetical protein LOC286208 (LOC286208), mRNA."	3.22
NM_005114-heparan sulfate (glucosamine) 3-O-sulfotransferase 1 (HS3ST1)	3.22
BC040339-nucleotide-binding oligomerization domain containing 1 (NOD1)	3.22
NM_000449-"regulatory factor X, 5 (influences HLA class II expression) (RFX5), transcript variant 1"	3.21
NM_000818-Glutamate decarboxylase 2	3.21
NM_178812-"Metadherin (MTDH), mRNA"	3.21
NM_015289-vacuolar protein sorting 39 homolog (S. cerevisiae) (VPS39)	3.2
BC031332-"NADH dehydrogenase (ubiquinone) 1 alpha subcomplex, 10, 42kDa, mRNA (cDNA clone MGC:45660 IMAGE:4872196), complete cds"	3.19
ENST00000369398-"Hypothetical protein LOC143188 (LOC143188), mRNA"	3.19
NM_031950-fibroblast growth factor binding protein 2 (FGFBP2)	3.17
BC001012-carbonic anhydrase XII (CA12)	3.17
BC025404-"Meis homeobox 3 (MEIS3), transcript variant 1, mRNA."	3.17
NM_022100-"mitochondrial ribosomal protein S14 (MRPS14), nuclear gene encoding mitochondrial protein"	3.16
BC020597-general transcription factor IIB (GTF2B)	3.16
BC022429-Lyrm7 homolog (mouse) (LYRM7)	3.15
NM_020465-NDRG family member 4 (NDRG4)	3.14
BC009297-hypothetical protein FLJ22222 (FLJ22222)	3.14
NM_005898-"cell cycle associated protein 1 (CAPRIN1), transcript variant 1"	3.13
BC057803-heparan sulfate (glucosamine) 3-O-sulfotransferase 1 (HS3ST1)	3.13
BC064553-proline-rich protein HaeIII subfamily 1 (PRH1)	3.13
BC028227-zinc finger protein 471 (ZNF471)	3.12
NM_001906-chymotrypsinogen B1 (CTRB1)	3.11
NM_020664-"2,4-dienoyl CoA reductase 2, peroxisomal (DECR2)"	3.1
NM_017433-Myosin IIIA	3.1
BC004301-Krueppel-like factor 6	3.1
NM_000690-"aldehyde dehydrogenase 2 family (mitochondrial) (ALDH2), nuclear gene encoding mitochondrial protein"	3.09
NM_003287-Tumor protein D53	3.09
BC011399-spleen tyrosine kinase (SYK)	3.09
NM_182482-B melanoma antigen 2	3.09
BC025254-integrator complex subunit 3 (INTS3)	3.09
NM_021019-"myosin, light chain 6, alkali, smooth muscle and non-muscle (MYL6), transcript variant 1"	3.09
BC021234-"cDNA clone IMAGE:4138335, partial cds"	3.08
NM_020328-Activin receptor type-1B	3.07
NM_017614-betaine-homocysteine methyltransferase 2 (BHMT2)	3.07
BC032864-"glycine receptor, alpha 2 (GLRA2)"	3.06
BC060818-"synaptosomal-associated protein, 91kDa homolog (mouse) (SNAP91)"	3.06
NM_022823-fibronectin type III domain containing 4 (FNDC4)	3.05
BC034247-chromosome 9 open reading frame 105 (C9orf105)	3.04
BC006499-v-Ha-ras Harvey rat sarcoma viral oncogene homolog (HRAS)	3.03
NM_032360-acyl-Coenzyme A binding domain containing 6 (ACBD6)	3.02
NM_138781-similar to envelope protein (LOC113386)	3.02
NM_001626-v-akt murine thymoma viral oncogene homolog 2 (AKT2)	3.01
NM_000759-Granulocyte colony-stimulating factor	3.01
NM_014720-STE20-like kinase (yeast) (SLK)	3.01
BC012445-TraB domain containing (TRABD)	3.01
BC000770-death inducer-obliterator 1 (DIDO1)	3.01
NM_020390-eukaryotic translation initiation factor 5A2 (EIF5A2)	3
BC010092-Protein fuzzy homolog	3
BC016380-"cDNA clone MGC:27376 IMAGE:4688477, complete cds"	3
BC056911-dual specificity phosphatase 15 (DUSP15)	2.99
BC005085-zinc finger protein 607 (ZNF607)	2.99
BC061514-MPV17 mitochondrial membrane protein-like (MPV17L)	2.99
NM_182718-"CAMP responsive element modulator (CREM), transcript variant 5, mRNA"	2.98
BC007610-"splicing factor 3b, subunit 2, 145kDa (SF3B2)"	2.96
BC032508-"PNMA-like 1, mRNA (cDNA clone MGC:45422 IMAGE:5246377), complete cds"	2.95
BC028366-"testis specific, 10 (TSGA10)"	2.95
BC091500-Outer dense fiber protein 2	2.94
BC052601-mitochondrial ribosomal protein L10 (MRPL10)	2.94
NM_152732-chromosome 6 open reading frame 206 (C6orf206)	2.93
NM_001029896-"WD repeat domain 45 (WDR45), transcript variant 2"	2.92
BC030813-"cDNA clone MGC:22645 IMAGE:4700961, complete cds"	2.92
NM_003099-"sorting nexin 1 (SNX1), transcript variant 1"	2.91
BC012147-Junctional adhesion molecule C	2.91
BC068458-Ezrin	2.91
BC008825-DEAH (Asp-Glu-Ala-His) box polypeptide 16 (DHX16)	2.9
NM_006282-Serine/threonine-protein kinase 4	2.89
BC035578-Serine/threonine-protein kinase 24	2.88
BC004305-peptidase D (PEPD)	2.88
BC030827-hippocalcin like 4 (HPCAL4)	2.88
NM_000364-"troponin T type 2 (cardiac) (TNNT2), transcript variant 1"	2.87
BC093926-Tripartite motif-containing protein 10	2.87
NM_017772-TBC1 domain family member 22B	2.86
BC032334-putative homeodomain transcription factor 2 (PHTF2)	2.86
BC017968-"solute carrier family 16, member 10 (aromatic amino acid transporter) (SLC16A10)"	2.84
NM_020677-NmrA-like family domain containing 1 (NMRAL1)	2.83
NM_153716-"Heat shock transcription factor, Y-linked (FLJ25453), mRNA"	2.83
NM_014166-Mediator of RNA polymerase II transcription subunit 4	2.83
NM_002229-"Jun B proto-oncogene (JUNB), mRNA"	2.82
NP_001234-TNFRSF8 / CD30 Protein (His Tag)	2.82
BC009825-Dehydrogenase/reductase SDR family member 12	2.81
NM_001608-"Acyl-Coenzyme A dehydrogenase, long chain (ACADL), mRNA"	2.81
NM_001011540-"KU-MEL-3, mRNA (cDNA clone MGC:163527 IMAGE:40146686), complete cds"	2.8
BC003549-enoyl Coenzyme A hydratase domain containing 1 (ECHDC1)	2.79
BC041799-"Cyclin-dependent kinase-like 3, mRNA (cDNA clone MGC:41758 IMAGE:5298279), complete cds"	2.79
NM_020426-lysozyme-like 6 (LYZL6)	2.77
NM_152321-Endoplasmic reticulum resident protein ERp27	2.77
BC009564-annexin A2 (ANXA2)	2.77
BC050434-hypothetical protein FLJ10154 (FLJ10154)	2.77
NM_002995-chemokine (C motif) ligand 1 (XCL1)	2.76
NM_198965-Parathyroid hormone-related protein	2.76
NM_018384-"GTPase, IMAP family member 5 (GIMAP5)"	2.75
BC030290-"RNA-binding motif, single-stranded-interacting protein 3"	2.74
NM_005223-"Deoxyribonuclease I (DNASE1), mRNA"	2.73
NM_032352-Breast cancer metastasis-suppressor 1-like protein	2.73
NM_002230-Junction plakoglobin	2.72
NM_173083-"Lin-9 homolog (C. elegans) (LIN9), mRNA"	2.72
BC060317-"general transcription factor IIH, polypeptide 5 (GTF2H5)"	2.71
NM_001003684-"Ubiquinol-cytochrome c reductase complex (7.2 kD) (UCRC), transcript variant 2, mRNA"	2.71
NM_152571-Uncharacterized protein C9orf163	2.7
NM_003341-Ubiquitin-conjugating enzyme E2 E1	2.7
NM_015907-leucine aminopeptidase 3 (LAP3)	2.69
BC093762-"PIN2-interacting protein 1, mRNA (cDNA clone MGC:120797 IMAGE:7939607), complete cds"	2.69
NM_153500-"calcium/calmodulin-dependent protein kinase kinase 2, beta (CAMKK2), transcript variant 4, mRNA."	2.68
BC014501-four and a half LIM domains 3 (FHL3)	2.68
BC021561-FACT complex subunit SPT16	2.67
NM_006555-YKT6 v-SNARE homolog (S. cerevisiae) (YKT6)	2.67
BC047776-coiled-coil domain containing 43 (CCDC43)	2.66
NM_032908-hypothetical protein MGC14407 (MGC14407)	2.66
BC012109-homer homolog 2 (Drosophila) (HOMER2)	2.65
NM_015695-"Bromodomain and PHD finger containing, 3 (BRPF3), mRNA"	2.65
NM_148957-"tumor necrosis factor receptor superfamily, member 19 (TNFRSF19), transcript variant 2"	2.65
NM_015944-amidohydrolase domain containing 2 (AMDHD2)	2.64
NM_144970-Uncharacterized protein CXorf38	2.64
NM_001623-"allograft inflammatory factor 1 (AIF1), transcript variant 3"	2.63
NM_013257-Serine/threonine-protein kinase Sgk3	2.62
NM_001006665-"ribosomal protein S6 kinase, 90kDa, polypeptide 1 (RPS6KA1), transcript variant 2"	2.62
NM_033542-"SYS1 Golgi-localized integral membrane protein homolog (S. cerevisiae) (SYS1), transcript variant 1"	2.61
NM_003582-"Dual-specificity tyrosine-(Y)-phosphorylation regulated kinase 3 (DYRK3), mRNA"	2.59
BC000507-"39S ribosomal protein L28, mitochondrial"	2.59
BC058861-"sulfotransferase family, cytosolic, 1C, member 4 (SULT1C4)"	2.58
BC101938-Epidermis-type lipoxygenase 3	2.58
BC048251-"zinc finger, DHHC-type containing 12 (ZDHHC12)"	2.57
BC072000-GTP-binding nuclear protein Ran	2.57
NM_004309-Rho GDP dissociation inhibitor (GDI) alpha (ARHGDIA)	2.57
NM_012316-Importin subunit alpha-7	2.57
BC000084-Protein SOLO	2.57
BC031074-"poly (ADP-ribose) polymerase family, member 16 (PARP16)"	2.55
NM_017594-"DIRAS family, GTP-binding RAS-like 2 (DIRAS2)"	2.55
NM_175571-"GTPase, IMAP family member 8 (GIMAP8)"	2.54
BC016582-polypyrimidine tract binding protein 2 (PTBP2)	2.53
NM_002477-"myosin, light chain 5, regulatory (MYL5)"	2.53
NM_000851-Glutathione S-transferase Mu 5	2.53
NM_001819-chromogranin B (secretogranin 1) (CHGB)	2.53
NM_032901-chromosome 12 open reading frame 62 (C12orf62)	2.53
BC004921-hypothetical protein BC004921 (LOC93349)	2.52
NM_181618-"chemokine-like factor superfamily 5 (CKLFSF5), transcript variant 2"	2.52
NM_006032-Copine-6	2.52
NM_001014439-Uncharacterized protein C8orf16	2.52
NM_001261-cyclin K and cyclin-dependent kinase 9 (CDC2-related kinase) (CDK9): cyclin K and CDK9 sequences are seperated by -- (in the protein list file).	2.51
NM_004311-ADP-ribosylation factor-like 3 (ARL3)	2.5
NM_003339-Ubiquitin-conjugating enzyme E2 D2	2.5
BC009644-protein phosphatase 1M (PP2C domain containing) (PPM1M)	2.5
NM_001009551-"Cornichon homolog (Drosophila) (CNIH), transcript variant 2, mRNA"	2.5
BC006769-nucleolar and coiled-body phosphoprotein 1 (NOLC1)	2.49
NM_004838-homer homolog 3 (Drosophila) (HOMER3)	2.48
BC006005-unconventional SNARE in the ER 1 homolog (S. cerevisiae) (USE1)	2.48
BC044584-"DnaJ (Hsp40) homolog, subfamily C, member 4 (DNAJC4)"	2.48
NM_022063-chromosome 10 open reading frame 84 (C10orf84)	2.48
NM_139022-"tetraspanin 32 (TSPAN32), transcript variant 1"	2.48
NM_032284-Pre-mRNA-splicing factor 38A	2.48
BC046131-COMM domain containing 2 (COMMD2)	2.48
NM_145796-"pogo transposable element with ZNF domain (POGZ), transcript variant 3"	2.47
BC033088-lamin A/C (LMNA)	2.47
NM_014310-"RASD family, member 2 (RASD2)"	2.47
NM_138331-"ribonuclease, RNase A family, 8 (RNASE8)"	2.47
BC018007-"Chromosome 10 open reading frame 4, mRNA (cDNA clone MGC:24718 IMAGE:4278022), complete cds"	2.46
NM_007006-nudix (nucleoside diphosphate linked moiety X)-type motif 21 (NUDT21)	2.46
BC000819-cysteine conjugate-beta lyase 2 (CCBL2)	2.45
NM_002411-Mammaglobin-A	2.45
BC010099-"Hypothetical protein FLJ13154, mRNA (cDNA clone IMAGE:3506308), complete cds"	2.45
NM_002628-"profilin 2 (PFN2), transcript variant 2, mRNA."	2.45
NM_005168-Rho-related GTP-binding protein RhoE	2.45
BC029359-chromosome 2 open reading frame 34 (C2orf34)	2.45
NM_052838-septin 1 (SEPT1)	2.44
NM_017839-acyltransferase like 1 (AYTL1)	2.44
BC010889-coiled-coil domain containing 53 (CCDC53)	2.44
NM_138801-galactose mutarotase (aldose 1-epimerase) (GALM)	2.44
BC017202-"Isovaleryl-CoA dehydrogenase, mitochondrial"	2.43
BC013878-thimet oligopeptidase 1 (THOP1)	2.42
NM_000593-"transporter 1, ATP-binding cassette, sub-family B (MDR/TAP) (TAP1)"	2.42
NM_006105-Rap guanine nucleotide exchange factor 3	2.42
NM_000269-"non-metastatic cells 1, protein (NM23A) expressed in (NME1), transcript variant 2"	2.42
NM_031910-"C1q and tumor necrosis factor related protein 6 (C1QTNF6), transcript variant 1"	2.42
XM_379060-PREDICTED: Homo sapiens hypothetical protein LOC339685 (LOC339685)	2.41
BC001103-"PTB domain adaptor protein CED-6, mRNA (cDNA clone MGC:742 IMAGE:3505407), complete cds"	2.41
BC009198-RRN3 RNA polymerase I transcription factor homolog (S. cerevisiae) pseudogene (RRN3)	2.41
NM_052877-"mediator complex subunit 8 (MED8), transcript variant 3"	2.41
BC009403-"CGI-105 protein, mRNA (cDNA clone MGC:15165 IMAGE:4309334), complete cds"	2.41
NM_017952-"Pentatricopeptide repeat-containing protein 3, mitochondrial"	2.41
NM_015423-aminoadipate-semialdehyde dehydrogenase-phosphopantetheinyl transferase (AASDHPPT)	2.4
BC011498-Histone deacetylase 6	2.4
NM_012325-"microtubule-associated protein, RP/EB family, member 1 (MAPRE1)"	2.39
BC011885-"eukaryotic translation initiation factor 2A, 65kDa (EIF2A)"	2.39
BC056150-"ELK1, member of ETS oncogene family (ELK1)"	2.38
NP_061947-DLL4 Protein	2.38
BC051911-chromosome 13 open reading frame 24 (C13orf24)	2.36
BC008438-latexin (LXN)	2.36
NM_152688-"KH domain containing, RNA binding, signal transduction associated 2 (KHDRBS2)"	2.35
NM_004794-"RAB33A, member RAS oncogene family (RAB33A)"	2.35
NM_152876-Tumor necrosis factor receptor superfamily member 6	2.35
BC007009-Carboxypeptidase A2	2.35
NM_130782-regulator of G-protein signaling 18 (RGS18)	2.35
NM_001946-"dual specificity phosphatase 6 (DUSP6), transcript variant 1"	2.35
NM_000142-"fibroblast growth factor receptor 3 (achondroplasia, thanatophoric dwarfism) (FGFR3), transcript variant 1"	2.34
BC020985-Coenzyme A synthase (COASY)	2.34
BC036077-G1 to S phase transition 2 (GSPT2)	2.34
NM_032649-Beta-Ala-His dipeptidase	2.33
BC040545-Fermitin family homolog 1	2.33
NM_032354-Transmembrane protein 107	2.33
NM_153212-"gap junction protein, beta 4 (GJB4)"	2.32
NM_000282-"propionyl Coenzyme A carboxylase, alpha polypeptide (PCCA)"	2.32
NM_004039-"annexin A2 (ANXA2), transcript variant 3"	2.32
NM_018847-kelch-like 9 (Drosophila) (KLHL9)	2.32
NM_001028-ribosomal protein S25 (RPS25)	2.31
ENST00000400477-"Down syndrome critical region gene 8 (DSCR8), transcript variant 1, mRNA"	2.31
BC038998-fragile X mental retardation 1 (FMR1)	2.31
BC010519-chromosome 7 open reading frame 42 (C7orf42)	2.3
BC001755-Leiomodin-1	2.3
BC029796-hypothetical protein BC014011 (LOC116349)	2.3
BC007782-immunoglobulin lambda constant 1 (Mcg marker) (IGLC1)	2.3
BC016790-KIAA1143 (KIAA1143)	2.3
BC021090-scinderin (SCIN)	2.3
NM_006216-"serpin peptidase inhibitor, clade E (nexin, plasminogen activator inhibitor type 1), member 2 (SERPINE2)"	2.3
NM_005319-"Histone 1, H1c (HIST1H1C), mRNA"	2.3
BC016842-"LSM14A, SCD6 homolog A (S. cerevisiae) (LSM14A)"	2.29
NM_201998-Splicing factor 1	2.29
NM_174938-FERM domain-containing protein 3	2.29
NM_145230-"ATPase, H+ transporting V0 subunit E isoform 2-like (rat) (ATP6V0E2L), mRNA"	2.29
NM_001009938-"Solute carrier family 25, member 26 (SLC25A26), transcript variant 3, mRNA"	2.29
BC027322-"Mitochondrial carrier family protein, mRNA (cDNA clone MGC:17030 IMAGE:4345193), complete cds"	2.29
BC001280-Serine/threonine-protein kinase 6	2.28
NM_145206-"vesicle transport through interaction with t-SNAREs homolog 1A (yeast) (VTI1A), transcript variant 2"	2.28
NM_030781-Collectin-12	2.28
NM_015698-G patch domain and KOW motifs (GPKOW)	2.28
NM_198183-"ubiquitin-conjugating enzyme E2L 6 (UBE2L6), transcript variant 2"	2.28
NM_002990-C-C motif chemokine 22	2.28
BC034318-"Cullin 1, mRNA (cDNA clone MGC:42937 IMAGE:4837378), complete cds"	2.28
BC012945-Uncharacterized protein C19orf57	2.28
BC043437-"DCP1 decapping enzyme homolog B (S. cerevisiae), mRNA (cDNA clone MGC:44405 IMAGE:5296928), complete cds"	2.27
BC025345-"mRNA similar to LOC149651 (cDNA clone MGC:39393 IMAGE:4862156), complete cds"	2.27
NM_005572-"lamin A/C (LMNA), transcript variant 2"	2.27
NM_004013-"dystrophin (muscular dystrophy, Duchenne and Becker types) (DMD), transcript variant Dp140"	2.27
NM_004763-"integrin beta 1 binding protein 1 (ITGB1BP1), transcript variant 1"	2.27
P01567-Interferon alpha 7 / IFNA7 Protein	2.27
NM_018948-ERBB receptor feedback inhibitor 1 (ERRFI1)	2.27
NM_002358-MAD2 mitotic arrest deficient-like 1 (yeast) (MAD2L1)	2.27
NM_139169-TruB pseudouridine (psi) synthase homolog 1 (E. coli) (TRUB1)	2.26
BC012341-chromosome 3 open reading frame 1 (C3orf1)	2.26
BC021134-"centrobin, centrosomal BRCA2 interacting protein (CNTROB)"	2.26
BC014001-FAS-associated factor 2	2.26
BC010176-sarcoma antigen NY-SAR-48 (NY-SAR-48)	2.26
BC036899-Cytoplasmic polyadenylation element-binding protein 4	2.25
BC020844-SPRY domain-containing protein 4	2.25
BC049215-"2'-5'-oligoadenylate synthetase 2, 69/71kDa (OAS2)"	2.25
NM_017451-"BAI1-associated protein 2 (BAIAP2), transcript variant 2"	2.25
NM_015068-"paternally expressed 10 (PEG10), transcript variant 1"	2.24
NM_004830-Mediator of RNA polymerase II transcription subunit 23	2.24
BC031608-REST corepressor 3 (RCOR3)	2.24
NM_032588-tripartite motif-containing 63 (TRIM63)	2.24
BC021723-four and a half LIM domains 5 (FHL5)	2.24
NM_005014-osteomodulin (OMD)	2.24
NM_198829-Ras-related C3 botulinum toxin substrate 1	2.23
BC095467-Ras-related protein Rap-1b	2.23
BC000601-"HIG1 domain family, member 1A (HIGD1A)"	2.23
BC001861-testis expressed 101 (TEX101)	2.23
NM_033642-"fibroblast growth factor 13 (FGF13), transcript variant 1B"	2.23
NM_025195-Tribbles homolog 1	2.23
BC017387-"Secreted phosphoprotein 1 (osteopontin, bone sialoprotein I, early T-lymphocyte activation 1), mRNA (cDNA clone MGC:22826 IMAGE:3828885), complete cds"	2.22
NM_002867-"RAB3B, member RAS oncogene family (RAB3B)"	2.22
BC018113-ubiquitin specific peptidase 3 (USP3)	2.22
BC031997-skin aspartic protease (SASP)	2.22
NM_016440-Serine/threonine-protein kinase VRK3	2.22
NM_024594-pantothenate kinase 3 (PANK3)	2.22
NM_000375-uroporphyrinogen III synthase (congenital erythropoietic porphyria) (UROS)	2.22
NM_032146-"ADP-ribosylation factor-like 6 (ARL6), transcript variant 1"	2.22
NM_018448-Cullin-associated NEDD8-dissociated protein 1	2.21
NM_181655-UPF0450 protein C17orf58	2.21
NM_203457-"peptidylprolyl isomerase E (cyclophilin E) (PPIE), transcript variant 3"	2.21
NM_016505-"zinc finger, CCHC domain containing 17 (ZCCHC17)"	2.21
BC001052-RecQ protein-like (DNA helicase Q1-like) (RECQL)	2.2
NM_003504-CDC45 cell division cycle 45-like (S. cerevisiae) (CDC45L)	2.2
NM_006913-ring finger protein 5 (RNF5)	2.2
P01040-CSTA / Cystatin-A / Stefin-A Protein (His Tag)	2.2
BC031661-hypothetical gene supported by BC031661 (LOC389458)	2.19
NM_006109-"Protein arginine methyltransferase 5 (PRMT5), transcript variant 1, mRNA"	2.19
BC004522-"RAB, member RAS oncogene family-like 5 (RABL5)"	2.19
NP_004834-IL27Ra / TCCR / WSX1 Protein	2.19
BC015413-Ropporin-1B	2.18
NM_003975-SH2 domain protein 2A (SH2D2A)	2.18
NM_001029-ribosomal protein S26 (RPS26)	2.18
NM_015871-zinc finger protein 593 (ZNF593)	2.18
NM_000420-"Kell blood group, metallo-endopeptidase (KEL)"	2.18
NP_068576-ACE2 / ACEH Protein	2.18
BC033689-MARVEL domain containing 2 (MARVELD2)	2.18
BC022034-lactate dehydrogenase A-like 6B (LDHAL6B)	2.18
BC029509-DnaJ homolog subfamily C member 28	2.17
XM_003960444-"Hypothetical protein MGC21881 (MGC21881), mRNA"	2.16
NM_182621-hypothetical protein MGC52498 (MGC52498)	2.16
NM_005031-"FXYD domain containing ion transport regulator 1 (phospholemman) (FXYD1), transcript variant a"	2.16
NM_005435-Rho guanine nucleotide exchange factor (GEF) 5 (ARHGEF5)	2.15
NM_014763-"mitochondrial ribosomal protein L19 (MRPL19), nuclear gene encoding mitochondrial protein"	2.15
NM_052887-"toll-interleukin 1 receptor (TIR) domain containing adaptor protein (TIRAP), transcript variant 1"	2.15
NM_007176-Probable ergosterol biosynthetic protein 28	2.15
NM_001002255-Small ubiquitin-related modifier 4	2.15
NM_022756-Uncharacterized protein C1orf149	2.15
NP_002178-IL12B / P40 Protein (His Tag)	2.14
BC016381-immunoglobulin heavy constant mu (IGHM)	2.14
NM_003662-"pirin (iron-binding nuclear protein) (PIR), transcript variant 1"	2.14
NM_013411-"Adenylate kinase isoenzyme 2, mitochondrial"	2.14
BC007581-"aldehyde dehydrogenase 4 family, member A1 (ALDH4A1)"	2.13
NM_001003714-"ATP synthase, H+ transporting, mitochondrial F0 complex, subunit f, isoform 2 (ATP5J2), nuclear gene encoding mitochondrial protein, transcript variant 3, mRNA"	2.13
BC000522-"serpin peptidase inhibitor, clade F (alpha-2 antiplasmin, pigment epithelium derived factor), member 1 (SERPINF1)"	2.13
BC001553-chromatin modifying protein 2B (CHMP2B)	2.13
NM_004064-"cyclin-dependent kinase inhibitor 1B (p27, Kip1) (CDKN1B)"	2.13
NM_004102-"fatty acid binding protein 3, muscle and heart (mammary-derived growth inhibitor) (FABP3)"	2.13
NM_182571-Scavenger receptor cysteine-rich domain-containing protein LOC284297	2.12
NM_181527-N-acetyltransferase 5	2.12
BC024241-Cysteine dioxygenase type 1	2.12
BC030800-"LAG1 homolog, ceramide synthase 6, mRNA (cDNA clone IMAGE:4396549), complete cds."	2.11
BC031010-SET and MYND domain containing 3 (SMYD3)	2.11
NM_000331-Serum amyloid A protein	2.11
BC022410-"Hypothetical protein MGC24180, mRNA (cDNA clone MGC:24180 IMAGE:4773510), complete cds"	2.11
BC017299-tripartite motif-containing 47 (TRIM47)	2.11
NM_004449-"v-ets erythroblastosis virus E26 oncogene homolog (avian) (ERG), transcript variant 2"	2.11
NM_006792-"mortality factor 4 (MORF4), mRNA."	2.11
NM_032207-Uncharacterized protein C19orf44	2.11
NM_152516-copper metabolism (Murr1) domain containing 1 (COMMD1)	2.11
BC016995-"guanine nucleotide binding protein (G protein), alpha inhibiting activity polypeptide 2 (GNAI2)"	2.11
NM_148176-"peptidylprolyl isomerase (cyclophilin)-like 2 (PPIL2), transcript variant 3"	2.11
BC022436-"tumor protein, translationally-controlled 1 (TPT1)"	2.11
NM_053046-"egl nine homolog 2 (C. elegans) (EGLN2), transcript variant 1"	2.1
BC011774-"Similar to matrix metalloproteinase 28, clone MGC:19774 IMAGE:3641019, mRNA, complete cds"	2.1
NM_014042-chromosome 11 open reading frame 51 (C11orf51)	2.1
NM_004779-"CCR4-NOT transcription complex, subunit 8 (CNOT8)"	2.1
BC041769-Double C2-like domain-containing protein alpha	2.1
NM_006978-ring finger protein 113A (RNF113A)	2.1
BC014353-Stathmin	2.09
NM_005850-"splicing factor 3b, subunit 4, 49kDa (SF3B4)"	2.09
BC069421-metallothionein 1B (MT1B)	2.09
NM_032131-armadillo repeat containing 2 (ARMC2)	2.09
NM_022157-Ras-related GTP binding C (RRAGC)	2.09
NM_005643-"TAF11 RNA polymerase II, TATA box binding protein (TBP)-associated factor, 28kDa (TAF11)"	2.09
NM_001009181-"Statherin (STATH), transcript variant 2, mRNA"	2.09
BC003595-chromosome 17 open reading frame 62 (C17orf62)	2.08
NM_001003396-"tumor protein D52-like 1 (TPD52L1), transcript variant 3"	2.08
NM_175622-"Metallothionein 1J (MT1J), mRNA"	2.08
BC014667-immunoglobulin heavy constant gamma 1 (G1m marker) (IGHG1)	2.08
BC062423-chromosome 7 open reading frame 41 (C7orf41)	2.08
NM_003089-small nuclear ribonucleoprotein 70kDa polypeptide (RNP antigen) (SNRP70)	2.08
NM_031477-yippee-like 3 (Drosophila) (YPEL3)	2.08
BC002448-actin binding LIM protein 1 (ABLIM1)	2.07
NM_012205-"3-hydroxyanthranilate 3,4-dioxygenase"	2.07
NM_145275-"kinesin light chain 3 (KLC3), transcript variant 2"	2.07
BC025281-RNA binding motif protein 9 (RBM9)	2.07
NP_003225-TFRC / CD71 Protein (His Tag)	2.07
NM_153329-Aldehyde dehydrogenase family 16 member A1	2.07
BC066343-"Immunoglobulin kappa constant, mRNA (cDNA clone MGC:87472 IMAGE:30348125), complete cds"	2.07
NM_012247-selenophosphate synthetase 1 (SEPHS1)	2.07
BC007028-"elastase 3A, pancreatic (ELA3A)"	2.07
BC100765-"Xg blood group, mRNA (cDNA clone MGC:118759 IMAGE:40000158), complete cds"	2.07
NM_145214-tripartite motif-containing 11 (TRIM11)	2.07
NM_139124-C-jun-amino-terminal kinase-interacting protein 2	2.07
BC009771-BRCA2 and CDKN1A interacting protein (BCCIP)	2.07
BC009462-"family with sequence similarity 119, member A (FAM119A)"	2.07
NM_003769-"splicing factor, arginine/serine-rich 9 (SFRS9)"	2.06
BC002914-WAS/WASL-interacting protein family member 1	2.06
NM_032485-DNA replication licensing factor MCM8	2.06
BC002437-exosome component 3 (EXOSC3)	2.06
NM_017974-Autophagy-related protein 16-1	2.06
NM_021805-single immunoglobulin and toll-interleukin 1 receptor (TIR) domain (SIGIRR)	2.06
NM_006028-"5-hydroxytryptamine (serotonin) receptor 3B (HTR3B), mRNA"	2.06
BC012397-"protein phosphatase 1, regulatory (inhibitor) subunit 7 (PPP1R7)"	2.06
NM_178341-"Chromosome 3 open reading frame 35 (C3orf35), transcript variant D, mRNA"	2.06
NM_207459-Testis-expressed sequence 19 protein	2.05
NM_032124-haloacid dehalogenase-like hydrolase domain containing 2 (HDHD2)	2.05
NM_001319-"casein kinase 1, gamma 2 (CSNK1G2)"	2.05
NM_024623-2-oxoglutarate and iron-dependent oxygenase domain-containing protein 2	2.05
NM_016848-SHC-transforming protein 3	2.05
BC022362-"cDNA clone MGC:23888 IMAGE:4704496, complete cds"	2.05
NM_000909-neuropeptide Y receptor Y1 (NPY1R)	2.05
NM_013392-Nuclear receptor-binding protein	2.05
BC028672-chromosome 15 open reading frame 15 (C15orf15)	2.05
NM_000602-"serpin peptidase inhibitor, clade E (nexin, plasminogen activator inhibitor type 1), member 1 (SERPINE1)"	2.05
NM_152318-chromosome 12 open reading frame 45 (C12orf45)	2.05
NM_175620-"Metallothionein M (MTM), mRNA"	2.05
NM_178151-"doublecortex; lissencephaly, X-linked (doublecortin) (DCX), transcript variant 4"	2.04
NM_030803-"ATG16 autophagy related 16-like 1 (S. cerevisiae) (ATG16L1), transcript variant 1"	2.04
NM_001197-BCL2-interacting killer (apoptosis-inducing) (BIK)	2.04
NM_133430-"G antigen, family D, 2 (GAGED2), transcript variant 3, mRNA"	2.04
NM_152855-"Immunoglobulin lambda-like polypeptide 1 (IGLL1), transcript variant 2, mRNA"	2.04
NM_016061-yippee-like 5 (Drosophila) (YPEL5)	2.04
BC051850-Transmembrane protein 120A	2.04
NM_001012424-YY1-associated factor 2	2.04
NM_152572-chromosome 9 open reading frame 98 (C9orf98)	2.04
NM_000507-"fructose-1,6-bisphosphatase 1 (FBP1)"	2.03
NM_199359-"tumor protein D52-like 2 (TPD52L2), transcript variant 6, mRNA."	2.03
NM_018645-Transcription cofactor HES-6	2.03
NM_012110-cysteine-rich hydrophobic domain 2 (CHIC2)	2.03
BC090938-Ig gamma-1 chain C region	2.03
NM_030810-"thioredoxin domain containing 5 (TXNDC5), transcript variant 1"	2.03
NM_001002244-Anaphase-promoting complex subunit 11	2.03
NM_003752-"Eukaryotic translation initiation factor 3, subunit 8, 110kDa (EIF3S8), transcript variant 1, mRNA"	2.03
XM_291016-PREDICTED: Homo sapiens hypothetical gene supported by AK075484; BC014578 (LOC339804)	2.03
BC021241-keratin 81 (KRT81)	2.03
NM_006148-LIM and SH3 domain protein 1	2.03
BC022520-RUN domain containing 3B (RPIB9)	2.03
BC004242-"heterogeneous nuclear ribonucleoprotein U-like 1, mRNA (cDNA clone IMAGE:3619753), complete cds."	2.02
NM_004656-BRCA1 associated protein-1 (ubiquitin carboxy-terminal hydrolase) (BAP1)	2.02
NM_005950-Metallothionein-1G	2.02
BC022082-Putative DAP-2 like protein C8orf68	2.02
BC044586-ATP-dependent RNA helicase DHX8	2.02
BC015535-chromosome 1 open reading frame 80 (C1orf80)	2.02
BC029566-Doublesex- and mab-3-related transcription factor B1	2.02
NM_052969-ribosomal protein L39-like (RPL39L)	2.02
NM_004456-Polycomb protein EZH2	2.02
NM_000190-"hydroxymethylbilane synthase (HMBS), transcript variant 1"	2.01
NM_171998-Ras-related protein Rab-39B	2.01
NM_138422-tRNA-specific adenosine deaminase-like protein 3	2.01
BC013990-WD repeat-containing protein 33	2.01
BC000553-"phospholipase D family, member 3 (PLD3)"	2.01
NM_003954-mitogen-activated protein kinase kinase kinase 14	2.01
BC011461-microphthalmia-associated transcription factor (MITF)	2.01
NM_001010934-"Hepatocyte growth factor (hepapoietin A; scatter factor) (HGF), transcript variant 5, mRNA"	2.01
BC001669-Mitochondrial inner membrane protein OXA1L	2.01
NM_004355-"CD74 molecule, major histocompatibility complex, class II invariant chain (CD74), transcript variant 2"	2.01
NM_004269-mediator complex subunit 27 (MED27)	2.01
NM_080664-chromosome 14 open reading frame 126 (C14orf126)	2
BC034554-"serpin peptidase inhibitor, clade A (alpha-1 antiproteinase, antitrypsin), member 3 (SERPINA3)"	2
NM_021038-"muscleblind-like (Drosophila) (MBNL1), transcript variant 1"	2
NM_020421-Uncharacterized aarF domain-containing protein kinase 1	2
NM_001663-ADP-ribosylation factor 6 (ARF6)	2
NM_001662-ADP-ribosylation factor 5 (ARF5)	2
BC007919-StAR-related lipid transfer (START) domain containing 10 (STARD10)	2
NM_000496-"crystallin, beta B2 (CRYBB2)"	2
NM_030906-serine/threonine kinase 33	1.99
NM_017668-nudE nuclear distribution gene E homolog 1 (A. nidulans) (NDE1)	1.99
NM_000075-cyclin D1 and cyclin-dependent kinase 4 (CDK4): cyclin D1 and CDK4 sequences are seperated by -- (in the protein list file).	1.99
NM_005510-dom-3 homolog Z (C. elegans) (DOM3Z)	1.99
NM_017988-SCY1-like 2 (S. cerevisiae) (SCYL2)	1.99
BC017046-annexin A6 (ANXA6)	1.99
BC026038-Ig gamma-1 chain C region	1.99
BC092518-Ig gamma-1 chain C region	1.99
NM_001002269-Exosome complex exonuclease RRP40	1.99
BC062732-Ig kappa chain C region	1.99
NM_021914-"cofilin 2 (muscle) (CFL2), transcript variant 1"	1.99
NM_018910-"protocadherin alpha 7 (PCDHA7), transcript variant 1"	1.98
NM_024299-chromosome 20 open reading frame 149 (C20orf149)	1.98
NM_004527-"mesenchyme homeobox 1 (MEOX1), transcript variant 1"	1.98
NM_057161-"Kelch domain containing 3 (KLHDC3), mRNA"	1.98
NM_052844-WD repeat domain 34 (WDR34)	1.98
NM_001707-B-cell CLL/lymphoma 7B (BCL7B)	1.98
BC009877-P2Y purinoceptor 11	1.98
NM_004875-"polymerase (RNA) I polypeptide C, 30kDa (POLR1C), transcript variant 2"	1.98
BC008253-chromosome 8 open reading frame 43 (C8orf43)	1.98
NM_058192-RNA pseudouridylate synthase domain containing 1 (RPUSD1)	1.98
NM_139280-ORM1-like 3 (S. cerevisiae) (ORMDL3)	1.98
NM_004442-Ephrin type-B receptor 2	1.98
BC038515-"KM-HN-1 protein, mRNA (cDNA clone MGC:43395 IMAGE:5266693), complete cds"	1.98
NM_001569-Interleukin-1 receptor-associated kinase 1	1.98
NM_018131-"Centrosomal protein 55kDa (CEP55), mRNA"	1.97
NM_016588-neuritin 1 (NRN1)	1.97
BC013331-"H2A histone family, member Y (H2AFY)"	1.97
BC009055-Protein FAM184A	1.97
NM_020175-dihydrouridine synthase 3-like (S. cerevisiae) (DUS3L)	1.97
NM_001040624-Neurocalcin-delta	1.97
NM_004580-"RAB27A, member RAS oncogene family (RAB27A), transcript variant 1"	1.97
NM_016282-adenylate kinase 3 (AK3)	1.97
NM_018294-CWF19-like protein 1	1.97
NM_006272-S100 calcium binding protein B (S100B)	1.97
BC018823-"splicing factor, arginine/serine-rich 5 (SFRS5)"	1.96
NM_002143-hippocalcin (HPCA)	1.96
NM_012383-osteoclast stimulating factor 1 (OSTF1)	1.96
NM_000614-Ciliary neurotrophic factor	1.96
BC005297-kynurenine 3-monooxygenase (kynurenine 3-hydroxylase) (KMO)	1.96
NM_003827-"N-ethylmaleimide-sensitive factor attachment protein, alpha (NAPA)"	1.96
BC022257-"lectin, galactoside-binding, soluble, 14 (LGALS14)"	1.96
NM_016430-Phosphatidylinositol N-acetylglucosaminyltransferase subunit P	1.96
NM_006854-"KDEL (Lys-Asp-Glu-Leu) endoplasmic reticulum protein retention receptor 2 (KDELR2), transcript variant 1"	1.96
NM_001064-Transketolase	1.96
BC005177-transmembrane protein 51 (TMEM51)	1.96
NM_020817-"KIAA1407 (KIAA1407), mRNA"	1.96
BC021258-tripartite motif-containing 5 (TRIM5)	1.96
BC024281-"RAB, member of RAS oncogene family-like 2B (RABL2B)"	1.96
NM_004119-fms-related tyrosine kinase 3 (FLT3); see catalog number for detailed information on wild-type or point mutant status	1.96
NM_006004-"Cytochrome b-c1 complex subunit 6, mitochondrial"	1.96
NM_016286-dicarbonyl/L-xylulose reductase (DCXR)	1.96
NM_032747-upregulated during skeletal muscle growth 5 homolog (mouse) (USMG5)	1.96
NM_080926-"Hypothetical protein similar to KIAA0187 gene product (LOC96610), mRNA"	1.96
BC016857-"ferritin, heavy polypeptide 1 (FTH1)"	1.96
BC018048-pro-melanin-concentrating hormone (PMCH)	1.96
NM_207288-"AAA1 protein (AAA1), transcript variant VI, mRNA"	1.96
NM_206918-Sphingolipid delta(4)-desaturase/C4-hydroxylase DES2	1.96
NM_206855-"quaking homolog, KH domain RNA binding (mouse) (QKI), transcript variant 4"	1.95
NM_023930-potassium channel tetramerisation domain containing 14 (KCTD14)	1.95
BC001120-"lectin, galactoside-binding, soluble, 3 (LGALS3)"	1.95
NM_182715-"synaptophysin-like 1 (SYPL1), transcript variant 2"	1.95
NM_001667-ADP-ribosylation factor-like 2 (ARL2)	1.95
NM_024055-"solute carrier family 30 (zinc transporter), member 5 (SLC30A5), transcript variant 2"	1.95
BC007102-Cell differentiation protein RCD1 homolog	1.95
NM_002805-"proteasome (prosome, macropain) 26S subunit, ATPase, 5 (PSMC5)"	1.95
BC037168-WD repeat domain 48 (WDR48)	1.95
NM_145306-chromosome 10 open reading frame 35 (C10orf35)	1.95
NM_020525-interleukin 22 (IL22)	1.95
NM_174972-"CMP-N-acetylneuraminate-beta-1,4-galactoside alpha-2,3-sialyltransferase"	1.95
NM_005163-RAC-alpha serine/threonine-protein kinase	1.95
NM_020990-"creatine kinase, mitochondrial 1B (CKMT1B), nuclear gene encoding mitochondrial protein"	1.95
NM_015112-Microtubule-associated serine/threonine-protein kinase 2	1.95
BC032246-zinc finger protein 44 (ZNF44)	1.95
NM_002136-"heterogeneous nuclear ribonucleoprotein A1 (HNRNPA1), transcript variant 1"	1.94
BC002519-Bifunctional polynucleotide phosphatase/kinase	1.94
NM_203350-"zinc finger, RAN-binding domain containing 2 (ZRANB2), transcript variant 1"	1.94
NM_181337-Kidney-associated antigen 1	1.94
NM_176783-"proteasome (prosome, macropain) activator subunit 1 (PA28 alpha) (PSME1), transcript variant 2"	1.94
XM_372239-Protein ripply1	1.94
NM_144492-"claudin 14 (CLDN14), transcript variant 1"	1.94
NM_005138-"SCO cytochrome oxidase deficient homolog 2 (yeast) (SCO2), nuclear gene encoding mitochondrial protein"	1.94
NM_002695-"polymerase (RNA) II (DNA directed) polypeptide E, 25kDa (POLR2E)"	1.94
BC017085-serine incorporator 2 (SERINC2)	1.94
NM_015987-heme binding protein 1 (HEBP1)	1.94
BC103919-Vang-like protein 2	1.94
BC012289-KIAA0515 (KIAA0515)	1.94
BC019315-N-acetylneuraminic acid synthase (sialic acid synthase) (NANS)	1.93
NM_032563-late cornified envelope 3D (LCE3D)	1.93
NM_004394-death-associated protein (DAP)	1.93
BC008884-"Similar to activated p21cdc42Hs kinase, clone MGC:15139 IMAGE:4302390, mRNA, complete cds"	1.93
BC022534-Uncharacterized protein C4orf32	1.93
NM_004092-"Enoyl-CoA hydratase, mitochondrial"	1.93
NM_001002919-"Hypothetical protein LOC285016 (LOC285016), mRNA"	1.93
BC066316-60S ribosomal protein L26	1.93
NM_004184-"Tryptophanyl-tRNA synthetase, cytoplasmic"	1.93
NM_001004306-similar to hypothetical protein FLJ36492 (MGC87631)	1.93
NM_004991-myelodysplasia syndrome 1 (MDS1)	1.93
BC000686-Mammalian ependymin-related protein 1	1.93
BC012493-KIAA1147 (KIAA1147)	1.93
NM_014840-"NUAK family, SNF1-like kinase, 1 (NUAK1)"	1.93
NM_003280-troponin C type 1 (slow) (TNNC1)	1.93
NP_000868-IL1R1 / CD121a Protein	1.93
NM_015833-"adenosine deaminase, RNA-specific, B1 (RED1 homolog rat) (ADARB1), transcript variant 2"	1.92
BC038838-Proline-rich protein 16	1.92
BC000103-NCK adaptor protein 2 (NCK2)	1.92
NM_005235-Receptor tyrosine-protein kinase erbB-4	1.92
NM_022912-Receptor expression-enhancing protein 1	1.92
NM_001014291-Small proline-rich protein 2G	1.92
NM_003104-sorbitol dehydrogenase (SORD)	1.92
BC033864-"branched chain aminotransferase 1, cytosolic (BCAT1)"	1.92
NM_177405-"cat eye syndrome chromosome region, candidate 1 (CECR1), transcript variant 2"	1.92
NM_032844-Microtubule-associated serine/threonine-protein kinase-like	1.92
NM_018268-"WD repeat domain 41 (WDR41), mRNA"	1.92
NM_022474-"membrane protein, palmitoylated 5 (MAGUK p55 subfamily member 5) (MPP5)"	1.92
BC017249-"enolase 3 (beta, muscle) (ENO3)"	1.92
BC021303-"calpain 2, (m/II) large subunit (CAPN2)"	1.92
BC001001-vacuolar protein sorting 8 homolog (S. cerevisiae) (VPS8)	1.92
NM_001004300-zinc finger protein 720 (ZNF720)	1.92
NM_006334-Noelin	1.92
NM_003808-Tumor necrosis factor ligand superfamily member 13	1.92
NM_178338-"Chromosome 3 open reading frame 35 (C3orf35), transcript variant A, mRNA"	1.92
NM_012117-"chromobox homolog 5 (HP1 alpha homolog, Drosophila) (CBX5)"	1.92
NM_002994-chemokine (C-X-C motif) ligand 5 (CXCL5)	1.92
NM_018270-MRG-binding protein	1.92
NM_001328-"C-terminal binding protein 1 (CTBP1), transcript variant 1"	1.91
BC063792-Uncharacterized protein KIAA1310	1.91
NM_021822-"apolipoprotein B mRNA editing enzyme, catalytic polypeptide-like 3G (APOBEC3G)"	1.91
BC017048-"gap junction protein, beta 2, 26kDa (GJB2)"	1.91
NM_005028-"phosphatidylinositol-5-phosphate 4-kinase, type II, alpha (PIP4K2A)"	1.91
BC006234-rhomboid domain containing 2 (RHBDD2)	1.91
NM_016103-"SAR1 gene homolog B (S. cerevisiae) (SAR1B), transcript variant 2"	1.91
BC001370-LIM and senescent cell antigen-like domains 2 (LIMS2)	1.91
ENST00000382378-"Chromosome 21 open reading frame 49 (C21orf49), mRNA"	1.91
NM_212535-"protein kinase C, beta 1 (PRKCB1), transcript variant 1"	1.91
NM_183237-"Ring finger protein 7 (RNF7), transcript variant 3, mRNA"	1.91
NM_001628-Aldose reductase	1.91
BC012001-carcinoembryonic antigen-related cell adhesion molecule 21 (CEACAM21)	1.91
BC034146-immunoglobulin kappa variable 1-5 (IGKV1-5)	1.91
NM_001153-Annexin A4	1.91
BC015813-eukaryotic translation elongation factor 1 gamma (EEF1G)	1.9
NM_001008657-"Treacher Collins-Franceschetti syndrome 1 (TCOF1), transcript variant 3"	1.9
NM_173541-chromosome 10 open reading frame 91 (C10orf91)	1.9
BC002424-integral membrane protein 2C (ITM2C)	1.9
NM_002491-"NADH dehydrogenase (ubiquinone) 1 beta subcomplex, 3, 12kDa (NDUFB3)"	1.9
NM_080388-S100 calcium binding protein A16 (S100A16)	1.9
NM_001715-B lymphoid tyrosine kinase (BLK)	1.9
NM_016836-"RNA binding motif, single stranded interacting protein 1 (RBMS1), transcript variant 1"	1.9
BC017926-hemochromatosis type 2 (juvenile) (HFE2)	1.9
NM_006232-polymerase (RNA) II (DNA directed) polypeptide H (POLR2H)	1.9
NM_003251-"thyroid hormone responsive (SPOT14 homolog, rat) (THRSP)"	1.9
BC013883-transmembrane protein 134 (TMEM134)	1.9
NM_002903-recoverin (RCVRN)	1.9
NM_017856-"gem (nuclear organelle) associated protein 8 (GEMIN8), transcript variant 3"	1.9
NM_181704-"B melanoma antigen family, member 4 (BAGE4), mRNA"	1.9
BC028840-ankyrin repeat domain 13C (ANKRD13C)	1.9
NM_004530-"matrix metallopeptidase 2 (gelatinase A, 72kDa gelatinase, 72kDa type IV collagenase) (MMP2)"	1.9
NM_012096-"adaptor protein, phosphotyrosine interaction, PH domain and leucine zipper containing 1 (APPL1)"	1.9
NM_139156-"adenosine monophosphate deaminase 2 (isoform L) (AMPD2), transcript variant 2"	1.9
BC026342-Guanine nucleotide-binding protein G(z) subunit alpha	1.9
BC020814-"SGT1, suppressor of G2 allele of SKP1 like 1 (S. cerevisiae) (SUGT1L1)"	1.9
BC001454-phosphoenolpyruvate carboxykinase 2 (mitochondrial) (PCK2)	1.9
P01566-Interferon alpha 10 / IFNA10 Protein	1.9
NM_024800-Serine/threonine-protein kinase Nek11	1.9
BC014170-Phosphatidylinositol 3-kinase regulatory subunit beta	1.9
NM_032630-cyclin-dependent kinase 2-interacting protein (CINP)	1.9
NM_005740-"dynein, axonemal, light chain 4 (DNAL4)"	1.9
NM_182691-"SFRS protein kinase 2 (SRPK2), transcript variant 2"	1.9
BC048214-chromosome 8 open reading frame 13 (C8orf13)	1.9
NM_153752-chromosome 21 open reading frame 84 (C21orf84)	1.89
NM_052935-"5'-nucleotidase, cytosolic III-like (NT5C3L)"	1.89
NM_198216-"small nuclear ribonucleoprotein polypeptides B and B1 (SNRPB), transcript variant 1, mRNA."	1.89
BC015239-zinc finger and BTB domain containing 8 (ZBTB8)	1.89
NM_133494-NIMA (never in mitosis gene a)- related kinase 7 (NEK7)	1.89
NM_015400-SMAD family member 3 (SMAD3)	1.89
NM_006012-"Putative ATP-dependent Clp protease proteolytic subunit, mitochondrial"	1.89
NM_145012-Cyclin-Y	1.89
NM_057180-"vacuolar protein sorting 29 homolog (S. cerevisiae) (VPS29), transcript variant 2"	1.89
NM_033012-"Tumor necrosis factor (ligand) superfamily, member 11 (TNFSF11), transcript variant 2, mRNA"	1.89
BC022098-"cDNA clone MGC:31944 IMAGE:4878869, complete cds"	1.89
NM_012473-"thioredoxin 2 (TXN2), nuclear gene encoding mitochondrial protein"	1.89
NM_005019-"phosphodiesterase 1A, calmodulin-dependent (PDE1A), transcript variant 1"	1.89
NM_005390-pyruvate dehydrogenase (lipoamide) alpha 2 (PDHA2)	1.89
BC030815-"phosphoinositide-3-kinase, regulatory subunit 1 (p85 alpha) (PIK3R1)"	1.89
BC009506-"TIP41, TOR signaling pathway regulator-like (S. cerevisiae) (TIPRL)"	1.89
BC031799-Acyl-coenzyme A thioesterase 4	1.89
NM_004902-RNA-binding protein 39	1.89
BC015548-RAB3A interacting protein (rabin3) (RAB3IP)	1.88
BC020726-sciellin (SCEL)	1.88
BC026091-hypothetical protein MGC26733 (MGC26733)	1.88
NM_145169-SFT2 domain containing 1 (SFT2D1)	1.88
NM_032905-Splicing factor 45	1.88
NM_053005-HCCA2 protein (HCCA2)	1.88
NM_199173-Osteocalcin	1.88
NM_015492-Uncharacterized protein C15orf39	1.88
BC025990-heparan sulfate 2-O-sulfotransferase 1 (HS2ST1)	1.88
BC080187-Leiomodin-1	1.88
BC030814-immunoglobulin kappa variable 1-5 (IGKV1-5)	1.88
NM_007284-"twinfilin, actin-binding protein, homolog 2 (Drosophila) (TWF2)"	1.88
NM_018485-G protein-coupled receptor 77 (GPR77)	1.88
NM_018413-carbohydrate (chondroitin 4) sulfotransferase 11 (CHST11)	1.88
BC001017-PDZ and LIM domain protein 3	1.88
NM_180699-"small nuclear ribonucleoprotein 35kDa (U11/U12) (SNRNP35), transcript variant 3, mRNA."	1.88
NM_153220-dpy-19-like 3 (C. elegans) (DPY19L3)	1.88
NM_152777-chromosome 14 open reading frame 48 (C14orf48)	1.88
BC005153-rabphilin 3A-like (without C2 domains) (RPH3AL)	1.88
BC016609-cytidine monophosphate N-acetylneuraminic acid synthetase (CMAS)	1.88
BC007228-"CSAG family, member 3A (CSAG3A)"	1.88
BC020810-chromodomain helicase DNA binding protein 2 (CHD2)	1.88
BC009262-formin binding protein 1 (FNBP1)	1.88
BC031549-CDC-like kinase 1 (CLK1)	1.88
NM_182597-Coiled-coil domain-containing transmembrane protein C7orf53	1.88
NM_005130-fibroblast growth factor binding protein 1 (FGFBP1)	1.88
BC007835-Serine/threonine-protein kinase 40	1.88
NM_198461-LON peptidase N-terminal domain and ring finger 2 (LONRF2)	1.88
BC070091-Caspase recruitment domain-containing protein 9	1.88
NM_031412-GABA(A) receptor-associated protein like 1 (GABARAPL1)	1.87
NM_031492-RNA binding motif protein 4B (RBM4B)	1.87
NM_152715-Tubulin-specific chaperone cofactor E-like protein	1.87
NM_033415-Armadillo repeat-containing protein 6	1.87
NM_014399-tetraspanin 13 (TSPAN13)	1.87
NM_032959-DNA-directed RNA polymerase II subunit RPB11-a	1.87
NM_032476-"mitochondrial ribosomal protein S6 (MRPS6), nuclear gene encoding mitochondrial protein"	1.87
BC069451-"progestagen-associated endometrial protein (placental protein 14, pregnancy-associated endometrial alpha-2-globulin, alpha uterine protein), transcript variant 2 (PAEP)"	1.87
NM_173501-Uncharacterized protein C16orf52	1.87
NM_006886-"ATP synthase, H+ transporting, mitochondrial F1 complex, epsilon subunit (ATP5E), nuclear gene encoding mitochondrial protein"	1.87
NM_001786-"cell division cycle 2, G1 to S and G2 to M (CDC2), transcript variant 1"	1.87
NM_012097-"ADP-ribosylation factor-like 5A (ARL5A), transcript variant 1"	1.87
BC067822-3-hydroxyisobutyryl-Coenzyme A hydrolase (HIBCH)	1.87
NM_207337-antagonist of mitotic exit network 1 homolog (S. cerevisiae) (AMN1)	1.87
NM_153364-"family with sequence similarity 71, member C (FAM71C)"	1.87
NM_014815-"mediator complex subunit 24 (MED24), transcript variant 1"	1.87
NM_145202-proline-rich acidic protein 1 (PRAP1)	1.87
NM_002355-mannose-6-phosphate receptor (cation dependent) (M6PR)	1.87
NM_182644-"Ephrin receptor A3 (EPHA3), transcript variant 2"	1.87
BC015505-DEAD (Asp-Glu-Ala-Asp) box polypeptide 42 (DDX42)	1.86
NM_022170-"eukaryotic translation initiation factor 4H (EIF4H), transcript variant 1"	1.86
NM_199331-Homer protein homolog 2	1.86
NM_004732-"potassium voltage-gated channel, shaker-related subfamily, beta member 3 (KCNAB3)"	1.86
BC013412-"HSPC171 protein, mRNA (cDNA clone MGC:4574 IMAGE:3030307), complete cds"	1.86
NM_007375-TAR DNA binding protein (TARDBP)	1.86
NM_000987-ribosomal protein L26 (RPL26)	1.86
BC039039-zeta-chain (TCR) associated protein kinase 70kDa (ZAP70)	1.86
NM_003735-"protocadherin gamma subfamily A, 12 (PCDHGA12), transcript variant 1"	1.86
NM_004762-"pleckstrin homology, Sec7 and coiled-coil domains 1(cytohesin 1) (PSCD1), transcript variant 1"	1.86
NM_022006-FXYD domain containing ion transport regulator 7 (FXYD7)	1.86
NM_020854-KIAA1468 (KIAA1468)	1.86
NM_178840-chromosome 1 open reading frame 64 (C1orf64)	1.86
NM_152261-chromosome 12 open reading frame 23 (C12orf23)	1.86
NM_178553-Uncharacterized protein C2orf53	1.86
NM_022337-"RAB38, member RAS oncogene family (RAB38)"	1.86
NM_000904-"NAD(P)H dehydrogenase, quinone 2 (NQO2)"	1.86
NM_170610-"histone cluster 1, H2ba (HIST1H2BA)"	1.86
NM_201278-"myotubularin related protein 2 (MTMR2), transcript variant 2"	1.86
BC004885-UPF0546 membrane protein C1orf91	1.86
NM_139168-"splicing factor, arginine/serine-rich 12 (SFRS12), transcript variant 2"	1.86
NM_144610-Uncharacterized serine/threonine-protein kinase SgK494	1.86
BC031650-Putative E3 ubiquitin-protein ligase SH3RF2	1.85
BC017163-LUC7-like 2 (S. cerevisiae) (LUC7L2)	1.85
BC005914-Sp2 transcription factor (SP2)	1.85
NM_181493-Inosine triphosphate pyrophosphatase	1.85
NM_002469-myogenic factor 6 (herculin) (MYF6)	1.85
NM_001975-"enolase 2 (gamma, neuronal) (ENO2)"	1.85
BC033495-ankyrin repeat and MYND domain containing 1 (ANKMY1)	1.85
BC025407-layilin (LAYN)	1.85
NM_080840-"protein tyrosine phosphatase, receptor type, A (PTPRA), transcript variant 2"	1.85
NM_006607-pituitary tumor-transforming 2 (PTTG2)	1.85
BC008641-centrosomal protein 290kDa (CEP290)	1.85
BC066256-Interleukin-2	1.85
ENST00000548232-"Nuclear receptor subfamily 4, group A, member 1 (NR4A1), transcript variant 3, mRNA"	1.85
NM_025029-Protein FAM128B	1.85
NM_006201-Serine/threonine-protein kinase PCTAIRE-3	1.85
NM_004196-Cyclin-dependent kinase-like 1	1.85
NM_005127-C-type lectin domain family 2 member B	1.85
BC016964-"MAS-related GPR, member F (MRGPRF)"	1.85
NM_005012-Tyrosine-protein kinase transmembrane receptor ROR1	1.85
NM_138390-transmembrane protein 169 (TMEM169)	1.85
BC007654-NIF3 NGG1 interacting factor 3-like 1 (S. pombe) (NIF3L1)	1.85
NM_152682-RWD domain containing 4A (RWDD4A)	1.85
BC034236-Sorting nexin-18	1.85
NM_021131-"protein phosphatase 2A activator, regulatory subunit 4 (PPP2R4), transcript variant 3"	1.85
BC000931-"ATP synthase, H+ transporting, mitochondrial F1 complex, gamma polypeptide 1 (ATP5C1)"	1.85
BC009458-Homeobox protein BarH-like 1	1.85
BC022357-chromosome 18 open reading frame 32 (C18orf32)	1.85
BC010993-Calcium-binding protein 39-like	1.85
BC032708-transducin (beta)-like 1X-linked (TBL1X)	1.85
NM_002497-NIMA (never in mitosis gene a)-related kinase 2 (NEK2)	1.85
NM_006790-myotilin (MYOT)	1.84
BC038585-Tripartite motif-containing protein 15	1.84
NM_198395-"GTPase activating protein (SH3 domain) binding protein 1 (G3BP1), transcript variant 2"	1.84
NM_006275-"splicing factor, arginine/serine-rich 6 (SFRS6)"	1.84
NM_021639-GC-rich promoter binding protein 1-like 1 (GPBP1L1)	1.84
NM_006651-complexin 1 (CPLX1)	1.84
BC006354-Coenzyme A synthase (COASY)	1.84
NM_003524-Histone H2B type 1-H	1.84
BC009819-UDP-glucuronic acid decarboxylase 1	1.84
NM_006498-"lectin, galactoside-binding, soluble, 2 (LGALS2)"	1.84
BC018929-"pleckstrin homology-like domain, family A, member 1 (PHLDA1)"	1.84
BC030020-DEAD (Asp-Glu-Ala-Asp) box polypeptide 55 (DDX55)	1.84
BC000885-"cDNA clone MGC:5619 IMAGE:3462332, complete cds"	1.84
NM_005034-"polymerase (RNA) II (DNA directed) polypeptide K, 7.0kDa (POLR2K)"	1.84
BC011710-Putative HIF-prolyl hydroxylase PH-4	1.84
NP_001019799-NRP1 / Neuropilin-1 Protein	1.84
BC001286-dCMP deaminase (DCTD)	1.84
NM_004766-"coatomer protein complex, subunit beta 2 (beta prime) (COPB2)"	1.84
BC000535-Suppressor of SWI4 1 homolog	1.84
BC030260-Trypsin-2	1.84
NM_020070-"immunoglobulin lambda-like polypeptide 1 (IGLL1), transcript variant 1"	1.84
NM_000461-Thyroid hormone receptor beta	1.84
NM_004850-Rho-associated protein kinase 2	1.84
NM_001123366-PREDICTED	1.84
NM_138285-Nucleoporin NUP53	1.84
BC009196-phosphatidic acid phosphatase type 2B (PPAP2B)	1.84
BC032589-Beta-2-microglobulin	1.84
NM_015975-"TAF9B RNA polymerase II, TATA box binding protein (TBP)-associated factor, 31kDa (TAF9B)"	1.84
NM_002870-"RAB13, member RAS oncogene family (RAB13)"	1.84
BC021987-N-myc (and STAT) interactor (NMI)	1.84
BC019823-sorting nexin family member 21 (SNX21)	1.84
NM_022551-ribosomal protein S18 (RPS18)	1.84
NM_181290-"CKLF-like MARVEL transmembrane domain containing 1 (CMTM1), transcript variant 11, mRNA"	1.84
BC009230-"P antigen family, member 5 (prostate associated) (PAGE5)"	1.84
BC000306-hydroxyacyl-Coenzyme A dehydrogenase (HADH)	1.83
NM_018955-"Ubiquitin B (UBB), mRNA"	1.83
BC000623-transmembrane protein 103 (TMEM103)	1.83
NM_173605-"potassium channel regulator (KCNRG), transcript variant 1"	1.83
NM_033103-"rhophilin, Rho GTPase binding protein 2 (RHPN2)"	1.83
BC017901-phospholipid scramblase 1 (PLSCR1)	1.83
NM_004123-gastric inhibitory polypeptide (GIP)	1.83
NM_024051-chromosome 7 open reading frame 24 (C7orf24)	1.83
NM_001833-"clathrin, light chain (Lca) (CLTA), transcript variant 1, mRNA."	1.83
NM_000067-carbonic anhydrase II (CA2)	1.83
NM_021123-G antigen 7 (GAGE7)	1.83
NM_181900-StAR-related lipid transfer (START) domain containing 5 (STARD5)	1.83
NM_139355-"megakaryocyte-associated tyrosine kinase (MATK), transcript variant 1"	1.83
BC069329-"interferon, alpha 21 (IFNA21)"	1.83
BC020972-Casein kinase I isoform gamma-2	1.83
NM_145177-dehydrogenase/reductase (SDR family) X-linked (DHRSX)	1.83
NM_207331-"glucuronidase, beta pseudogene 1 (GUSBP1)"	1.83
NM_021065-"Histone 1, H2ad (HIST1H2AD), mRNA"	1.83
NM_000061-Bruton agammaglobulinemia tyrosine kinase (BTK)	1.83
NP_001775-CD97 Protein	1.83
NM_004146-"NADH dehydrogenase (ubiquinone) 1 beta subcomplex, 7, 18kDa (NDUFB7), nuclear gene encoding mitochondrial protein"	1.83
NM_033258-"Guanine nucleotide binding protein (G protein), gamma 8 (GNG8), mRNA"	1.83
NM_001619-"adrenergic, beta, receptor kinase 1 (ADRBK1)"	1.83
NM_005702-Era G-protein-like 1 (E. coli) (ERAL1)	1.83
BC019102-Dedicator of cytokinesis protein 8	1.83
NM_032693-N-terminal acetyltransferase complex ARD1 subunit homolog B	1.83
BC031053-lecithin retinol acyltransferase (phosphatidylcholine--retinol O-acyltransferase) (LRAT)	1.83
NM_001584-metallophosphoesterase domain containing 2 (MPPED2)	1.83
NM_017542-pogo transposable element with KRAB domain (POGK)	1.83
BC017717-"deiodinase, iodothyronine, type III (DIO3)"	1.83
NM_002662-Phospholipase D1	1.83
NM_197974-"butyrophilin, subfamily 3, member A3 (BTN3A3), transcript variant 2"	1.82
BC025266-"taspase, threonine aspartase, 1 (TASP1)"	1.82
NM_144990-schlafen-like 1 (SLFNL1)	1.82
NM_012289-Kelch-like ECH-associated protein 1	1.82
BC065918-Zinc finger CCHC domain-containing protein 8	1.82
NM_031299-cell division cycle associated 3 (CDCA3)	1.82
NM_024516-chromosome 16 open reading frame 53 (C16orf53)	1.82
NM_002875-DNA repair protein RAD51 homolog 1	1.82
NM_001005735-"CHK2 checkpoint homolog (S. pombe) (CHEK2), transcript variant 3"	1.82
BC036246-hypothetical protein FLJ32549 (FLJ32549)	1.82
BC052991-sphingosine-1-phosphate lyase 1 (SGPL1)	1.82
NM_012200-"beta-1,3-glucuronyltransferase 3 (glucuronosyltransferase I) (B3GAT3)"	1.82
BC007606-"cDNA clone IMAGE:3351130, complete cds"	1.82
NM_138820-"HIG1 domain family, member 2A (HIGD2A)"	1.82
NM_003409-"Zinc finger protein 161 homolog (mouse) (ZFP161), mRNA"	1.82
NM_007370-"replication factor C (activator 1) 5, 36.5kDa (RFC5), transcript variant 1"	1.82
NM_005024-"serpin peptidase inhibitor, clade B (ovalbumin), member 10 (SERPINB10)"	1.82
BC009510-chromosome 9 open reading frame 123 (C9orf123)	1.82
BC014217-Leucine carboxyl methyltransferase 1	1.82
NM_004832-glutathione S-transferase omega 1 (GSTO1)	1.82
BC010458-NDRG family member 2 (NDRG2)	1.82
NM_207330-NIPA-like domain containing 1 (NPAL1)	1.82
NM_001176-Rho GDP-dissociation inhibitor 3	1.82
NM_032958-DNA directed RNA polymerase II polypeptide J-related [Source:RefSeq peptide;Acc:NP_116581]	1.82
BC013966-"family with sequence similarity 64, member A (FAM64A)"	1.82
NM_001003713-"ATP synthase, H+ transporting, mitochondrial F0 complex, subunit f, isoform 2 (ATP5J2), nuclear gene encoding mitochondrial protein, transcript variant 2, mRNA"	1.82
NM_153237-chromosome 9 open reading frame 71 (C9orf71)	1.82
NM_018124-RING finger and WD repeat domain-containing protein 3	1.82
BC022297-Diacylglycerol kinase epsilon	1.82
XM_291439-"Similar to seven transmembrane helix receptor (LOC343172), mRNA"	1.82
BC052639-mitochondrial ribosomal protein L43 (MRPL43)	1.82
BC011006-Apoptosis-related protein 3	1.82
NM_005565-lymphocyte cytosolic protein 2 (SH2 domain containing leukocyte protein of 76kDa) (LCP2)	1.81
NM_031992-"eukaryotic translation initiation factor 4H (EIF4H), transcript variant 2"	1.81
NM_181289-"CKLF-like MARVEL transmembrane domain containing 1 (CMTM1), transcript variant 10, mRNA"	1.81
NM_152793-chromosome 7 open reading frame 41 (C7orf41)	1.81
NM_020386-"HRAS-like suppressor (HRASLS), mRNA"	1.81
NM_144736-"Protein midA homolog, mitochondrial"	1.81
BC012176-naked cuticle homolog 2 (Drosophila) (NKD2)	1.81
BC006318-erythrocyte membrane protein band 4.9 (dematin) (EPB49)	1.81
NM_001003937-Testis-specific Y-encoded-like protein 6	1.81
BC073977-"HLA class II histocompatibility antigen, DQ(5) alpha chain"	1.81
NM_019854-Protein arginine N-methyltransferase 8	1.81
BC034713-"DnaJ (Hsp40) homolog, subfamily C, member 10 (DNAJC10)"	1.81
BC014607-Ropporin-1-like protein	1.81
NM_030768-integrin-linked kinase-associated serine/threonine phosphatase 2C (ILKAP)	1.81
BC041054-"Chorionic gonadotropin, beta polypeptide, mRNA (cDNA clone MGC:52151 IMAGE:5431911), complete cds"	1.81
NM_152552-"sterile alpha motif domain containing 3 (SAMD3), transcript variant 2"	1.81
NM_134428-"regulatory factor X, 3 (influences HLA class II expression) (RFX3), transcript variant 2"	1.81
BC013630-JTV1 gene (JTV1)	1.81
BC016389-chromosome 2 open reading frame 18 (C2orf18)	1.81
NM_030636-Endonuclease/exonuclease/phosphatase family domain-containing protein 1	1.81
NM_005347-"heat shock 70kDa protein 5 (glucose-regulated protein, 78kDa) (HSPA5)"	1.81
BC037778-Valacyclovir hydrolase	1.81
NM_145013-chromosome 11 open reading frame 45 (C11orf45)	1.81
BC017054-"methylenetetrahydrofolate dehydrogenase (NADP+ dependent) 2, methenyltetrahydrofolate cyclohydrolase (MTHFD2)"	1.81
NM_001278-conserved helix-loop-helix ubiquitous kinase (CHUK)	1.81
BC070263-40S ribosomal protein SA	1.81
NM_013357-"purine-rich element binding protein G (PURG), transcript variant A"	1.8
NM_024294-"chromosome 6 open reading frame 106 (C6orf106), transcript variant 1"	1.8
NM_024787-RING finger protein 122	1.8
NM_012145-deoxythymidylate kinase (thymidylate kinase) (DTYMK)	1.8
NM_001009584-"armadillo repeat containing, X-linked 6 (ARMCX6), transcript variant 2"	1.8
NM_152912-mitochondrial translational initiation factor 3 (MTIF3)	1.8
P59093-"Chromosome 21 open reading frame 99 (C21orf99), mRNA"	1.8
NM_020438-dolichyl pyrophosphate phosphatase 1 (DOLPP1)	1.8
NM_206898-Melanocortin-2 receptor accessory protein	1.8
NM_000442-platelet/endothelial cell adhesion molecule (CD31 antigen) (PECAM1)	1.8
BC033766-"NADH dehydrogenase (ubiquinone) flavoprotein 3, 10kDa (NDUFV3)"	1.8
NM_012424-Ribosomal protein S6 kinase delta-1	1.8
BC036910-hypothetical LOC388882 (LOC388882)	1.8
BC018206-"family with sequence similarity 128, member A (FAM128A)"	1.8
BC004514-LisH domain-containing protein ARMC9	1.8
NM_024411-prodynorphin (PDYN)	1.8
NM_006007-"zinc finger, AN1-type domain 5 (ZFAND5), transcript variant c"	1.8
NM_000431-Mevalonate kinase	1.8
BC009738-phenazine biosynthesis-like protein domain containing (PBLD)	1.8
BC022344-"twinfilin, actin-binding protein, homolog 1 (Drosophila) (TWF1)"	1.8
NM_001211-Mitotic checkpoint serine/threonine-protein kinase BUB1 beta	1.8
BC020646-CD302 molecule (CD302)	1.8
NM_000864-5-hydroxytryptamine (serotonin) receptor 1D (HTR1D)	1.8
BC009820-chromosome 11 open reading frame 63 (C11orf63)	1.8
BC096285-"Cytochrome P450, family 11, subfamily B, polypeptide 1, mRNA (cDNA clone MGC:116955 IMAGE:40007097), complete cds"	1.8
NM_145021-"membrane-associated ring finger (C3HC4) 8 (MARCH8), transcript variant 8"	1.8
NM_013371-"Interleukin 19 (IL19), transcript variant 2, mRNA"	1.8
NM_000953-prostaglandin D2 receptor (DP) (PTGDR)	1.8
BC052803-forkhead box P4 (FOXP4)	1.8
BC012783-"cDNA clone IMAGE:3949276, partial cds"	1.8
BC017344-isochorismatase domain containing 2 (ISOC2)	1.8
NM_145020-coiled-coil domain containing 11 (CCDC11)	1.8
BC021245-AFG3 ATPase family gene 3-like 1 (S. cerevisiae) (AFG3L1)	1.8
BC044582-Ubiquitin-like protein 3	1.8
NM_153344-chromosome 6 open reading frame 141 (C6orf141)	1.8
NM_175877-hypothetical protein MGC35023 (MGC35023)	1.8
BC058926-"catenin (cadherin-associated protein), beta 1, 88kDa (CTNNB1)"	1.8
NM_002799-Proteasome subunit beta type-7	1.8
BC008390-"phosphodiesterase 4D, cAMP-specific (phosphodiesterase E3 dunce homolog, Drosophila) (PDE4D)"	1.8
NM_024314-hypothetical protein MGC4294 (MGC4294)	1.8
NM_020954-KIAA1618 (KIAA1618)	1.8
NM_145050-coiled-coil domain containing 26 (CCDC26)	1.8
NM_000687-S-adenosylhomocysteine hydrolase (AHCY)	1.8
NM_145051-ring finger protein 183 (RNF183)	1.8
NM_016371-3-keto-steroid reductase	1.8
NM_006609-Mitogen-activated protein kinase kinase kinase 2	1.8
NM_020673-"RAB22A, member RAS oncogene family (RAB22A)"	1.8
NM_005469-"acyl-CoA thioesterase 8 (ACOT8), transcript variant 1"	1.8
NM_003362-"uracil-DNA glycosylase (UNG), transcript variant 1"	1.79
NM_030588-ATP-dependent RNA helicase A	1.79
BC016914-"zinc finger, CCHC domain containing 4 (ZCCHC4)"	1.79
NM_006110-CD2 (cytoplasmic tail) binding protein 2 (CD2BP2)	1.79
NM_003338-"ubiquitin-conjugating enzyme E2D 1 (UBC4/5 homolog, yeast) (UBE2D1)"	1.79
BC017408-"Delta(3,5)-Delta(2,4)-dienoyl-CoA isomerase, mitochondrial"	1.79
NM_016082-"CDK5 regulatory subunit associated protein 1 (CDK5RAP1), transcript variant 2"	1.79
BC035970-cell death-inducing DFFA-like effector b (CIDEB)	1.79
NM_156036-Homeobox protein Hox-B6	1.79
NM_001012965-Kallikrein-6	1.79
BC033178-immunoglobulin heavy constant gamma 3 (G3m marker) (IGHG3)	1.79
NM_138279-"BCL2/adenovirus E1B 19kD interacting protein like (BNIPL), transcript variant 2"	1.79
BC035797-"CCAAT/enhancer binding protein (C/EBP), epsilon, mRNA (cDNA clone MGC:46225 IMAGE:5735297), complete cds"	1.79
NM_002966-S100 calcium binding protein A10 (S100A10)	1.79
NM_148912-abhydrolase domain containing 11 (ABHD11)	1.79
NM_033261-isopentenyl-diphosphate delta isomerase 2 (IDI2)	1.79
BC067091-"Immunoglobulin heavy constant gamma 1 (G1m marker), mRNA (cDNA clone MGC:71316 IMAGE:6301214), complete cds"	1.79
BC026014-"WAP four-disulfide core domain 3 (WFDC3), transcript variant 2, mRNA"	1.79
NM_144676-transmembrane emp24 protein transport domain containing 6 (TMED6)	1.79
BC011554-N-6 adenine-specific DNA methyltransferase 1 (putative) (N6AMT1)	1.79
NM_016077-"peptidyl-tRNA hydrolase 2 (PTRH2), nuclear gene encoding mitochondrial protein"	1.79
NM_002104-granzyme K (granzyme 3; tryptase II) (GZMK)	1.79
NM_017836-Solute carrier family 41 member 3	1.79
BC057772-chromosome 18 open reading frame 22 (C18orf22)	1.79
NM_001549-interferon-induced protein with tetratricopeptide repeats 3 (IFIT3)	1.79
BC009485-chromosome 4 open reading frame 16 (C4orf16)	1.79
NM_207035-UPF0471 protein C1orf63 homolog	1.79
NM_014678-"SAPS domain family, member 2 (SAPS2)"	1.79
NM_153645-"nucleoporin 50kDa (NUP50), transcript variant 3"	1.79
BC006969-"dynein, cytoplasmic 2, light intermediate chain 1, mRNA (cDNA clone MGC:12166 IMAGE:3828551), complete cds"	1.79
BC009762-Tripartite motif-containing protein 41	1.79
BC017941-Cation transport regulator-like protein 2	1.79
BC103921-Protein Wnt-3a	1.79
NM_054016-"FUS interacting protein (serine/arginine-rich) 1 (FUSIP1), transcript variant 2"	1.78
BC000878-"lactamase, beta 2 (LACTB2)"	1.78
NM_024056-transmembrane protein 106C (TMEM106C)	1.78
BC000112-retinol dehydrogenase 11 (all-trans/9-cis/11-cis) (RDH11)	1.78
NM_025161-Fanconi anemia-associated protein of 100 kDa	1.78
NM_000398-"cytochrome b5 reductase 3 (CYB5R3), transcript variant M"	1.78
NM_001260-cyclin C and cyclin-dependent kinase 8 (CDK6): cyclin C and CDK8 sequences are seperated by -- (in the protein list file).	1.78
hu-IgE-hu IgE	1.78
NM_138403-"myosin light chain 2, precursor lymphocyte-specific (MYLC2PL)"	1.78
NM_152448-chromosome 15 open reading frame 43 (C15orf43)	1.78
NM_033313-"CDC14 cell division cycle 14 homolog A (S. cerevisiae) (CDC14A), transcript variant 3"	1.78
BC008605-glyoxalase domain containing 4 (GLOD4)	1.78
BC007080-transmembrane protein 14B (TMEM14B)	1.78
BC019045-Docking protein 6	1.78
NM_031285-tetraspanin 9 (TSPAN9)	1.78
NM_032237-hypothetical protein FLJ23356 (FLJ23356)	1.78
NM_138369-"family with sequence similarity 44, member B (FAM44B)"	1.78
BC006195-ATP citrate lyase (ACLY)	1.78
BC021988-Nedd4 family interacting protein 2 (NDFIP2)	1.78
BC005371-N-acetylglucosamine kinase (NAGK)	1.78
NM_138419-Protein FAM54A	1.78
NM_001307-claudin 7 (CLDN7)	1.78
BC036452-Potassium voltage-gated channel subfamily E member 1	1.78
BC013879-Serine/threonine-protein kinase PLK2	1.78
NM_001494-GDP dissociation inhibitor 2 (GDI2)	1.78
NM_018339-Riboflavin kinase	1.78
BC007863-"platelet-activating factor acetylhydrolase, isoform Ib, gamma subunit 29kDa (PAFAH1B3)"	1.78
NM_022789-"interleukin 25 (IL25), transcript variant 1"	1.78
NM_021814-"ELOVL family member 5, elongation of long chain fatty acids (FEN1/Elo2, SUR4/Elo3-like, yeast) (ELOVL5), mRNA"	1.78
BC032598-NHL repeat containing 2 (NHLRC2)	1.78
BC029920-Homeobox protein TGIF2LX	1.78
BC057806-insulin-like growth factor binding protein 1 (IGFBP1)	1.78
NM_014628-"MAD2L1 binding protein (MAD2L1BP), transcript variant 2"	1.78
NM_001001870-"Hypothetical protein MGC14376 (MGC14376), transcript variant 2, mRNA"	1.78
NM_173561-UNC5C-like protein	1.78
BC017020-single-stranded DNA binding protein 2 (SSBP2)	1.78
BC022524-fibroblast growth factor 12 (FGF12)	1.78
NM_018189-Developmental pluripotency-associated protein 4	1.78
NM_001029861-"Nanos homolog 2 (Drosophila) (NANOS2), mRNA"	1.78
BC046199-"family with sequence similarity 72, member B (FAM72B)"	1.78
BC092474-Proline-rich protein 16	1.78
NM_016013-"NADH dehydrogenase (ubiquinone) 1 alpha subcomplex, assembly factor 1 (NDUFAF1)"	1.78
NM_006202-"phosphodiesterase 4A, cAMP-specific (phosphodiesterase E2 dunce homolog, Drosophila) (PDE4A)"	1.78
NM_152353-claudin domain containing 2 (CLDND2)	1.77
BC000977-"aminolevulinate, delta-, dehydratase (ALAD)"	1.77
BC036094-G antigen 1 (GAGE1)	1.77
NM_025233-"Coenzyme A synthase (COASY), transcript variant 1"	1.77
NM_000545-"Transcription factor 1, hepatic; LF-B1, hepatic nuclear factor (HNF1), albumin proximal factor (TCF1), mRNA"	1.77
BC001550-14-3-3 protein sigma	1.77
BC009631-"dodecenoyl-Coenzyme A delta isomerase (3,2 trans-enoyl-Coenzyme A isomerase) (DCI)"	1.77
NM_001234-"caveolin 3 (CAV3), transcript variant 2"	1.77
NM_021913-Tyrosine-protein kinase receptor UFO	1.77
NM_138722-"BCL2-like 14 (apoptosis facilitator) (BCL2L14), transcript variant 1"	1.77
NM_021114-Serine protease inhibitor Kazal-type 2	1.77
NM_003929-"RAB7, member RAS oncogene family-like 1 (RAB7L1)"	1.77
NM_001017431-Putative RNA-binding protein 3	1.77
NM_013375-activator of basal transcription 1 (ABT1)	1.77
NM_001008660-"phosphatidylinositol binding clathrin assembly protein (PICALM), transcript variant 2"	1.77
BC000091-ATG7 autophagy related 7 homolog (S. cerevisiae) (ATG7)	1.77
NM_006217-"serpin peptidase inhibitor, clade I (pancpin), member 2 (SERPINI2)"	1.77
BC032462-vacuolar protein sorting 29 homolog (S. cerevisiae) (VPS29)	1.77
BC020620-"nitrilase family, member 2 (NIT2)"	1.77
NM_014009-forkhead box P3 (FOXP3)	1.77
BC000190-"zinc finger, C3HC-type containing 1 (ZC3HC1)"	1.77
NM_032926-"transcription elongation factor A (SII)-like 3 (TCEAL3), transcript variant 2"	1.77
BC005155-Rho guanine nucleotide exchange factor 1	1.77
NM_007240-dual specificity phosphatase 12 (DUSP12)	1.77
NM_006333-Nuclear nucleic acid-binding protein C1D	1.77
NM_207316-Transmembrane protein 207	1.77
NM_173468-"MOB1, Mps One Binder kinase activator-like 1A (yeast) (MOBKL1A)"	1.77
NM_005669-Receptor expression-enhancing protein 5	1.77
NM_152362-"tumor necrosis factor, alpha-induced protein 8-like 1 (TNFAIP8L1)"	1.77
XM_498434-"hypothetical protein MGC16075, mRNA (cDNA clone MGC:16075 IMAGE:3616854), complete cds"	1.77
BC029652-allantoicase (ALLC)	1.77
XM_373630-PREDICTED: Homo sapiens hypothetical protein LOC145842 (LOC145842)	1.77
NM_003503-Cell division cycle 7-related protein kinase	1.77
NM_014044-Protein unc-50 homolog	1.77
NM_005432-"X-ray repair complementing defective repair in Chinese hamster cells 3 (XRCC3), transcript variant 2"	1.77
NM_005697-secretory carrier membrane protein 2 (SCAMP2)	1.77
BC062336-"Immunoglobulin heavy constant gamma 1 (G1m marker), mRNA (cDNA clone MGC:71315 IMAGE:6300554), complete cds"	1.77
NM_003374-voltage-dependent anion channel 1 (VDAC1)	1.77
NM_005313-"protein disulfide isomerase family A, member 3 (PDIA3)"	1.77
BC033025-phosphatidic acid phosphatase type 2 domain containing 1B (PPAPDC1B)	1.77
NM_000149-Galactoside 3(4)-L-fucosyltransferase	1.77
BC020233-"cDNA clone MGC:31936 IMAGE:4765518, complete cds"	1.77
NM_078470-"COX15 homolog, cytochrome c oxidase assembly protein (yeast) (COX15), nuclear gene encoding mitochondrial protein, transcript variant 1"	1.77
NM_145041-transmembrane protein 106A (TMEM106A)	1.77
BC011916-chromosome 10 open reading frame 65 (C10orf65)	1.77
NM_194358-"ring finger protein 41 (RNF41), transcript variant 2"	1.77
BC014451-"protein C receptor, endothelial (EPCR) (PROCR)"	1.77
BC016789-glycine-N-acyltransferase-like 2 (GLYATL2)	1.77
BC100879-Gamma-crystallin N	1.77
BC015754-Ca2+-dependent secretion activator (CADPS)	1.77
BC053617-B-cell CLL/lymphoma 10 (BCL10)	1.77
NM_006401-"acidic (leucine-rich) nuclear phosphoprotein 32 family, member B (ANP32B)"	1.77
NM_153332-three prime histone mRNA exonuclease 1 (THEX1)	1.77
NM_001838-"Chemokine (C-C motif) receptor 7 (CCR7), mRNA"	1.77
NM_007161-"Leukocyte specific transcript 1 (LST1), transcript variant 1, mRNA"	1.77
NM_002164-"indoleamine-pyrrole 2,3 dioxygenase (INDO)"	1.77
BC032662-polymerase (DNA directed) iota (POLI)	1.77
BC099907-General transcription factor II-I	1.77
NM_181287-"CKLF-like MARVEL transmembrane domain containing 1 (CMTM1), transcript variant 8, mRNA"	1.77
NM_198256-"E2F transcription factor 6 (E2F6), transcript variant b, mRNA"	1.77
NM_001003675-"Chromosome 18 open reading frame 1 (C18orf1), transcript variant c2, mRNA"	1.77
Fibronectin_Native-"Fibronectin Human Protein, Nati-Ve"	1.77
BC036123-stromal membrane-associated protein 1 (SMAP1)	1.76
NM_004881-"tumor protein p53 inducible protein 3 (TP53I3), transcript variant 1"	1.76
BC002863-chromosome 9 open reading frame 156 (C9orf156)	1.76
BC005259-X-ray repair complementing defective repair in Chinese hamster cells 4 (XRCC4)	1.76
NM_014547-Tropomodulin-3	1.76
NM_000402-Glucose-6-phosphate 1-dehydrogenase	1.76
NM_002512-"non-metastatic cells 2, protein (NM23B) expressed in (NME2), transcript variant 1"	1.76
BC002374-karyopherin alpha 1 (importin alpha 5) (KPNA1)	1.76
BC022893-potassium channel tetramerisation domain containing 6 (KCTD6)	1.76
NM_148179-"chromosome 9 open reading frame 23 (C9orf23), transcript variant 2"	1.76
NM_022156-dihydrouridine synthase 1-like (S. cerevisiae) (DUS1L)	1.76
PM_2132-myeloperoxidase_Sigma	1.76
NM_001759-cyclin D2 (CCND2)	1.76
NM_002402-"mesoderm specific transcript homolog (mouse) (MEST), transcript variant 1"	1.76
BC002526-heat shock 70kDa protein 4 (HSPA4)	1.76
NM_005659-"ubiquitin fusion degradation 1 like (yeast) (UFD1L), transcript variant 1, mRNA."	1.76
NM_023936-"mitochondrial ribosomal protein S34 (MRPS34), nuclear gene encoding mitochondrial protein"	1.76
NM_001783-B-cell antigen receptor complex-associated protein alpha-chain	1.76
NM_030754-"serum amyloid A2, mRNA (cDNA clone MGC:23693 IMAGE:4767650), complete cds"	1.76
NM_000905-neuropeptide Y (NPY)	1.76
NM_016040-transmembrane emp24 protein transport domain containing 5 (TMED5)	1.76
BC013161-receptor (chemosensory) transporter protein 4 (RTP4)	1.76
BC047455-DEAD (Asp-Glu-Ala-Asp) box polypeptide 4 (DDX4)	1.76
BC018060-Ras-like without CAAX 2 (RIT2)	1.76
BC098393-"Jagged 1 (Alagille syndrome), mRNA (cDNA clone MGC:104644 IMAGE:30528888), complete cds"	1.76
NM_005710-"polyglutamine binding protein 1 (PQBP1), transcript variant 1"	1.76
NM_002575-Plasminogen activator inhibitor 2	1.76
NM_019092-Protein FAM63B	1.76
NM_004853-syntaxin 8 (STX8)	1.76
NM_006698-bladder cancer associated protein (BLCAP)	1.76
BC032325-thioredoxin domain containing 10 (TXNDC10)	1.76
NM_153750-chromosome 21 open reading frame 81 (C21orf81)	1.76
NM_001001482-"Ubiquitin-conjugating enzyme E2W (putative) (UBE2W), transcript variant 3, mRNA"	1.76
BC053371-"Ribosomal protein S27a, mRNA (cDNA clone MGC:61435 IMAGE:5531043), complete cds"	1.76
NM_145286-stomatin (EPB72)-like 3 (STOML3)	1.76
BC024939-ganglioside-induced differentiation-associated protein 1 (GDAP1)	1.76
BC032003-"serine peptidase inhibitor, Kazal type 6 (SPINK6)"	1.76
BC011940-"cDNA clone IMAGE:4329532, partial cds"	1.76
NM_177435-"peroxisome proliferative activated receptor, delta (PPARD), transcript variant 2"	1.76
BC048965-"Chromosome 5 open reading frame 5, mRNA (cDNA clone MGC:57159 IMAGE:5265611), complete cds"	1.76
NM_018638-Ethanolamine kinase 1	1.76
BC041590-bromodomain containing 9 (BRD9)	1.76
BC010128-transmembrane protein 100 (TMEM100)	1.76
BC004174-Serine/threonine-protein kinase Nek6	1.76
NM_015679-TruB pseudouridine (psi) synthase homolog 2 (E. coli) (TRUB2)	1.76
NM_014288-Centromere protein R	1.76
NM_005620-S100 calcium binding protein A11 (S100A11)	1.76
NM_004699-"family with sequence similarity 50, member A (FAM50A)"	1.76
NM_002371-"Mal, T-cell differentiation protein (MAL), transcript variant a, mRNA"	1.76
NM_014747-regulating synaptic membrane exocytosis 3 (RIMS3)	1.76
BC013171-"cDNA clone IMAGE:4344401, **** WARNING: chimeric clone ****"	1.76
NM_001031849-"Mannan-binding lectin serine peptidase 1 (C4/C2 activating component of Ra-reactive factor) (MASP1), transcript variant 3, mRNA"	1.76
BC021680-similar to AVLV472 (MGC23985)	1.76
NM_198590-"Basigin (OK blood group) (BSG), transcript variant 3, mRNA"	1.76
BC025714-Serine/threonine-protein phosphatase 2B catalytic subunit alpha isoform	1.76
NM_001154-annexin A5 (ANXA5)	1.76
NM_024776-Tyrosine-protein kinase SgK269	1.76
BC012131-chromosome 14 open reading frame 149 (C14orf149)	1.76
NM_032735-"bestrophin 3 (BEST3), transcript variant 1"	1.76
BC100766-Glycoprotein Xg	1.76
NM_152377-chromosome 1 open reading frame 87 (C1orf87)	1.76
BC050718-polymerase (DNA directed) kappa (POLK)	1.76
BC005889-pelota homolog (Drosophila) (PELO)	1.76
ENST00000372698-"Dual specificity phosphatase 13 (DUSP13), transcript variant 5, mRNA"	1.76
BC069089-"Taste receptor, type 2, member 10, mRNA (cDNA clone MGC:95364 IMAGE:7216903), complete cds"	1.76
NM_199191-"brain and reproductive organ-expressed (TNFRSF1A modulator) (BRE), transcript variant 3"	1.76
BC027476-"CCR4-NOT transcription complex, subunit 6, mRNA (cDNA clone IMAGE:5000764), complete cds."	1.76
NM_016169-"Suppressor of fused homolog (Drosophila) (SUFU), mRNA"	1.76
NM_002451-"methylthioadenosine phosphorylase (MTAP), mRNA."	1.75
BC008069-SH3 and cysteine rich domain 3 (STAC3)	1.75
NM_001008535-A-kinase anchor protein 14	1.75
BC036364-BH3 interacting domain death agonist (BID)	1.75
BC020713-"serpin peptidase inhibitor, clade B (ovalbumin), member 5 (SERPINB5)"	1.75
NM_001106-Activin receptor type-2B	1.75
NM_007277-exocyst complex component 3 (EXOC3)	1.75
BC021263-"RAB24, member RAS oncogene family (RAB24)"	1.75
NM_033105-"DnaJ (Hsp40) homolog, subfamily C, member 5 beta (DNAJC5B)"	1.75
BC080557-"Immunoglobulin heavy constant gamma 1 (G1m marker), mRNA (cDNA clone MGC:99684 IMAGE:6302293), complete cds"	1.75
BC029526-acyl-Coenzyme A binding domain containing 7 (ACBD7)	1.75
NM_003943-starch binding domain 1 (STBD1)	1.75
NM_205837-"Leukocyte specific transcript 1 (LST1), transcript variant 2, mRNA"	1.75
BC002553-Aldehyde dehydrogenase family 3 member B1	1.75
NM_206833-cortexin 1 (CTXN1)	1.75
NM_018154-Histone chaperone ASF1B	1.75
NM_147204-"transient receptor potential cation channel, subfamily V, member 4 (TRPV4), transcript variant 2"	1.75
NM_001018061-UPF0544 protein C5orf45 [Source:UniProtKB/Swiss-Prot;Acc:Q6NTE8]	1.75
NM_174923-coiled-coil domain containing 107 (CCDC107)	1.75
BC056409-cisplatin resistance-associated overexpressed protein (CROP)	1.75
BC070361-"Immunoglobulin kappa constant, mRNA (cDNA clone MGC:88369 IMAGE:30352586), complete cds"	1.75
BC018029-6-pyruvoyl tetrahydrobiopterin synthase	1.75
NM_144563-ribose 5-phosphate isomerase A (ribose 5-phosphate epimerase) (RPIA)	1.75
BC010850-HEAT repeat containing 2 (HEATR2)	1.75
BC006252-"solute carrier family 6 (neurotransmitter transporter, taurine), member 6 (SLC6A6)"	1.75
NM_004755-"ribosomal protein S6 kinase, 90kDa, polypeptide 5 (RPS6KA5), transcript variant 1"	1.75
BC017702-"zinc finger, DHHC-type containing 7 (ZDHHC7)"	1.75
NM_138793-calcium activated nucleotidase 1 (CANT1)	1.75
BC031966-hypothetical LOC402573 (LOC402573)	1.75
BC008958-"KDEL (Lys-Asp-Glu-Leu) endoplasmic reticulum protein retention receptor 1, mRNA (cDNA clone MGC:4023 IMAGE:3009767), complete cds"	1.75
BC024267-TNF receptor-associated factor 7 (TRAF7)	1.75
NM_138355-secernin 2 (SCRN2)	1.75
BC031044-"DnaJ (Hsp40) homolog, subfamily A, member 4 (DNAJA4)"	1.75
NM_001902-"cystathionase (cystathionine gamma-lyase) (CTH), transcript variant 1"	1.75
BC002832-"butyrophilin, subfamily 3, member A2 (BTN3A2)"	1.75
BC053508-ADP-ribosylation factor-like 6 interacting protein 2 (ARL6IP2)	1.75
NM_012395-Serine/threonine-protein kinase PFTAIRE-1	1.75
BC007206-Src homology 2 domain containing transforming protein D (SHD)	1.75
NM_138812-DPY30 domain containing 1 (DYDC1)	1.75
NM_002629-phosphoglycerate mutase 1 (brain) (PGAM1)	1.75
NM_004090-dual specificity phosphatase 3 (vaccinia virus phosphatase VH1-related) (DUSP3)	1.75
NM_032731-thioredoxin domain containing 17 (TXNDC17)	1.75
BC050616-tumor suppressing subtransferable candidate 4 (TSSC4)	1.75
BC010662-leucine rich repeat (in FLII) interacting protein 1 (LRRFIP1)	1.75
NM_021255-pellino homolog 2 (Drosophila) (PELI2)	1.75
NM_020944-"glucosidase, beta (bile acid) 2 (GBA2)"	1.75
NM_013269-"C-type lectin superfamily 2, member D (CLEC2D), transcript variant 1, mRNA"	1.75
NM_173060-Calpastatin	1.75
BC012620-golgi SNAP receptor complex member 1 (GOSR1)	1.75
NM_001005732-"Chromosome 21 open reading frame 34 (C21orf34), transcript variant 1, mRNA"	1.75
NM_006340-Brain-specific angiogenesis inhibitor 1-associated protein 2	1.75
BC007681-Ras-related protein Rab-26	1.75
NM_000262-"N-acetylgalactosaminidase, alpha- (NAGA)"	1.75
NP_002328-LRPAP1 / A2MRAP Protein (His Tag)	1.75
BC017570-chromosome 9 open reading frame 78 (C9orf78)	1.75
NM_000459-Angiopoietin-1 receptor	1.75
BC071659-"HLA class II histocompatibility antigen, DR alpha chain"	1.75
BC026060-"calcium/calmodulin-dependent protein kinase kinase 2, beta (CAMKK2)"	1.75
NM_212461-"protein kinase, AMP-activated, gamma 1 non-catalytic subunit (PRKAG1), transcript variant 2"	1.75
NM_170693-"serum/glucocorticoid regulated kinase 2 (SGK2), transcript variant 1"	1.75
NM_001005849-"SMT3 suppressor of mif two 3 homolog 2 (yeast) (SUMO2), transcript variant 2, mRNA"	1.75
BC095485-MAGUK p55 subfamily member 5	1.75
NM_032520-N-acetylglucosamine-1-phosphotransferase subunit gamma	1.75
NM_030920-"acidic (leucine-rich) nuclear phosphoprotein 32 family, member E (ANP32E)"	1.75
BC018906-"B-cell linker, mRNA (cDNA clone MGC:10542 IMAGE:4053894), complete cds"	1.75
NM_024915-grainyhead-like 2 (Drosophila) (GRHL2)	1.75
NM_005675-DiGeorge syndrome critical region gene 6 (DGCR6)	1.75
NM_003561-"phospholipase A2, group X (PLA2G10)"	1.75
NM_002046-glyceraldehyde-3-phosphate dehydrogenase (GAPDH)	1.74
BC096272-"HIV-1 Rev binding protein, mRNA (cDNA clone MGC:116938 IMAGE:40006445), complete cds"	1.74
NM_018945-phosphodiesterase 7B (PDE7B)	1.74
NM_001006667-Tachykinin-3	1.74
NM_152338-zymogen granule protein 16 (ZG16)	1.74
NM_012279-zinc finger protein 346 (ZNF346)	1.74
BC071563-UPF0667 protein C1orf55	1.74
NM_024837-"ATPase, Class I, type 8B, member 4 (ATP8B4), mRNA"	1.74
BC031520-MLF1 interacting protein (MLF1IP)	1.74
BC005065-ELKS/RAB6-interacting/CAST family member 1 (ERC1)	1.74
NM_016207-"cleavage and polyadenylation specific factor 3, 73kDa (CPSF3)"	1.74
BC005056-Williams Beuren syndrome chromosome region 18 (WBSCR18)	1.74
NM_006428-"mitochondrial ribosomal protein L28 (MRPL28), nuclear gene encoding mitochondrial protein"	1.74
NM_014465-Sulfotransferase family cytosolic 1B member 1	1.74
NM_015634-KIF1-binding protein	1.74
NM_138415-PHD finger protein 21B (PHF21B)	1.74
NM_138408-"general transcription factor IIIC, polypeptide 6, alpha 35kDa (GTF3C6)"	1.74
BC031551-T cell receptor alpha locus (TRA@)	1.74
NM_032490-chromosome 14 open reading frame 142 (C14orf142)	1.74
BC034483-heat shock 70kDa protein 1-like (HSPA1L)	1.74
NM_006597-"heat shock 70kDa protein 8 (HSPA8), transcript variant 1"	1.74
NM_058179-"phosphoserine aminotransferase 1 (PSAT1), transcript variant 1"	1.74
NM_033307-Caspase-4	1.74
BC005902-biliverdin reductase A (BLVRA)	1.74
BC034142-immunoglobulin kappa variable 1-5 (IGKV1-5)	1.74
NM_005605-"protein phosphatase 3 (formerly 2B), catalytic subunit, gamma isoform (PPP3CC)"	1.74
BC009253-"ATP-binding cassette, sub-family F (GCN20), member 3 (ABCF3)"	1.74
BC012981-ankyrin repeat and sterile alpha motif domain containing 6 (ANKS6)	1.74
NM_005239-v-ets erythroblastosis virus E26 oncogene homolog 2 (avian) (ETS2)	1.74
NM_014551-"non-SMC condensin II complex, subunit H2 (NCAPH2), transcript variant 1"	1.74
BC008407-tropomyosin 3 (TPM3)	1.74
NM_007233-TP53 activated protein 1 (TP53AP1)	1.74
NM_015918-"processing of precursor 5, ribonuclease P/MRP subunit (S. cerevisiae) (POP5), transcript variant 1"	1.74
NM_000764-"cytochrome P450, family 2, subfamily A, polypeptide 7 (CYP2A7), transcript variant 1"	1.74
BC066287-"Interleukin 9, mRNA (cDNA clone MGC:79415 IMAGE:6971721), complete cds"	1.74
NM_001625-"adenylate kinase 2 (AK2), transcript variant AK2A"	1.74
anti-hu-IgE-anti-hu IgE	1.74
NM_002652-prolactin-induced protein (PIP)	1.74
BC001511-Exocyst complex component 3	1.74
NM_000137-fumarylacetoacetate hydrolase (fumarylacetoacetase) (FAH)	1.74
BC037863-"solute carrier family 24 (sodium/potassium/calcium exchanger), member 4, mRNA (cDNA clone IMAGE:5272777), complete cds."	1.74
NM_013347-"replication protein A4, 34kDa (RPA4)"	1.74
NM_015364-lymphocyte antigen 96 (LY96)	1.74
BC001494-WD repeat domain 57 (U5 snRNP specific) (WDR57)	1.74
BC000331-"proteasome (prosome, macropain) subunit, beta type, 4 (PSMB4)"	1.74
BC003065-Cell division protein kinase 2	1.74
BC008435-peroxiredoxin 3 (PRDX3)	1.74
BC034702-"peroxisomal D3,D2-enoyl-CoA isomerase (PECI)"	1.74
NM_000590-interleukin 9 (IL9)	1.74
BC000651-"solute carrier family 1 (glutamate transporter), member 7 (SLC1A7)"	1.74
NM_033259-calcium/calmodulin-dependent protein kinase II inhibitor 2 (CAMK2N2)	1.74
BC011550-RNA methyltransferase-like protein 1	1.74
NM_173822-"family with sequence similarity 126, member B (FAM126B)"	1.74
NM_207283-"AAA1 protein (AAA1), transcript variant IX"	1.74
NM_030815-p53 and DNA damage regulated 1 (PDRG1)	1.74
BC067523-Collagenase 3	1.74
NM_144594-"family with sequence similarity 112, member B (FAM112B)"	1.73
NM_024060-"AHNAK nucleoprotein (AHNAK), transcript variant 2"	1.73
BC001555-peptidylprolyl isomerase G (cyclophilin G) (PPIG)	1.73
NM_198243-"ankyrin repeat and SOCS box-containing 7 (ASB7), transcript variant 2"	1.73
BC022407-SH2 domain containing 1B (SH2D1B)	1.73
NM_006460-hexamethylene bis-acetamide inducible 1 (HEXIM1)	1.73
NM_018370-Damage-regulated autophagy modulator	1.73
NM_022755-"inositol 1,3,4,5,6-pentakisphosphate 2-kinase (IPPK)"	1.73
NM_058170-olfactomedin 3 (OLFM3)	1.73
NM_012244-Large neutral amino acids transporter small subunit 2	1.73
NM_019103-"zinc finger, matrin type 5 (ZMAT5), transcript variant 1"	1.73
NM_002732-"protein kinase, cAMP-dependent, catalytic, gamma (PRKACG)"	1.73
NM_001983-"excision repair cross-complementing rodent repair deficiency, complementation group 1 (includes overlapping antisense sequence) (ERCC1), transcript variant 2"	1.73
BC100813-Putative T-complex protein 1 subunit theta-like 2	1.73
NM_000790-Aromatic-L-amino-acid decarboxylase	1.73
NM_178813-"A kinase (PRKA) anchor protein 14 (AKAP14), transcript variant 1"	1.73
BC033871-tripartite motif-containing 74 (TRIM74)	1.73
BC095453-"Tryptophanyl-tRNA synthetase, cytoplasmic"	1.73
NM_014221-"mature T-cell proliferation 1 (MTCP1), nuclear gene encoding mitochondrial protein, transcript variant B1"	1.73
NM_024610-HSPB (heat shock 27kDa) associated protein 1 (HSPBAP1)	1.73
BC020596-"cytochrome P450, family 2, subfamily C, polypeptide 8 (CYP2C8)"	1.73
NM_003831-RIO kinase 3 (yeast) (RIOK3)	1.73
BC066340-Biogenesis of lysosome-related organelles complex 1 subunit 1	1.73
NM_015680-chromosome 2 open reading frame 24 (C2orf24)	1.73
NM_015878-"antizyme inhibitor 1 (AZIN1), transcript variant 1"	1.73
BC010852-Aflatoxin B1 aldehyde reductase member 2	1.73
BC004106-mediator complex subunit 6 (MED6)	1.73
NM_014326-Death-associated protein kinase 2	1.73
BC005033-"actinin, alpha 4 (ACTN4)"	1.73
NM_001040633-"protein kinase, AMP-activated, gamma 2 non-catalytic subunit (PRKAG2), transcript variant c, mRNA."	1.73
NM_024047-"nudix (nucleoside diphosphate linked moiety X)-type motif 9 (NUDT9), transcript variant 1"	1.73
BC014323-B-cell receptor-associated protein 31 (BCAP31)	1.73
NM_016025-"methyltransferase like 9 (METTL9), transcript variant 1"	1.73
NM_180976-"protein phosphatase 2, regulatory subunit B', delta isoform (PPP2R5D), transcript variant 2"	1.73
BC062663-ADAM metallopeptidase domain 33 (ADAM33)	1.73
NM_173519-retinaldehyde binding protein 1-like 1 (RLBP1L1)	1.73
NM_015464-sclerostin domain containing 1 (SOSTDC1)	1.73
BC002954-UDP-glucose pyrophosphorylase 2 (UGP2)	1.73
NM_145269-Protein FAM92A1	1.73
NM_013978-"BCL2/adenovirus E1B 19kDa interacting protein 1 (BNIP1), transcript variant BNIP1-a, mRNA"	1.73
BC053351-distal-less homeobox 1 (DLX1)	1.73
BC012535-"LPS-responsive vesicle trafficking, beach and anchor containing (LRBA)"	1.73
NM_024567-homeobox containing 1 (HMBOX1)	1.73
NM_014475-"Trans-1,2-dihydrobenzene-1,2-diol dehydrogenase"	1.73
BC073782-"cDNA clone MGC:88796 IMAGE:6295732, complete cds"	1.73
NM_001024631-Ataxin-3	1.73
BC025781-signal peptide peptidase 3 (UNQ1887)	1.73
BC027951-Cas scaffolding protein family member 4	1.73
BC009779-outer dense fiber of sperm tails 2-like (ODF2L)	1.73
NM_014891-PDGFA associated protein 1 (PDAP1)	1.73
BC008912-"family with sequence similarity 3, member A (FAM3A)"	1.73
NM_016940-RWD domain containing 2B (RWDD2B)	1.73
NM_198489-coiled-coil domain containing 84 (CCDC84)	1.73
NM_006870-"destrin (actin depolymerizing factor) (DSTN), transcript variant 1"	1.73
BC006233-ketohexokinase (fructokinase) (KHK)	1.73
BC027617-"poly(A) binding protein, cytoplasmic 3 (PABPC3)"	1.73
NM_053030-"myosin, light polypeptide kinase (MYLK), transcript variant 5"	1.73
BC035143-Tigger transposable element-derived protein 1	1.73
BC010172-Protein FAM41C-like	1.73
BC011739-"apolipoprotein B mRNA editing enzyme, catalytic polypeptide-like 3C (APOBEC3C)"	1.72
NM_031436-"aldo-keto reductase family 1, member C-like 2 (AKR1CL2)"	1.72
NM_005032-plastin 3 (T isoform) (PLS3)	1.72
XM_374177-PREDICTED: Homo sapiens hypothetical LOC389415 (LOC389415)	1.72
NM_006303-JTV1 gene (JTV1)	1.72
NM_004445-Ephrin type-B receptor 6	1.72
BC035911-DEAD (Asp-Glu-Ala-Asp) box polypeptide 55 (DDX55)	1.72
NM_024033-chromosome 7 open reading frame 49 (C7orf49)	1.72
BC034401-"cDNA clone IMAGE:5172086, partial cds"	1.72
NM_001004299-FLJ43980 protein (FLJ43980)	1.72
NM_153764-"potassium inwardly-rectifying channel, subfamily J, member 1 (KCNJ1), transcript variant rom-k2"	1.72
BC021120-RNA binding motif protein 4 (RBM4)	1.72
BC032747-Melanoregulin	1.72
NM_001674-"activating transcription factor 3 (ATF3), transcript variant 1"	1.72
BC007991-chromosome 15 open reading frame 44 (C15orf44)	1.72
BC112433-"Chromosome 3 open reading frame 35 (C3orf35), transcript variant F, mRNA"	1.72
BC008042-Tumor necrosis factor ligand superfamily member 13	1.72
NM_180981-"Mitochondrial ribosomal protein L52 (MRPL52), nuclear gene encoding mitochondrial protein, transcript variant 2, mRNA"	1.72
BC037333-"guanine nucleotide binding protein (G protein), alpha z polypeptide (GNAZ)"	1.72
NM_139274-"Acetyl-coenzyme A synthetase, cytoplasmic"	1.72
NM_014468-VENT homeobox homolog (Xenopus laevis) (VENTX)	1.72
NM_000588-"interleukin 3 (colony-stimulating factor, multiple) (IL3)"	1.72
NM_152322-"BTB (POZ) domain containing 11 (BTBD11), transcript variant 1"	1.72
BC022379-"solute carrier family 22 (organic anion/cation transporter), member 9 (SLC22A9)"	1.72
NM_178539-Protein FAM19A2	1.72
NM_032117-Meiotic nuclear division protein 1 homolog	1.72
NM_022085-"thioredoxin domain containing 5 (TXNDC5), transcript variant 2"	1.72
BC030957-"ankyrin 1, erythrocytic (ANK1)"	1.72
BC062701-"aquaporin 7, mRNA (cDNA clone MGC:71981 IMAGE:30324263), complete cds"	1.72
NM_003002-"succinate dehydrogenase complex, subunit D, integral membrane protein (SDHD), nuclear gene encoding mitochondrial protein"	1.72
BC093097-"Immunoglobulin kappa constant, mRNA (cDNA clone MGC:111577 IMAGE:30354133), complete cds"	1.72
BC008051-"cDNA clone IMAGE:3638747, partial cds"	1.72
NM_138289-actin-related protein T1 (ACTRT1)	1.72
BC040197-"FBJ murine osteosarcoma viral oncogene homolog B, mRNA (cDNA clone MGC:42291 IMAGE:4816584), complete cds"	1.72
NM_001009614-"SPANX-N1 protein (SPANX-N1), mRNA"	1.72
NM_007108-"transcription elongation factor B (SIII), polypeptide 2 (18kDa, elongin B) (TCEB2), transcript variant 1"	1.72
BC069677-Regulator of G-protein signaling 8	1.72
NM_080823-src-related kinase lacking C-terminal regulatory tyrosine and N-terminal myristylation sites (SRMS)	1.72
BC047666-N-acetyltransferase 1 (arylamine N-acetyltransferase) (NAT1)	1.72
BC072669-"Immunoglobulin kappa constant, mRNA (cDNA clone MGC:88048 IMAGE:5589037), complete cds"	1.72
BC053984-immunoglobulin heavy variable 4-31 (IGHV4-31)	1.72
BC030642-Parkin coregulated gene protein	1.72
BC023288-"solute carrier family 10 (sodium/bile acid cotransporter family), member 7 (SLC10A7)"	1.72
NM_206824-"vitamin K epoxide reductase complex, subunit 1 (VKORC1), transcript variant 2"	1.72
BC008748-protein-L-isoaspartate (D-aspartate) O-methyltransferase (PCMT1)	1.72
BC072419-Ig gamma-1 chain C region	1.72
NM_001002256-"ATP synthase lipid-binding protein, mitochondrial"	1.72
NM_181533-"abhydrolase domain containing 12B (ABHD12B), transcript variant 2"	1.72
NM_004935-cyclin-dependent kinase 5 (CDK5) and p25: CDK5 and p25 sequences are seperated by -- (in protein list file).	1.72
NM_006332-"interferon, gamma-inducible protein 30 (IFI30)"	1.72
NM_139010-"hemochromatosis (HFE), transcript variant 10"	1.72
BC067301-AT-rich interactive domain-containing protein 5A	1.72
NM_001961-eukaryotic translation elongation factor 2 (EEF2)	1.72
NM_006166-"nuclear transcription factor Y, beta (NFYB)"	1.72
NM_004503-"homeobox C6 (HOXC6), transcript variant 1"	1.72
NM_006995-"butyrophilin, subfamily 2, member A2 (BTN2A2), transcript variant 1"	1.72
BC012609-"serpin peptidase inhibitor, clade B (ovalbumin), member 2 (SERPINB2)"	1.72
BC004205-"Sprouty homolog 2 (Drosophila), mRNA (cDNA clone MGC:4026 IMAGE:3533337), complete cds"	1.72
NM_052872-"Interleukin 17F (IL17F), mRNA"	1.72
BC030210-"CD79b molecule, immunoglobulin-associated beta (CD79B)"	1.72
NM_016101-nuclear import 7 homolog (S. cerevisiae) (NIP7)	1.72
BC090049-Mesoderm-specific transcript homolog protein	1.72
NM_000107-"damage-specific DNA binding protein 2, 48kDa (DDB2)"	1.72
NM_003666-basic leucine zipper nuclear factor 1 (JEM-1) (BLZF1)	1.72
NM_002796-"proteasome (prosome, macropain) subunit, beta type, 4 (PSMB4)"	1.72
NM_006144-"granzyme A (granzyme 1, cytotoxic T-lymphocyte-associated serine esterase 3) (GZMA)"	1.72
BC014924-kinesin family member 2C (KIF2C)	1.72
NP_054862-PD-L1 Protein	1.72
NM_002233-"Potassium voltage-gated channel, shaker-related subfamily, member 4 (KCNA4), mRNA"	1.72
BC015614-Regulator of G-protein signaling 20	1.72
NM_005338-huntingtin interacting protein 1 (HIP1)	1.72
BC042482-potassium channel tetramerisation domain containing 7 (KCTD7)	1.72
NM_022308-"Islet cell autoantigen 1, 69kDa (ICA1), transcript variant 3, mRNA"	1.72
NM_005617-"ribosomal protein S14 (RPS14), transcript variant 3"	1.72
NM_031227-"chromosome 20 open reading frame 18 (C20orf18), transcript variant 4"	1.72
NM_201592-"glycoprotein M6A (GPM6A), transcript variant 3"	1.72
BC027178-PRP40 pre-mRNA processing factor 40 homolog A (S. cerevisiae) (PRPF40A)	1.72
NM_152594-"Sprouty-related, EVH1 domain containing 1 (SPRED1), mRNA"	1.71
NM_004966-"heterogeneous nuclear ribonucleoprotein F (HNRPF), transcript variant 3"	1.71
NM_005125-Copper chaperone for superoxide dismutase	1.71
NM_002192-"Inhibin, beta A (activin A, activin AB alpha polypeptide) (INHBA), mRNA"	1.71
NM_138413-chromosome 10 open reading frame 65 (C10orf65)	1.71
BC069675-"Motilin, mRNA (cDNA clone MGC:97389 IMAGE:7262661), complete cds"	1.71
NM_000317-6-pyruvoyltetrahydropterin synthase (PTS)	1.71
NM_002740-"protein kinase C, iota (PRKCI)"	1.71
NM_003256-TIMP metallopeptidase inhibitor 4 (TIMP4)	1.71
BC011562-SP100 nuclear antigen (SP100)	1.71
BC020942-transmembrane protein 140 (TMEM140)	1.71
BC000942-tetratricopeptide repeat domain 1 (TTC1)	1.71
BC033818-V-set and transmembrane domain containing 2 like (C20orf102)	1.71
BC005272-"Matrix Gla protein, mRNA (cDNA clone MGC:12316 IMAGE:3930143), complete cds"	1.71
NM_001175-Rho GDP dissociation inhibitor (GDI) beta (ARHGDIB)	1.71
NM_005817-Mannose-6-phosphate receptor-binding protein 1	1.71
NM_025222-"Hypothetical protein PRO2730 (PRO2730), mRNA"	1.71
NM_021130-peptidylprolyl isomerase A (cyclophilin A) (PPIA)	1.71
NM_001239-cyclin H (CCNH)	1.71
NM_170672-RAS guanyl releasing protein 3 (calcium and DAG-regulated) (RASGRP3)	1.71
BC047901-"actinin, alpha 2 (ACTN2)"	1.71
NM_003798-Alpha-catulin	1.71
BC030665-Sulfotransferase 4A1	1.71
NM_152420-chromosome 9 open reading frame 41 (C9orf41)	1.71
NM_003785-"P antigen family, member 1 (prostate associated) (PAGE1)"	1.71
BC029609-hypothetical LOC554206	1.71
NM_005038-peptidylprolyl isomerase D (cyclophilin D) (PPID)	1.71
NM_173825-Rab-like protein 3	1.71
NM_001003841-"Solute carrier family 6 (neutral amino acid transporter), member 19 (SLC6A19), mRNA"	1.71
NM_004990-methionyl-tRNA synthetase (MARS)	1.71
BC013988-chromosome 11 open reading frame 49 (C11orf49)	1.71
NM_033256-"protein phosphatase 1, regulatory (inhibitor) subunit 14A (PPP1R14A)"	1.71
NM_032037-testis-specific serine kinase 6 (TSSK6)	1.71
BC073793-"cDNA clone MGC:88813 IMAGE:6302307, complete cds"	1.71
BC001610-zinc finger protein 765 (ZNF765)	1.71
NM_001744-calcium/calmodulin-dependent protein kinase IV (CAMK4)	1.71
NM_005621-S100 calcium binding protein A12 (S100A12)	1.71
BC021253-chromosome 9 open reading frame 58 (C9orf58)	1.71
XM_290936-Kinesin-like protein KIF26B	1.71
NM_053056-G1/S-specific cyclin-D1	1.71
BC020517-sideroflexin 1 (SFXN1)	1.71
BC078670-"Immunoglobulin heavy constant gamma 1 (G1m marker), mRNA (cDNA clone MGC:88797 IMAGE:6295788), complete cds"	1.71
NM_005182-"carbonic anhydrase VII (CA7), transcript variant 1"	1.71
BC044580-KIAA0391 (KIAA0391)	1.71
BC002755-MAP kinase-interacting serine/threonine-protein kinase 1	1.71
NM_024312-"N-acetylglucosamine-1-phosphate transferase, alpha and beta subunits (GNPTAB)"	1.71
BC032454-serologically defined colon cancer antigen 8 (SDCCAG8)	1.71
NM_014616-"ATPase, Class VI, type 11B (ATP11B), mRNA"	1.71
NM_005417-"v-src sarcoma (Schmidt-Ruppin A-2) viral oncogene homolog (avian) (SRC), transcript variant 1"	1.71
BC017956-"phospholipase A2, group IVC (cytosolic, calcium-independent) (PLA2G4C)"	1.71
BC012926-EPS8-like 3 (EPS8L3)	1.71
NM_080652-transmembrane protein 41A (TMEM41A)	1.71
NM_015895-"geminin, DNA replication inhibitor (GMNN)"	1.71
NM_031472-"tRNA phosphotransferase 1 (TRPT1), transcript variant 2"	1.71
BC064518-"CD40 molecule, TNF receptor superfamily member 5 (CD40)"	1.71
BC028675-Protein FAM125B	1.71
NM_017431-"protein kinase, AMP-activated, gamma 3 non-catalytic subunit (PRKAG3)"	1.71
BC035321-"Melanoma-derived leucine zipper, extra-nuclear factor, clone IMAGE:4753282, mRNA"	1.71
NM_181268-"CKLF-like MARVEL transmembrane domain containing 1 (CMTM1), transcript variant 18, mRNA."	1.71
NM_079834-secretory carrier membrane protein 4 (SCAMP4)	1.71
PM_2137-La	1.71
NM_207430-"FLJ46266 protein (FLJ46266), mRNA."	1.71
NM_001870-"Carboxypeptidase A3 (mast cell) (CPA3), mRNA"	1.71
ENST00000339946-"WAP four-disulfide core domain 2 (WFDC2), transcript variant 4, mRNA"	1.71
BC016330-RAD51 associated protein 1 (RAD51AP1)	1.71
NM_004596-small nuclear ribonucleoprotein polypeptide A (SNRPA)	1.71
BC037854-"dynein, cytoplasmic 1, intermediate chain 1 (DYNC1I1)"	1.71
NP_000582-CD14 Protein	1.71
BC036511-Homeobox protein Meis1	1.71
BC066944-"Adenylate kinase isoenzyme 4, mitochondrial"	1.71
NM_015414-"ribosomal protein L36 (RPL36), transcript variant 2"	1.71
BC030524-claudin 19 (CLDN19)	1.71
NM_018147-"Fas apoptotic inhibitory molecule (FAIM), transcript variant 4"	1.71
NM_001699-"AXL receptor tyrosine kinase (AXL), transcript variant 2"	1.71
BC036450-SAM domain and HD domain 1 (SAMHD1)	1.71
BC009371-"Hypothetical protein FLJ22415, mRNA (cDNA clone MGC:14901 IMAGE:4122648), complete cds"	1.71
NM_001678-"ATPase, Na+/K+ transporting, beta 2 polypeptide (ATP1B2), mRNA"	1.71
BC068594-chromosome 1 open reading frame 213 (C1orf213)	1.71
BC054033-methionine sulfoxide reductase A (MSRA)	1.71
NM_022141-"parvin, gamma (PARVG)"	1.71
NP_001018016-Mucin-1 / MUC-1 Protein (Fc Tag)	1.71
NM_021101-claudin 1 (CLDN1)	1.71
NM_001325-"cleavage stimulation factor, 3' pre-RNA, subunit 2, 64kDa (CSTF2)"	1.7
BC032350-"major histocompatibility complex, class II, DR alpha (HLA-DRA)"	1.7
NM_025136-"optic atrophy 3 (autosomal recessive, with chorea and spastic paraplegia) (OPA3), transcript variant 2"	1.7
NM_012153-ets homologous factor (EHF)	1.7
BC031469-hypothetical LOC554207 (LOC554207)	1.7
NM_004882-CBF1-interacting corepressor	1.7
NM_004059-"cysteine conjugate-beta lyase; cytoplasmic (glutamine transaminase K, kyneurenine aminotransferase) (CCBL1)"	1.7
BC015634-"Hexaprenyldihydroxybenzoate methyltransferase, mitochondrial"	1.7
NM_080387-"C-type lectin domain family 4, member D (CLEC4D)"	1.7
NM_021210-trafficking protein particle complex 1 (TRAPPC1)	1.7
BC008668-cyclin G associated kinase (GAK)	1.7
BC010081-"mannosidase, alpha, class 2C, member 1 (MAN2C1)"	1.7
NM_133491-spermidine/spermine N1-acetyltransferase 2 (SAT2)	1.7
BC012584-"chaperonin containing TCP1, subunit 8 (theta) (CCT8)"	1.7
NM_138392-SH3KBP1-binding protein 1	1.7
NM_031491-"retinol binding protein 5, cellular (RBP5)"	1.7
BC015732-histidine triad nucleotide binding protein 3 (HINT3)	1.7
NM_145063-chromosome 6 open reading frame 130 (C6orf130)	1.7
NM_145333-"mitogen-activated protein kinase kinase kinase 7 (MAP3K7), transcript variant D, mRNA."	1.7
NM_006280-"signal sequence receptor, delta (translocon-associated protein delta) (SSR4)"	1.7
BC062422-interleukin 27 (IL27)	1.7
BC057783-"splicing factor, arginine/serine-rich 2B (SFRS2B)"	1.7
NM_001017980-hypothetical protein LOC203547 (LOC203547)	1.7
NM_018439-Impact homolog (mouse) (IMPACT)	1.7
NM_003352-"SMT3 suppressor of mif two 3 homolog 1 (S. cerevisiae) (SUMO1), transcript variant 1"	1.7
BC094726-Inositol polyphosphate 5-phosphatase OCRL-1	1.7
NM_007262-"Parkinson disease (autosomal recessive, early onset) 7 (PARK7)"	1.7
BC093661-Putative uncharacterized protein C14orf177	1.7
NM_004528-microsomal glutathione S-transferase 3 (MGST3)	1.7
NM_006571-dynactin 6 (DCTN6)	1.7
NM_000854-glutathione S-transferase theta 2 (GSTT2)	1.7
NM_017595-"NFKB inhibitor interacting Ras-like 2 (NKIRAS2), transcript variant 2"	1.7
BC026175-activating transcription factor 2 (ATF2)	1.7
BC028917-"zinc finger, C3HC-type containing 1 (ZC3HC1)"	1.7
BC058882-"solute carrier family 47, member 1 (SLC47A1)"	1.7
BC012381-Neuropilin and tolloid-like protein 2	1.7
NM_002710-"protein phosphatase 1, catalytic subunit, gamma isoform (PPP1CC)"	1.7
BC000712-kinesin family member C1 (KIFC1)	1.7
NM_003049-"solute carrier family 10 (sodium/bile acid cotransporter family), member 1 (SLC10A1)"	1.7
BC100926-D-tyrosyl-tRNA(Tyr) deacylase 1	1.7
NM_197975-"Butyrophilin-like 3 (BTNL3), transcript variant 1, mRNA"	1.7
BC027937-retinoic acid induced 2 (RAI2)	1.7
NM_001564-"inhibitor of growth family, member 2 (ING2)"	1.7
NM_173042-"interleukin 18 binding protein (IL18BP), transcript variant A"	1.7
BC026296-Pantothenate kinase 1	1.7
BC057838-sterile alpha motif domain containing 4A (SAMD4A)	1.7
BC012876-Ig lambda chain C regions	1.7
NM_032345-within bgcn homolog (Drosophila) (WIBG)	1.7
NM_004470-"FK506 binding protein 2, 13kDa (FKBP2), transcript variant 1"	1.7
BC062696-microsomal triglyceride transfer protein (MTTP)	1.7
BC000691-tubulin polymerization-promoting protein family member 3 (TPPP3)	1.7
BC010056-"melanoma antigen family F, 1 (MAGEF1)"	1.7
BC000583-Thimet oligopeptidase	1.7
NM_003821-receptor-interacting serine-threonine kinase 2 (RIPK2)	1.7
NM_001008896-"chromosome 1 open reading frame 213 (C1orf213), transcript variant 2"	1.7
BC098401-"Neuronal cell adhesion molecule, mRNA (cDNA clone MGC:104689 IMAGE:30528526), complete cds"	1.7
BC030783-"glycerol-3-phosphate acyltransferase, mitochondrial (GPAM)"	1.7
BC051698-inturned planar cell polarity effector homolog (Drosophila) (INTU)	1.7
NM_022572-"paroxysmal nonkinesigenic dyskinesia (PNKD), transcript variant 2"	1.7
NM_030778-"cytoplasmic FMR1 interacting protein 2 (CYFIP2), transcript variant 3"	1.7
NM_020922-WNK lysine deficient protein kinase 3	1.7
NM_138573-neuregulin 4 (NRG4)	1.7
NM_207332-"Glutamate-rich 1 (ERICH1), mRNA"	1.7
BC013955-Fibroblast growth factor receptor-like 1	1.7
NM_198081-sex comb on midleg-like 4 (Drosophila) (SCML4)	1.7
BC062437-"Cytochrome c oxidase subunit IV isoform 1, mRNA (cDNA clone MGC:72016 IMAGE:6451700), complete cds"	1.7
BC013902-FAD-dependent oxidoreductase domain containing 1 (FOXRED1)	1.7
BC035256-Putative adenylate kinase 7	1.7
NM_176870-metallothionein 1M (MT1M)	1.7
NM_020189-Enhancer of yellow 2 transcription factor homolog	1.7
NM_018291-hypothetical protein FLJ10986 (FLJ10986)	1.7
NM_080739-chromosome 20 open reading frame 141 (C20orf141)	1.7
NM_173624-hypothetical protein FLJ40504 (FLJ40504)	1.7
NM_198098-Aquaporin-1	1.7
BC071844-Claudin-7	1.7
NM_144608-hexamthylene bis-acetamide inducible 2 (HEXIM2)	1.7
NM_012227-Putative GTP-binding protein 6	1.7
NM_002963-S100 calcium binding protein A7 (S100A7)	1.7
NM_024561-"NMDA receptor regulated 1-like (NARG1L), transcript variant 1"	1.7
NM_004809-stomatin (EPB72)-like 1 (STOML1)	1.7
BC033748-pyridoxal-dependent decarboxylase domain containing 1 (PDXDC1)	1.7
BC000442-Serine/threonine-protein kinase 12	1.7
BC008686-c-myc binding protein (MYCBP)	1.7
NM_170775-Small conductance calcium-activated potassium channel protein 2	1.7
NM_138412-retinol dehydrogenase 13 (all-trans/9-cis) (RDH13)	1.7
XM_379657-PREDICTED: Homo sapiens hypothetical LOC401544 (LOC401544)	1.7
NM_001008711-RNA-binding protein with multiple splicing	1.69
NM_006117-"peroxisomal D3,D2-enoyl-CoA isomerase (PECI), transcript variant 1"	1.69
NM_024754-pentatricopeptide repeat domain 2 (PTCD2)	1.69
BC050535-muscleblind-like (Drosophila) (MBNL1)	1.69
BC006794-interferon induced transmembrane protein 3 (1-8U) (IFITM3)	1.69
BC008726-Serine/threonine-protein kinase OSR1	1.69
NM_004595-Spermine synthase	1.69
BC015358-"HIV-1 Tat interactive protein 2, 30kDa (HTATIP2)"	1.69
NM_000758-Granulocyte-macrophage colony-stimulating factor	1.69
NM_144982-coiled-coil domain containing 131 (CCDC131)	1.69
BC004369-"amyloid beta (A4) precursor protein (peptidase nexin-II, Alzheimer disease) (APP)"	1.69
NM_138459-Nogo-B receptor	1.69
NM_024779-"phosphatidylinositol-5-phosphate 4-kinase, type II, gamma (PIP4K2C)"	1.69
BC030776-Intraflagellar transport protein 88 homolog	1.69
BC025729-CD99 molecule-like 2 (CD99L2)	1.69
NM_024076-potassium channel tetramerisation domain containing 15 (KCTD15)	1.69
BC070109-chromosome 22 open reading frame 13 (C22orf13)	1.69
NM_024048-hypothetical protein MGC3020 (MGC3020)	1.69
BC003651-"pyridoxal (pyridoxine, vitamin B6) kinase (PDXK)"	1.69
NM_012121-CDC42 effector protein (Rho GTPase binding) 4 (CDC42EP4)	1.69
NM_175870-hypothetical protein LOC90925 (LOC90925)	1.69
BC001321-ankyrin repeat and SOCS box-containing 8 (ASB8)	1.69
BC029554-"C-type lectin-like receptor-2, mRNA (cDNA clone MGC:39478 IMAGE:5269252), complete cds"	1.69
BC069328-Bcl2 modifying factor (BMF)	1.69
NM_000208-Insulin receptor	1.69
NM_001001709-"chromosome 9 open reading frame 170 (C9orf170), mRNA."	1.69
BC010434-"spectrin, beta, erythrocytic (includes spherocytosis, clinical type I) (SPTB)"	1.69
NM_016212-TP53TG3 protein (TP53TG3)	1.69
BC016828-"N-acylsphingosine amidohydrolase (acid ceramidase) 1, mRNA (cDNA clone MGC:24572 IMAGE:4109317), complete cds"	1.69
BC030597-ATR interacting protein (TREX1)	1.69
NM_000023-"sarcoglycan, alpha (50kDa dystrophin-associated glycoprotein) (SGCA)"	1.69
BC034141-immunoglobulin kappa constant (IGKC)	1.69
BC010959-BCL2/adenovirus E1B 19kDa interacting protein 1 (BNIP1)	1.69
BC071674-"Ribosomal protein S16, mRNA (cDNA clone MGC:87876 IMAGE:5394209), complete cds"	1.69
NM_001948-"deoxyuridine triphosphatase (DUT), nuclear gene encoding mitochondrial protein, transcript variant 2, mRNA."	1.69
NM_001011554-"Solute carrier family 13 (sodium-dependent dicarboxylate transporter), member 3 (SLC13A3), transcript variant 2, mRNA"	1.69
NM_022476-"AKT interacting protein (AKTIP), transcript variant 2"	1.69
BC032330-"lectin, mannose-binding, 1 (LMAN1)"	1.69
NM_021175-hepcidin antimicrobial peptide (HAMP)	1.69
NM_172236-"protein O-fucosyltransferase 1 (POFUT1), transcript variant 2"	1.69
BC020221-SH3 and cysteine rich domain (STAC)	1.69
NM_134440-"regulatory factor X-associated ankyrin-containing protein (RFXANK), transcript variant 2, mRNA."	1.69
BC014237-DEAH (Asp-Glu-Ala-His) box polypeptide 30 (DHX30)	1.69
NM_139246-chromosome 9 open reading frame 97 (C9orf97)	1.69
NM_002949-"39S ribosomal protein L12, mitochondrial"	1.69
NM_031457-Membrane-spanning 4-domains subfamily A member 8B	1.69
NM_006819-stress-induced-phosphoprotein 1 (Hsp70/Hsp90-organizing protein) (STIP1)	1.69
NM_012175-"F-box protein 3 (FBXO3), transcript variant 1"	1.69
BC001152-growth arrest-specific 7 (GAS7)	1.69
BC003512-mesothelin (MSLN)	1.69
NM_133443-glutamic pyruvate transaminase (alanine aminotransferase) 2 (GPT2)	1.69
NM_006136-"capping protein (actin filament) muscle Z-line, alpha 2 (CAPZA2)"	1.69
BC061924-"Solute carrier family 31 (copper transporters), member 1, mRNA (cDNA clone MGC:75487 IMAGE:4802875), complete cds"	1.69
BC005026-sirtuin (silent mating type information regulation 2 homolog) 6 (S. cerevisiae) (SIRT6)	1.69
NM_031416-"Chromosome 18 open reading frame 2 (C18orf2), mRNA"	1.69
NM_000559-"hemoglobin, gamma A (HBG1)"	1.69
BC015993-Protein FAM151A	1.69
NM_020679-MIF4G domain containing (MIF4GD)	1.69
BC063137-"[Pyruvate dehydrogenase [lipoamide]] kinase isozyme 2, mitochondrial"	1.69
NM_006923-stromal cell-derived factor 2 (SDF2)	1.69
NM_003344-"ubiquitin-conjugating enzyme E2H (UBC8 homolog, yeast) (UBE2H), transcript variant 1"	1.69
NM_173610-transmembrane protein 84 (TMEM84)	1.69
BC004226-PDZ domain-containing protein GIPC1	1.69
NM_002070-"guanine nucleotide binding protein (G protein), alpha inhibiting activity polypeptide 2 (GNAI2)"	1.69
NM_016512-Sperm-associated antigen 11B	1.69
BC004925-"G protein-coupled receptor, family C, group 5, member C (GPRC5C)"	1.69
NM_016641-membrane interacting protein of RGS16 (MIR16)	1.69
NM_016815-"glycophorin C (Gerbich blood group) (GYPC), transcript variant 2"	1.69
BC020868-signal transducer and activator of transcription 5B (STAT5B)	1.69
BC010876-nei endonuclease VIII-like 1 (E. coli) (NEIL1)	1.69
NM_016532-"skeletal muscle and kidney enriched inositol phosphatase (SKIP), transcript variant 1"	1.69
NM_002925-"regulator of G-protein signaling 10 (RGS10), transcript variant 2"	1.69
BC005823-Signal transducer and activator of transcription 6	1.69
NM_153208-IQ motif containing K (IQCK)	1.69
NM_016302-cereblon (CRBN)	1.69
NM_001005414-"ZW10 interactor (ZWINT), transcript variant 4, mRNA"	1.69
NM_002035-follicular lymphoma variant translocation 1 (FVT1)	1.69
NM_001005404-Protein yippee-like 2	1.69
BC028711-cancer/testis antigen CT45-3 (CT45-3)	1.69
NM_004526-minichromosome maintenance complex component 2 (MCM2)	1.69
NM_006504-"protein tyrosine phosphatase, receptor type, E (PTPRE), transcript variant 1"	1.69
BC002704-"signal transducer and activator of transcription 1, 91kDa (STAT1)"	1.69
[truncated: 7,069 more rows]
