# Supplementary material for: KRAS regulation by small non-coding RNAs and SNARE proteins
Source: Nat Commun. 2019 Nov 11;10:5118. doi: 10.1038/s41467-019-13106-4 (PMC6848142; doi:10.1038/s41467-019-13106-4)
Supplement: Supplementary file 14 — Supplementary Data 11 [file 41467_2019_13106_MOESM14_ESM.xlsx]

## Sheet: Sheet1
Data Table 11: SNORD83B Protein Microarray Processed Z-scores	signal/bakground > 2.5
Protein	Z-score
NM_134323-"TAR (HIV-1) RNA binding protein 2 (TARBP2), transcript variant 1"	10.5877
NM_031989-"poly(rC) binding protein 2 (PCBP2), transcript variant 2"	6.50411
NM_175907-"zinc binding alcohol dehydrogenase, domain containing 2 (ZADH2)"	6.00535
NM_004578-"RAB4A, member RAS oncogene family (RAB4A)"	5.44039
NM_004583-"RAB5C, member RAS oncogene family (RAB5C), transcript variant 2"	5.12613
NM_080911-"uracil-DNA glycosylase (UNG), transcript variant 2"	4.79333
NM_002865-"RAB2A, member RAS oncogene family (RAB2A)"	4.48614
NM_004178-"TAR (HIV-1) RNA binding protein 2 (TARBP2), transcript variant 3"	3.81524
BC014385-integrin beta 3 binding protein (beta3-endonexin) (ITGB3BP)	3.48951
NM_018326-"GTPase, IMAP family member 4 (GIMAP4)"	3.44978
NM_172160-"potassium voltage-gated channel, shaker-related subfamily, beta member 1 (KCNAB1), transcript variant 1"	3.36945
BC039742-poly(rC) binding protein 1 (PCBP1)	3.05431
NM_001664-"ras homolog gene family, member A (RHOA)"	2.99958
BC010152-stomatin (EPB72)-like 2 (STOML2)	2.77536
BC010634-SLU7 splicing factor homolog (S. cerevisiae) (SLU7)	2.64471
BC012472-ubiquitin D (UBD)	2.58822
NM_032169-Acyl-CoA dehydrogenase family member 11	2.55291
NM_177554-"acid phosphatase 1, soluble (ACP1), transcript variant 1"	2.50965
NM_001548-"Interferon-induced protein with tetratricopeptide repeats 1 (IFIT1), transcript variant 2, mRNA"	2.24748
NM_002412-O-6-methylguanine-DNA methyltransferase (MGMT)	2.19274
NM_004218-"RAB11B, member RAS oncogene family (RAB11B)"	2.15567
NM_172159-"potassium voltage-gated channel, shaker-related subfamily, beta member 1 (KCNAB1), transcript variant 3"	2.13537
BC050546-MYB binding protein (P160) 1a (MYBBP1A)	2.12742
NM_018848-"McKusick-Kaufman syndrome (MKKS), transcript variant 1"	1.83346
NM_015459-DKFZP564J0863 protein (DKFZP564J0863)	1.77609
NM_001928-Complement factor D	1.74607
NM_052917-Polypeptide N-acetylgalactosaminyltransferase 13	1.62513
BC012844-"Prion protein (p27-30) (Creutzfeld-Jakob disease, Gerstmann-Strausler-Scheinker syndrome, fatal familial insomnia), transcript variant 2, mRNA (cDNA clone MGC:8899 IMAGE:3863784), complete cds"	1.62072
NM_004637-Ras-related protein Rab-7a	1.5554
NM_006713-SUB1 homolog (S. cerevisiae) (SUB1)	1.55187
NM_018158-"solute carrier family 4 (anion exchanger), member 1, adaptor protein (SLC4A1AP)"	1.54039
NM_198449-embigin homolog (mouse) (EMB)	1.52715
NM_017588-"WD repeat domain 5 (WDR5), transcript variant 1"	1.48478
NM_015646-"RAP1B, member of RAS oncogene family (RAP1B), transcript variant 1"	1.39738
BC004247-Ras-related C3 botulinum toxin substrate 1	1.36561
NM_138453-"RAB3C, member RAS oncogene family (RAB3C)"	1.2685
NM_015568-"protein phosphatase 1, regulatory (inhibitor) subunit 16B (PPP1R16B)"	1.26762
NM_178275-eEF1A2 binding protein (DKFZp434B1231)	1.19612
NM_152692-"Core 1 UDP-galactose:N-acetylgalactosamine-alpha-R beta 1,3-galactosyltransferase 2 (C1GALT2), mRNA"	1.18023
NM_001006610-"Seven in absentia homolog 1 (Drosophila) (SIAH1), transcript variant 2, mRNA"	1.15639
NM_021227-DC2 protein (DC2)	1.15286
BC000924-ADP-ribosylation factor-like 17 (ARL17)	1.13521
NM_004226-Serine/threonine-protein kinase 17B	1.11843
NM_006873-stonin 1 (STON1)	1.11402
NM_003123-"sialophorin (leukosialin, CD43) (SPN), transcript variant 2"	1.07783
BC001544-"KIAA0971 protein, mRNA (cDNA clone MGC:4908 IMAGE:3454628), complete cds"	1.04252
NM_021245-myozenin 1 (MYOZ1)	1.0178
NM_152599-"Hypothetical protein FLJ35773 (FLJ35773), mRNA"	1.00191
NM_016930-syntaxin 18 (STX18)	0.970132
BC000440-Cystathionine beta-synthase	0.958656
NM_016507-Cell division cycle 2-related protein kinase 7	0.931291
NM_206889-"Chromosome 21 open reading frame 106 (C21orf106), transcript variant 2, mRNA"	0.869498
NM_138769-"ras homolog gene family, member T2 (RHOT2)"	0.867733
BC026039-mitochondrial GTPase 1 homolog (S. cerevisiae) (MTG1)	0.838602
NM_024046-CaM kinase-like vesicle-associated (CAMKV)	0.795347
NM_007135-zinc finger protein 79 (ZNF79)	0.78034
NM_005988-"Small proline-rich protein 2A (SPRR2A), mRNA"	0.752092
NM_173698-Protein FAM133A	0.708837
NM_004985-"v-Ki-ras2 Kirsten rat sarcoma viral oncogene homolog (KRAS), transcript variant b, mRNA."	0.700893
NM_006325-GTP-binding nuclear protein Ran	0.691182
BC009350-Eukaryotic translation initiation factor 2-alpha kinase 4	0.659403
NM_024068-oligonucleotide/oligosaccharide-binding fold containing 2B (OBFC2B)	0.651459
BC028587-"Clone MGC:27011 IMAGE:4829802, mRNA, complete cds"	0.643514
NM_014412-"calcyclin binding protein (CACYBP), transcript variant 1"	0.616148
NM_002576-Serine/threonine-protein kinase PAK 1	0.60379
BC032451-"cDNA clone MGC:40426 IMAGE:5178085, complete cds"	0.5879
NM_058202-"Sperm associated antigen 11 (SPAG11), transcript variant H, mRNA"	0.550825
BC002559-"YTH domain family, member 2 (YTHDF2)"	0.548176
BC003080-"HSPC171 protein, mRNA (cDNA clone MGC:770 IMAGE:3050277), complete cds"	0.540232
NM_005965-"Myosin light chain kinase, smooth muscle"	0.53317
NM_014836-"Rho-related BTB domain containing 1 (RHOBTB1), transcript variant 1"	0.520811
NM_152789-"family with sequence similarity 133, member B (FAM133B), transcript variant 1"	0.481087
NM_001353-"aldo-keto reductase family 1, member C1 (dihydrodiol dehydrogenase 1; 20-alpha (3-alpha)-hydroxysteroid dehydrogenase) (AKR1C1)"	0.480204
BC012815-ATP-binding cassette sub-family D member 4	0.476673
NP_001233-CD27 / TNFRSF7 Protein	0.466963
NM_001306-claudin 3 (CLDN3)	0.460784
NM_012420-interferon-induced protein with tetratricopeptide repeats 5 (IFIT5)	0.459901
BC023152-glycogenin 2 (GYG2)	0.453722
NM_016530-"RAB8B, member RAS oncogene family (RAB8B)"	0.451956
NM_032459-"embryonal Fyn-associated substrate (EFS), transcript variant 2"	0.428122
NM_032017-serine/threonine kinase 40 (STK40)	0.417529
BC027729-tetra-peptide repeat homeobox-like (TPRXL)	0.405171
BC011781-chromosome 9 open reading frame 37 (C9orf37)	0.383102
NM_025196-"GrpE-like 1, mitochondrial (E. coli) (GRPEL1)"	0.362798
BC014194-T-box 22 (TBX22)	0.355736
NM_024712-engulfment and cell motility 3 (ELMO3)	0.353971
NM_032676-hypothetical protein MGC10955 (MGC10955)	0.342495
BC029224-Coiled-coil domain-containing protein 42A	0.338081
BC000288-"CCHC-type zinc finger, nucleic acid binding protein (CNBP)"	0.331902
NM_005016-Poly(rC)-binding protein 2	0.331019
BC070089-"leucine rich repeat containing 8 family, member E (LRRC8E)"	0.308068
NM_007194-Serine/threonine-protein kinase Chk2	0.294826
NM_018137-protein arginine methyltransferase 6 (PRMT6)	0.285999
NM_016614-TRAF and TNF receptor associated protein (TTRAP)	0.285116
BC015842-"eukaryotic translation initiation factor 4A, isoform 2 (EIF4A2)"	0.281585
NM_005086-sarcospan (Kras oncogene-associated gene) (SSPN)	0.278054
NM_022827-spermatogenesis associated 20 (SPATA20)	0.271875
NM_178450-membrane-associated ring finger (C3HC4) 3 (MARCH3)	0.240096
NM_004162-Ras-related protein Rab-5A	0.22862
BC003604-Importin-9	0.227737
NM_014314-Probable ATP-dependent RNA helicase DDX58	0.217144
BC022253-"solute carrier family 6, member 15 (SLC6A15)"	0.213613
NM_005151-"ubiquitin specific peptidase 14 (tRNA-guanine transglycosylase) (USP14), transcript variant 1"	0.197724
NM_002613-"3-phosphoinositide dependent protein kinase-1 (PDPK1), transcript variant 1"	0.180069
NM_002884-"RAP1A, member of RAS oncogene family (RAP1A), transcript variant 2"	0.180069
NM_032846-"RAB2B, member RAS oncogene family (RAB2B)"	0.179186
NM_005307-G protein-coupled receptor kinase 4	0.168593
IL12_Recombinant-IL12 Recombinant Human Protein	0.165062
BC044585-ROD1 regulator of differentiation 1 (S. pombe) (ROD1)	0.158
NM_144620-leucine rich repeat containing 39 (LRRC39)	0.149172
NM_018293-Zinc finger protein 654	0.14211
NM_018679-"t-complex 11 (mouse) (TCP11), transcript variant 2"	0.139462
NM_003636-"potassium voltage-gated channel, shaker-related subfamily, beta member 2 (KCNAB2), transcript variant 1"	0.126221
BC017114-oligonucleotide/oligosaccharide-binding fold containing 2A (OBFC2A)	0.115628
BC065525-adducin 2 (beta) (ADD2)	0.112979
BC000896-"RAB10, member RAS oncogene family (RAB10)"	0.105917
BC049216-AHNAK nucleoprotein 2 (AHNAK2)	0.104152
NM_033306-"caspase 4, apoptosis-related cysteine peptidase (CASP4), transcript variant gamma"	0.101504
BC013572-v-Ki-ras2 Kirsten rat sarcoma viral oncogene homolog (KRAS)	0.0944415
BC020637-"interleukin 1 family, member 7 (zeta) (IL1F7)"	0.0935588
BC000914-"splicing factor, arginine/serine-rich 3 (SFRS3)"	0.089145
NP_003010-SFTPD / SP-D Protein (His Tag)	0.0882623
BC010537-SUB1 homolog (S. cerevisiae) (SUB1)	0.0829658
NM_016370-Ras-related protein Rab-9B	0.082083
NM_024508-"zinc finger, BED-type containing 2 (ZBED2)"	0.0670762
NM_004040-"ras homolog gene family, member B (RHOB)"	0.0653107
BC017660-"chromosome 6 open reading frame 48 (C6orf48), transcript variant 1, mRNA."	0.0626624
NM_004965-high-mobility group nucleosome binding domain 1 (HMGN1)	0.0591314
P15509-1-GM-CSFR Protein (His Tag)	0.0547177
NM_002604-"phosphodiesterase 7A (PDE7A), transcript variant 2"	0.0405936
NM_017798-"YTH domain family, member 1 (YTHDF1), mRNA"	0.0264696
NM_002462-"myxovirus (influenza virus) resistance 1, interferon-inducible protein p78 (mouse) (MX1)"	0.017642
NM_001315-Mitogen-activated protein kinase 14	0.014111
NM_018393-t-complex 11 (mouse)-like 1 (TCP11L1)	0.0132283
NM_001433-Serine/threonine-protein kinase/endoribonuclease IRE1	0.01058
NM_003177-spleen tyrosine kinase (SYK)	0.00528351
NM_031482-ATG10 autophagy related 10 homolog (S. cerevisiae) (ATG10)	0.00528351
BC014991-N-methylpurine-DNA glycosylase (MPG)	-0.000895758
NM_005433-v-yes-1 Yamaguchi sarcoma viral oncogene homolog 1 (YES1)	-0.00266126
NM_020397-"calcium/calmodulin-dependent protein kinase ID (CAMK1D), transcript variant 1"	-0.0123715
NM_003782-"UDP-Gal:betaGlcNAc beta 1,3-galactosyltransferase, polypeptide 4 (B3GALT4)"	-0.014137
NM_152597-Fibrous sheath-interacting protein 1	-0.0176681
NM_000310-"palmitoyl-protein thioesterase 1 (ceroid-lipofuscinosis, neuronal 1, infantile) (PPT1)"	-0.0229646
NM_003141-tripartite motif-containing 21 (TRIM21)	-0.0238473
NM_144988-asparagine-linked glycosylation 14 homolog (S. cerevisiae) (ALG14)	-0.0300266
NM_000975-ribosomal protein L11 (RPL11)	-0.0317921
NM_014408-trafficking protein particle complex 3 (TRAPPC3)	-0.0379714
BC000120-"general transcription factor IIF, polypeptide 1, 74kDa (GTF2F1)"	-0.0406196
NM_031300-MAX dimerization protein 3 (MXD3)	-0.0485644
NM_152729-5'-nucleotidase domain containing 1 (NT5DC1)	-0.0520954
NP_002497-B-NGF / Beta-NGF Protein (Native)	-0.0556264
NP_004047-CA8 / CARP / CALS Protein (His Tag)	-0.0565092
BC001132-DEAD (Asp-Glu-Ala-Asp) box polypeptide 54 (DDX54)	-0.0732815
BC012362-"RAP2B, member of RAS oncogene family (RAP2B)"	-0.0741642
BC009623-"nucleophosmin (nucleolar phosphoprotein B23, numatrin) (NPM1)"	-0.075047
NM_005051-glutaminyl-tRNA synthetase (QARS)	-0.0759297
NM_145641-"apolipoprotein L, 3 (APOL3), transcript variant beta/a"	-0.0794608
NM_006047-"RNA binding motif protein 12 (RBM12), transcript variant 1, mRNA"	-0.0847573
NM_001640-N-acylaminoacyl-peptide hydrolase (APEH)	-0.0909365
BC043528-Glycosyltransferase 1 domain-containing protein 1	-0.0953503
NM_031262-"Heterogeneous nuclear ribonucleoprotein K (HNRPK), transcript variant 2, mRNA"	-0.0988813
NM_004283-Ras-related protein Rab-3D	-0.13066
BC014640-"collagen, type XIV, alpha 1 (undulin) (COL14A1)"	-0.144784
NM_002881-v-ral simian leukemia viral oncogene homolog B (ras related; GTP binding protein) (RALB)	-0.144784
NM_175738-"RAB37, member RAS oncogene family (RAB37), transcript variant 3"	-0.14655
NM_001095-"amiloride-sensitive cation channel 2, neuronal (ACCN2), transcript variant 2"	-0.153612
NM_005663-Wolf-Hirschhorn syndrome candidate 2 (WHSC2)	-0.154495
NM_001157-"annexin A11 (ANXA11), transcript variant a"	-0.15626
Q9Y275-1-BAFF / TNFSF13B Protein	-0.158026
NM_173080-small proline-rich protein 4 (SPRR4)	-0.158908
NM_001767-CD2 molecule (CD2)	-0.164205
BC057760-MORN repeat-containing protein 3	-0.166853
NM_182692-Serine/threonine-protein kinase SRPK2	-0.166853
NM_001791-"cell division cycle 42 (GTP binding protein, 25kDa) (CDC42), transcript variant 1"	-0.168619
BC000574-Procollagen C-endopeptidase enhancer 1	-0.169502
BC004271-Beta-Ala-His dipeptidase	-0.170384
NM_005197-Forkhead box protein N3	-0.171267
NM_145651-"secretoglobin, family 1C, member 1 (SCGB1C1)"	-0.17215
NM_004113-"fibroblast growth factor 12 (FGF12), transcript variant 2"	-0.176564
NM_030669-"protein tyrosine phosphatase, receptor type, O (PTPRO), transcript variant 3"	-0.177446
BC033167-calcium binding protein 4 (CABP4)	-0.179212
BC007312-Kin of IRRE-like protein 2	-0.180095
XM_378988-PREDICTED: Homo sapiens hypothetical LOC400849 (LOC400849)	-0.18186
NM_004493-"hydroxysteroid (17-beta) dehydrogenase 10 (HSD17B10), nuclear gene encoding mitochondrial protein, transcript variant 1"	-0.188039
NM_016289-calcium binding protein 39 (CAB39)	-0.199515
NM_006900-Interferon alpha-1/13	-0.202163
NM_018052-Vac14 homolog (S. cerevisiae) (VAC14)	-0.203046
BC006104-RIO kinase 1 (yeast) (RIOK1)	-0.206577
NM_016016-"solute carrier family 25, member 39 (SLC25A39)"	-0.20746
NM_001878-cellular retinoic acid binding protein 2 (CRABP2)	-0.209225
NM_033360-"v-Ki-ras2 Kirsten rat sarcoma viral oncogene homolog (KRAS), transcript variant a"	-0.211874
NM_017646-tRNA isopentenyltransferase 1 (TRIT1)	-0.213639
NM_002515-"neuro-oncological ventral antigen 1 (NOVA1), transcript variant 1"	-0.215405
NM_001003397-Tumor protein D53	-0.216287
NM_003165-Syntaxin-binding protein 1	-0.216287
BC000772-"Myosin light chain 2, lymphocyte-specific"	-0.219818
NM_001337-"Chemokine (C-X3-C motif) receptor 1 (CX3CR1), mRNA"	-0.222467
NM_182525-chromosome 8 open reading frame 78 (C8orf78)	-0.225115
NM_170746-Selenoprotein H	-0.227763
NM_002401-Mitogen-activated protein kinase kinase kinase 3	-0.233942
NP_001120645-CADM3 / NECL1 / IGSF4B Protein (His Tag)	-0.234825
NM_001834-"clathrin, light chain (Lcb) (CLTB), transcript variant 1, mRNA."	-0.235708
NM_012219-"Muscle RAS oncogene homolog (MRAS), mRNA"	-0.236591
NM_002945-"replication protein A1, 70kDa (RPA1)"	-0.238356
NM_198173-"grainyhead-like 3 (Drosophila) (GRHL3), transcript variant 2"	-0.24277
NM_003337-ubiquitin-conjugating enzyme E2B (RAD6 homolog) (UBE2B)	-0.250715
NM_000373-"uridine monophosphate synthetase (UMPS), mRNA."	-0.250715
NM_030981-"RAB1B, member RAS oncogene family (RAB1B)"	-0.253363
NM_014251-"solute carrier family 25, member 13 (citrin) (SLC25A13)"	-0.254246
P08637-1-CD16a / FCGR3A Protein (His Tag)	-0.256011
NM_005861-STIP1 homology and U box-containing protein 1	-0.256011
NM_144647-"calcyphosine-like (CAPSL), transcript variant 1"	-0.260425
NM_138462-"zinc finger, MYND-type containing 19 (ZMYND19)"	-0.260425
BC005258-cell division cycle 23 homolog (S. cerevisiae) (CDC23)	-0.262191
ENST00000305614-"WAP four-disulfide core domain 2 (WFDC2), transcript variant 3, mRNA"	-0.263073
BC010629-outer dense fiber of sperm tails 2 (ODF2)	-0.263956
NM_000231-"sarcoglycan, gamma (35kDa dystrophin-associated glycoprotein) (SGCG)"	-0.263956
NM_032417-Sperm protein associated with the nucleus on the X chromosome D	-0.266604
NM_020137-GRIP1-associated protein 1	-0.267487
BC009967-N-terminal kinase-like protein	-0.26837
BC013162-selenoprotein K (SELK)	-0.272784
BC020838-claudin 20 (CLDN20)	-0.273666
NM_018199-exonuclease 3'-5' domain-like 2 (EXDL2)	-0.278963
NM_002399-"Meis homeobox 2 (MEIS2), transcript variant f"	-0.278963
BC009239-E3 ubiquitin-protein ligase LRSAM1	-0.278963
NM_017541-Beta-crystallin S	-0.280728
BC007894-StAR-related lipid transfer (START) domain containing 7 (STARD7)	-0.286025
BC006273-T-cell activation NFKB-like protein (TA-NFKBH)	-0.290439
BC002510-"RAB6B, member RAS oncogene family (RAB6B)"	-0.292204
BC012895-"solute carrier family 7 (cationic amino acid transporter, y+ system), member 1 (SLC7A1)"	-0.296618
NM_000181-"glucuronidase, beta (GUSB)"	-0.297501
BC005388-Origin recognition complex subunit 4	-0.298383
P20023-1-CD21 / CR2 / C3DR Protein (His Tag)	-0.298383
NM_145268-chromosome 7 open reading frame 45 (C7orf45)	-0.301914
NM_022041-Gigaxonin	-0.304563
NM_020133-"1-acylglycerol-3-phosphate O-acyltransferase 4 (lysophosphatidic acid acyltransferase, delta) (AGPAT4)"	-0.304563
BC004239-jumping translocation breakpoint (JTB)	-0.307211
BC015878-N-acetyltransferase 2 (arylamine N-acetyltransferase) (NAT2)	-0.308976
NM_017437-"cleavage and polyadenylation specific factor 2, 100kDa (CPSF2)"	-0.311625
NM_022720-DiGeorge syndrome critical region gene 8 (DGCR8)	-0.311625
NM_006861-"RAB35, member RAS oncogene family (RAB35)"	-0.314273
BC059360-phosphoglucomutase 2-like 1 (PGM2L1)	-0.316921
NM_152474-chromosome 19 open reading frame 18 (C19orf18)	-0.318687
NM_000732-"CD3d molecule, delta (CD3-TCR complex) (CD3D), transcript variant 1"	-0.319569
NM_013328-"pyrroline-5-carboxylate reductase family, member 2 (PYCR2)"	-0.320452
NM_017612-Zinc finger CCHC domain-containing protein 8	-0.322218
BC030636-prolyl endopeptidase (PREP)	-0.323101
NM_024966-"sema domain, transmembrane domain (TM), and cytoplasmic domain, (semaphorin) 6D (SEMA6D), transcript variant 6"	-0.324866
BC035959-"cytochrome P450, family 19, subfamily A, polypeptide 1 (CYP19A1)"	-0.326632
BC000809-Transcription elongation factor A protein-like 1	-0.327514
NM_014920-"Intestinal cell kinase (ICK), mRNA"	-0.330163
BC008318-"Isoleucyl-tRNA synthetase, cytoplasmic"	-0.331045
BC036092-MYC associated factor X (MAX)	-0.332811
BC025776-Urotensin-2	-0.332811
NM_198490-"RAB43, member RAS oncogene family (RAB43)"	-0.333694
NM_181712-KN motif and ankyrin repeat domain-containing protein 4	-0.334576
NM_016326-"Chemokine-like factor (CKLF), transcript variant 3, mRNA"	-0.338107
BC002509-PHD finger protein 23	-0.33899
NM_005097-"leucine-rich, glioma inactivated 1 (LGI1)"	-0.339873
BC010697-RNA-binding protein 40	-0.341638
BC034762-"golgi SNAP receptor complex member 2 (GOSR2), transcript variant C, mRNA."	-0.343404
BC067773-arginine/serine-rich coiled-coil 2 (RSRC2)	-0.343404
BC012291-activating signal cointegrator 1 complex subunit 1 (ASCC1)	-0.344287
NM_016475-"chromosome 14 open reading frame 100 (C14orf100), transcript variant 1"	-0.347818
BC018404-fibroblast growth factor 21 (FGF21)	-0.347818
NM_138394-heterogeneous nuclear ribonucleoprotein L-like (HNRPLL)	-0.3487
NM_144567-"Similar to RIKEN cDNA 2610307I21 (LOC90806), mRNA"	-0.351349
NM_005694-"COX17 cytochrome c oxidase assembly homolog (S. cerevisiae) (COX17), nuclear gene encoding mitochondrial protein"	-0.352231
BC025409-"Hypothetical protein MGC26988, mRNA (cDNA clone MGC:33605 IMAGE:4825198), complete cds"	-0.353114
BC093891-"Chromosome 1 open reading frame 88, mRNA (cDNA clone MGC:120926 IMAGE:7939736), complete cds"	-0.353997
NM_006837-COP9 constitutive photomorphogenic homolog subunit 5 (Arabidopsis) (COPS5)	-0.35488
NM_001277-"choline kinase alpha (CHKA), transcript variant 1"	-0.355762
BC101330-"Solute carrier family 25, member 35, mRNA (cDNA clone MGC:120448 IMAGE:40025003), complete cds"	-0.356645
NM_016176-stromal cell derived factor 4 (SDF4)	-0.358411
NM_020185-dual specificity phosphatase 22 (DUSP22)	-0.362824
NM_014370-SFRS protein kinase 3 (SRPK3)	-0.369004
NM_130777-"X antigen family, member 2 (XAGE2)"	-0.372535
NM_080816-"signal-regulatory protein gamma (SIRPG), transcript variant 2"	-0.3743
BC017018-"DnaJ (Hsp40) homolog, subfamily C, member 12 (DNAJC12)"	-0.375183
BC014298-PRKR interacting protein 1 (IL11 inducible) (PRKRIP1)	-0.376066
NM_001659-ADP-ribosylation factor 3 (ARF3)	-0.376066
NM_002140-"heterogeneous nuclear ribonucleoprotein K (HNRPK), transcript variant 1"	-0.376948
NM_001280-cold inducible RNA binding protein (CIRBP)	-0.376948
NM_003068-snail homolog 2 (Drosophila) (SNAI2)	-0.376948
NM_152734-chromosome 6 open reading frame 89 (C6orf89)	-0.376948
BC052805-erythrocyte membrane protein band 4.9 (dematin) (EPB49)	-0.377831
NM_001009959-Ermin	-0.379597
NM_012232-polymerase I and transcript release factor (PTRF)	-0.379597
BC032007-transmembrane 6 superfamily member 1 (TM6SF1)	-0.381362
NM_001842-"Ciliary neurotrophic factor receptor (CNTFR), transcript variant 2, mRNA"	-0.382245
BC010167-chromosome 14 open reading frame 172 (C14orf172)	-0.38401
NM_152269-Uncharacterized protein C12orf65	-0.38401
NM_152697-"Hypothetical protein MGC34032 (MGC34032), mRNA"	-0.38401
NM_032943-"synaptotagmin-like 2 (SYTL2), transcript variant a"	-0.385776
NM_001025100-Myelin basic protein	-0.386659
NM_006775-"quaking homolog, KH domain RNA binding (mouse) (QKI), transcript variant 1"	-0.389307
NM_000207-insulin (INS)	-0.389307
BC064593-mRNA-decapping enzyme 2	-0.389307
BC027622-pipecolic acid oxidase (PIPOX)	-0.39019
NM_016322-"RAB14, member RAS oncogene family (RAB14)"	-0.39019
NM_206853-Protein quaking	-0.391072
BC066929-aspartate beta-hydroxylase (ASPH)	-0.391072
BC039814-"zinc finger, RAN-binding domain containing 2 (ZRANB2)"	-0.391072
BC020803-developmentally regulated GTP binding protein 1 (DRG1)	-0.391955
BC064943-LETM1 domain-containing protein 1	-0.391955
NM_153702-ELMO/CED-12 domain containing 2 (ELMOD2)	-0.392838
NM_016535-zinc finger protein 581 (ZNF581)	-0.392838
NM_033412-"Mitochondrial carrier triple repeat 1 (MCART1), mRNA"	-0.392838
NM_024677-"NOL1/NOP2/Sun domain family, member 7 (NSUN7)"	-0.397252
NM_138461-transmembrane 4 L six family member 19 (TM4SF19)	-0.398134
NM_004251-"RAB9A, member RAS oncogene family (RAB9A)"	-0.398134
BC013120-phorbol-12-myristate-13-acetate-induced protein 1 (PMAIP1)	-0.399017
NM_031934-"RAB34, member RAS oncogene family (RAB34), mRNA"	-0.399017
BC025314-immunoglobulin heavy constant gamma 1 (G1m marker) (IGHG1)	-0.3999
NM_018031-WD repeat domain 6 (WDR6)	-0.400783
NM_001006932-"ribosomal protein S6 kinase, 90kDa, polypeptide 2 (RPS6KA2), transcript variant 2"	-0.400783
FGF2_Recombinant-FGF2 Recombinant Human Protein	-0.400783
BC068483-RAD50-interacting protein 1	-0.401666
BC042428-"collagen, type XXIII, alpha 1 (COL23A1)"	-0.401666
NM_006858-transmembrane emp24 protein transport domain containing 1 (TMED1)	-0.402548
BC012106-"major histocompatibility complex, class II, DQ beta 1 (HLA-DQB1)"	-0.402548
NM_014049-"acyl-Coenzyme A dehydrogenase family, member 9 (ACAD9)"	-0.403431
NM_001721-"BMX non-receptor tyrosine kinase (BMX), transcript variant 2"	-0.403431
NM_003521-"histone cluster 1, H2bm (HIST1H2BM)"	-0.403431
BC066354-chromosome 20 open reading frame 71 (C20orf71)	-0.403431
NM_000351-"steroid sulfatase (microsomal), isozyme S (STS)"	-0.404314
BC036089-"myeloid/lymphoid or mixed-lineage leukemia (trithorax homolog, Drosophila); translocated to, 3 (MLLT3)"	-0.405197
NP_004419-EFNA1 / Ephrin-A1 Protein (His Tag)	-0.406079
BC016615-"RAB37, member RAS oncogene family (RAB37)"	-0.406079
BC008492-"Ribosomal protein L3, mRNA (cDNA clone MGC:14821 IMAGE:4251511), complete cds"	-0.406079
NM_080600-"myelin associated glycoprotein (MAG), transcript variant 2"	-0.406079
BC026345-Ermin	-0.406962
BC013051-LIM domain kinase 2	-0.408728
NM_022107-"G-protein signaling modulator 3 (AGS3-like, C. elegans) (GPSM3)"	-0.408728
BC068448-EF-hand calcium binding protein 1 (EFCBP1)	-0.40961
BC015858-"Zinc finger protein 37a (KOX 21), mRNA (cDNA clone MGC:27353 IMAGE:4671816), complete cds"	-0.40961
NM_021252-"RAB18, member RAS oncogene family (RAB18)"	-0.410493
NM_005801-eukaryotic translation initiation factor 1 (EIF1)	-0.410493
NM_176895-Lipid phosphate phosphohydrolase 1	-0.411376
NM_004669-chloride intracellular channel 3 (CLIC3)	-0.413141
NM_001011658-"trafficking protein particle complex 2 (TRAPPC2), transcript variant 1"	-0.413141
NM_003418-Cellular nucleic acid-binding protein	-0.41579
NM_019021-chromosome 11 open reading frame 71 (C11orf71)	-0.41579
NM_144602-chromosome 16 open reading frame 78 (C16orf78)	-0.41579
hu-IgM-hu IgM	-0.41579
BC008699-"cDNA clone MGC:15427 IMAGE:2822641, complete cds"	-0.416672
NM_013368-"SERTA domain containing 3 (SERTAD3), transcript variant 1"	-0.417555
NM_001275-chromogranin A (parathyroid secretory protein 1) (CHGA)	-0.417555
NM_003238-"Transforming growth factor, beta 2 (TGFB2), mRNA"	-0.418438
NM_032181-transmembrane protein 166 (TMEM166)	-0.419321
NM_173509-UPF0417 protein FAM163A	-0.420203
NM_138280-"citrate lyase beta like (CLYBL), transcript variant 1"	-0.421086
NM_001826-CDC28 protein kinase regulatory subunit 1B (CKS1B)	-0.422852
BC047438-Homer protein homolog 1	-0.423734
NM_025026-hypothetical protein FLJ14107 (FLJ14107)	-0.423734
NM_023940-"RAS-like, family 11, member B (RASL11B)"	-0.424617
BC035968-chloride intracellular channel 5 (CLIC5)	-0.424617
BC028120-ring finger protein 32 (RNF32)	-0.426383
NM_172037-Retinol dehydrogenase 10	-0.428148
NM_033416-"IMP4, U3 small nucleolar ribonucleoprotein, homolog (yeast) (IMP4)"	-0.428148
NM_002898-"RNA binding motif, single stranded interacting protein 2 (RBMS2)"	-0.429031
NM_014364-"glyceraldehyde-3-phosphate dehydrogenase, spermatogenic (GAPDHS)"	-0.429031
NM_021244-Ras-related GTP-binding protein D	-0.429914
NM_031496-"protocadherin alpha 2 (PCDHA2), transcript variant 3"	-0.429914
BC012095-bone marrow stromal cell antigen 1 (BST1)	-0.429914
BC036064-Ras-related protein Rab-33B	-0.429914
BC017269-chromosome 10 open reading frame 47 (C10orf47)	-0.430796
BC015932-interferon-induced protein 44-like (IFI44L)	-0.430796
NM_032786-zinc finger CCCH-type containing 10 (ZC3H10)	-0.431679
NM_005218-"defensin, beta 1 (DEFB1)"	-0.431679
BC009015-"serpin peptidase inhibitor, clade B (ovalbumin), member 1 (SERPINB1)"	-0.432562
NM_006648-WNK lysine deficient protein kinase 2	-0.432562
NM_152243-Cdc42 effector protein 1	-0.433445
NM_022076-dual specificity phosphatase 21 (DUSP21)	-0.434327
NM_018457-"proline rich 13 (PRR13), transcript variant 2"	-0.434327
BC025399-prokineticin 1 (PROK1)	-0.43521
AB065755-"olfactory receptor, family 10, subfamily G, member 8 (OR10G8), mRNA"	-0.43521
NM_005402-v-ral simian leukemia viral oncogene homolog A (ras related) (RALA)	-0.43521
BC020905-"Anterior pharynx defective 1B-like, mRNA (cDNA clone MGC:24164 IMAGE:4720647), complete cds"	-0.43521
NM_002755-mitogen-activated protein kinase kinase 1 (MAP2K1); see catalog number for detailed information on wild-type or point mutant status	-0.43521
BC043619-methyl-CpG binding domain protein 3 (MBD3)	-0.436093
BC036767-RIB43A domain with coiled-coils 1 (RIBC1)	-0.436093
PM_3502-myeloperoxidase_IV	-0.436976
NM_002964-S100 calcium binding protein A8 (S100A8)	-0.438741
NP_002167-Interferon beta / IFN-beta / IFNB Protein	-0.440507
BC006304-"Fascin homolog 1, actin-bundling protein (Strongylocentrotus purpuratus), mRNA (cDNA clone MGC:13298 IMAGE:4100996), complete cds"	-0.441389
BC006112-"Hypothetical protein DKFZp434B195, mRNA (cDNA clone MGC:12975 IMAGE:3347312), complete cds"	-0.441389
BC020733-"sushi-repeat-containing protein, X-linked 2 (SRPX2)"	-0.441389
NM_080651-mediator complex subunit 30 (MED30)	-0.442272
NM_012265-rhomboid domain containing 3 (RHBDD3)	-0.443155
NM_032430-BR serine/threonine kinase 1	-0.443155
NM_003973-"Ribosomal protein L14 (RPL14), mRNA"	-0.444038
NM_173574-zinc finger protein 683 (ZNF683)	-0.44492
NM_006907-"Pyrroline-5-carboxylate reductase 1, mitochondrial"	-0.445803
NM_005592-"muscle, skeletal, receptor tyrosine kinase (MUSK)"	-0.445803
NM_017425-Sperm surface protein Sp17	-0.445803
BC046449-Zinc finger protein 845	-0.446686
NM_199188-"La ribonucleoprotein domain family, member 4 (LARP4), transcript variant 2"	-0.446686
NM_173793-UPF0545 protein C22orf39	-0.446686
BC024021-dipeptidase 2 (DPEP2)	-0.447569
XM_379668-"PREDICTED: Homo sapiens hypothetical protein LOC286208 (LOC286208), mRNA."	-0.447569
NM_005114-heparan sulfate (glucosamine) 3-O-sulfotransferase 1 (HS3ST1)	-0.447569
BC040339-nucleotide-binding oligomerization domain containing 1 (NOD1)	-0.447569
NM_000449-"regulatory factor X, 5 (influences HLA class II expression) (RFX5), transcript variant 1"	-0.448451
NM_000818-Glutamate decarboxylase 2	-0.448451
NM_178812-"Metadherin (MTDH), mRNA"	-0.448451
NM_015289-vacuolar protein sorting 39 homolog (S. cerevisiae) (VPS39)	-0.449334
BC031332-"NADH dehydrogenase (ubiquinone) 1 alpha subcomplex, 10, 42kDa, mRNA (cDNA clone MGC:45660 IMAGE:4872196), complete cds"	-0.450217
ENST00000369398-"Hypothetical protein LOC143188 (LOC143188), mRNA"	-0.450217
NM_031950-fibroblast growth factor binding protein 2 (FGFBP2)	-0.451982
BC001012-carbonic anhydrase XII (CA12)	-0.451982
BC025404-"Meis homeobox 3 (MEIS3), transcript variant 1, mRNA."	-0.451982
NM_022100-"mitochondrial ribosomal protein S14 (MRPS14), nuclear gene encoding mitochondrial protein"	-0.452865
BC020597-general transcription factor IIB (GTF2B)	-0.452865
BC022429-Lyrm7 homolog (mouse) (LYRM7)	-0.453748
NM_020465-NDRG family member 4 (NDRG4)	-0.454631
BC009297-hypothetical protein FLJ22222 (FLJ22222)	-0.454631
NM_005898-"cell cycle associated protein 1 (CAPRIN1), transcript variant 1"	-0.455513
BC057803-heparan sulfate (glucosamine) 3-O-sulfotransferase 1 (HS3ST1)	-0.455513
BC064553-proline-rich protein HaeIII subfamily 1 (PRH1)	-0.455513
BC028227-zinc finger protein 471 (ZNF471)	-0.456396
NM_001906-chymotrypsinogen B1 (CTRB1)	-0.457279
NM_020664-"2,4-dienoyl CoA reductase 2, peroxisomal (DECR2)"	-0.458162
NM_017433-Myosin IIIA	-0.458162
BC004301-Krueppel-like factor 6	-0.458162
NM_000690-"aldehyde dehydrogenase 2 family (mitochondrial) (ALDH2), nuclear gene encoding mitochondrial protein"	-0.459044
NM_003287-Tumor protein D53	-0.459044
BC011399-spleen tyrosine kinase (SYK)	-0.459044
NM_182482-B melanoma antigen 2	-0.459044
BC025254-integrator complex subunit 3 (INTS3)	-0.459044
NM_021019-"myosin, light chain 6, alkali, smooth muscle and non-muscle (MYL6), transcript variant 1"	-0.459044
BC021234-"cDNA clone IMAGE:4138335, partial cds"	-0.459927
NM_020328-Activin receptor type-1B	-0.46081
NM_017614-betaine-homocysteine methyltransferase 2 (BHMT2)	-0.46081
BC032864-"glycine receptor, alpha 2 (GLRA2)"	-0.461693
BC060818-"synaptosomal-associated protein, 91kDa homolog (mouse) (SNAP91)"	-0.461693
NM_022823-fibronectin type III domain containing 4 (FNDC4)	-0.462575
BC034247-chromosome 9 open reading frame 105 (C9orf105)	-0.463458
BC006499-v-Ha-ras Harvey rat sarcoma viral oncogene homolog (HRAS)	-0.464341
NM_032360-acyl-Coenzyme A binding domain containing 6 (ACBD6)	-0.465224
NM_138781-similar to envelope protein (LOC113386)	-0.465224
NM_001626-v-akt murine thymoma viral oncogene homolog 2 (AKT2)	-0.466106
NM_000759-Granulocyte colony-stimulating factor	-0.466106
NM_014720-STE20-like kinase (yeast) (SLK)	-0.466106
BC012445-TraB domain containing (TRABD)	-0.466106
BC000770-death inducer-obliterator 1 (DIDO1)	-0.466106
NM_020390-eukaryotic translation initiation factor 5A2 (EIF5A2)	-0.466989
BC010092-Protein fuzzy homolog	-0.466989
BC016380-"cDNA clone MGC:27376 IMAGE:4688477, complete cds"	-0.466989
BC056911-dual specificity phosphatase 15 (DUSP15)	-0.467872
BC005085-zinc finger protein 607 (ZNF607)	-0.467872
BC061514-MPV17 mitochondrial membrane protein-like (MPV17L)	-0.467872
NM_182718-"CAMP responsive element modulator (CREM), transcript variant 5, mRNA"	-0.468755
BC007610-"splicing factor 3b, subunit 2, 145kDa (SF3B2)"	-0.47052
BC032508-"PNMA-like 1, mRNA (cDNA clone MGC:45422 IMAGE:5246377), complete cds"	-0.471403
BC028366-"testis specific, 10 (TSGA10)"	-0.471403
BC091500-Outer dense fiber protein 2	-0.472286
BC052601-mitochondrial ribosomal protein L10 (MRPL10)	-0.472286
NM_152732-chromosome 6 open reading frame 206 (C6orf206)	-0.473168
NM_001029896-"WD repeat domain 45 (WDR45), transcript variant 2"	-0.474051
BC030813-"cDNA clone MGC:22645 IMAGE:4700961, complete cds"	-0.474051
NM_003099-"sorting nexin 1 (SNX1), transcript variant 1"	-0.474934
BC012147-Junctional adhesion molecule C	-0.474934
BC068458-Ezrin	-0.474934
BC008825-DEAH (Asp-Glu-Ala-His) box polypeptide 16 (DHX16)	-0.475817
NM_006282-Serine/threonine-protein kinase 4	-0.476699
BC035578-Serine/threonine-protein kinase 24	-0.477582
BC004305-peptidase D (PEPD)	-0.477582
BC030827-hippocalcin like 4 (HPCAL4)	-0.477582
NM_000364-"troponin T type 2 (cardiac) (TNNT2), transcript variant 1"	-0.478465
BC093926-Tripartite motif-containing protein 10	-0.478465
NM_017772-TBC1 domain family member 22B	-0.479348
BC032334-putative homeodomain transcription factor 2 (PHTF2)	-0.479348
BC017968-"solute carrier family 16, member 10 (aromatic amino acid transporter) (SLC16A10)"	-0.481113
NM_020677-NmrA-like family domain containing 1 (NMRAL1)	-0.481996
NM_153716-"Heat shock transcription factor, Y-linked (FLJ25453), mRNA"	-0.481996
NM_014166-Mediator of RNA polymerase II transcription subunit 4	-0.481996
NM_002229-"Jun B proto-oncogene (JUNB), mRNA"	-0.482879
NP_001234-TNFRSF8 / CD30 Protein (His Tag)	-0.482879
BC009825-Dehydrogenase/reductase SDR family member 12	-0.483762
NM_001608-"Acyl-Coenzyme A dehydrogenase, long chain (ACADL), mRNA"	-0.483762
NM_001011540-"KU-MEL-3, mRNA (cDNA clone MGC:163527 IMAGE:40146686), complete cds"	-0.484644
BC003549-enoyl Coenzyme A hydratase domain containing 1 (ECHDC1)	-0.485527
BC041799-"Cyclin-dependent kinase-like 3, mRNA (cDNA clone MGC:41758 IMAGE:5298279), complete cds"	-0.485527
NM_020426-lysozyme-like 6 (LYZL6)	-0.487293
NM_152321-Endoplasmic reticulum resident protein ERp27	-0.487293
BC009564-annexin A2 (ANXA2)	-0.487293
BC050434-hypothetical protein FLJ10154 (FLJ10154)	-0.487293
NM_002995-chemokine (C motif) ligand 1 (XCL1)	-0.488175
NM_198965-Parathyroid hormone-related protein	-0.488175
NM_018384-"GTPase, IMAP family member 5 (GIMAP5)"	-0.489058
BC030290-"RNA-binding motif, single-stranded-interacting protein 3"	-0.489941
NM_005223-"Deoxyribonuclease I (DNASE1), mRNA"	-0.490824
NM_032352-Breast cancer metastasis-suppressor 1-like protein	-0.490824
NM_002230-Junction plakoglobin	-0.491706
NM_173083-"Lin-9 homolog (C. elegans) (LIN9), mRNA"	-0.491706
BC060317-"general transcription factor IIH, polypeptide 5 (GTF2H5)"	-0.492589
NM_001003684-"Ubiquinol-cytochrome c reductase complex (7.2 kD) (UCRC), transcript variant 2, mRNA"	-0.492589
NM_152571-Uncharacterized protein C9orf163	-0.493472
NM_003341-Ubiquitin-conjugating enzyme E2 E1	-0.493472
NM_015907-leucine aminopeptidase 3 (LAP3)	-0.494355
BC093762-"PIN2-interacting protein 1, mRNA (cDNA clone MGC:120797 IMAGE:7939607), complete cds"	-0.494355
NM_153500-"calcium/calmodulin-dependent protein kinase kinase 2, beta (CAMKK2), transcript variant 4, mRNA."	-0.495237
BC014501-four and a half LIM domains 3 (FHL3)	-0.495237
BC021561-FACT complex subunit SPT16	-0.49612
NM_006555-YKT6 v-SNARE homolog (S. cerevisiae) (YKT6)	-0.49612
BC047776-coiled-coil domain containing 43 (CCDC43)	-0.497003
NM_032908-hypothetical protein MGC14407 (MGC14407)	-0.497003
BC012109-homer homolog 2 (Drosophila) (HOMER2)	-0.497886
NM_015695-"Bromodomain and PHD finger containing, 3 (BRPF3), mRNA"	-0.497886
NM_148957-"tumor necrosis factor receptor superfamily, member 19 (TNFRSF19), transcript variant 2"	-0.497886
NM_015944-amidohydrolase domain containing 2 (AMDHD2)	-0.498768
NM_144970-Uncharacterized protein CXorf38	-0.498768
NM_001623-"allograft inflammatory factor 1 (AIF1), transcript variant 3"	-0.499651
NM_013257-Serine/threonine-protein kinase Sgk3	-0.500534
NM_001006665-"ribosomal protein S6 kinase, 90kDa, polypeptide 1 (RPS6KA1), transcript variant 2"	-0.500534
NM_033542-"SYS1 Golgi-localized integral membrane protein homolog (S. cerevisiae) (SYS1), transcript variant 1"	-0.501417
NM_003582-"Dual-specificity tyrosine-(Y)-phosphorylation regulated kinase 3 (DYRK3), mRNA"	-0.503182
BC000507-"39S ribosomal protein L28, mitochondrial"	-0.503182
BC058861-"sulfotransferase family, cytosolic, 1C, member 4 (SULT1C4)"	-0.504065
BC101938-Epidermis-type lipoxygenase 3	-0.504065
BC048251-"zinc finger, DHHC-type containing 12 (ZDHHC12)"	-0.504948
BC072000-GTP-binding nuclear protein Ran	-0.504948
NM_004309-Rho GDP dissociation inhibitor (GDI) alpha (ARHGDIA)	-0.504948
NM_012316-Importin subunit alpha-7	-0.504948
BC000084-Protein SOLO	-0.504948
BC031074-"poly (ADP-ribose) polymerase family, member 16 (PARP16)"	-0.506713
NM_017594-"DIRAS family, GTP-binding RAS-like 2 (DIRAS2)"	-0.506713
NM_175571-"GTPase, IMAP family member 8 (GIMAP8)"	-0.507596
BC016582-polypyrimidine tract binding protein 2 (PTBP2)	-0.508479
NM_002477-"myosin, light chain 5, regulatory (MYL5)"	-0.508479
NM_000851-Glutathione S-transferase Mu 5	-0.508479
NM_001819-chromogranin B (secretogranin 1) (CHGB)	-0.508479
NM_032901-chromosome 12 open reading frame 62 (C12orf62)	-0.508479
BC004921-hypothetical protein BC004921 (LOC93349)	-0.509361
NM_181618-"chemokine-like factor superfamily 5 (CKLFSF5), transcript variant 2"	-0.509361
NM_006032-Copine-6	-0.509361
NM_001014439-Uncharacterized protein C8orf16	-0.509361
NM_001261-cyclin K and cyclin-dependent kinase 9 (CDC2-related kinase) (CDK9): cyclin K and CDK9 sequences are seperated by -- (in the protein list file).	-0.510244
NM_004311-ADP-ribosylation factor-like 3 (ARL3)	-0.511127
NM_003339-Ubiquitin-conjugating enzyme E2 D2	-0.511127
BC009644-protein phosphatase 1M (PP2C domain containing) (PPM1M)	-0.511127
NM_001009551-"Cornichon homolog (Drosophila) (CNIH), transcript variant 2, mRNA"	-0.511127
Mean	0
STD	0.268185
