# Supplementary material for: KRAS regulation by small non-coding RNAs and SNARE proteins
Source: Nat Commun. 2019 Nov 11;10:5118. doi: 10.1038/s41467-019-13106-4 (PMC6848142; doi:10.1038/s41467-019-13106-4)
Supplement: Supplementary file 16 — Source Data [file 41467_2019_13106_MOESM16_ESM.xlsx]

## Sheet: Fig 1c
SNARE interactions in vesicular transport	plasma membrane	cell periphery	SNARE complex	Golgi apparatus	mitochondrial outer membrane	SNAP receptor activity
3.34872	2.88606	2.88606	2.77211	1.63827	1.63827	2.0348

## Sheet: Fig 2a
RAS	SNAP23	RAS-SNAP23	RAS-SNAP23	SNAP29	RAS-SNAP29	RAS-SNAP29	VAMP3	RAS-VAMP3	RAS-VAMP3
0.214286	0.421053	1.34146	14.6667	0.583333	1.86207	1.98496	0.0882353	3.20339	7.58333
0.35	0.485714	2.9375	14.6	0.322581	2.24324	5.99153	0.571429	2.40385	12.6897
0.275862	0.321429	1.60606	15.875	0.623656	1.27907	3.65	0.172414	2	12.3229
0.189189	0.103448	3.38462	17.1154	0.134454	0.585366	5.74194	0.186047	2.65476	13.6897
0.289474	0.463768	3.6	6.91667	0.283784	1.23077	9.36842	0.210526	2.95312	8.07792
			4.38636			19.1429			12.2982
						15.3333			9.31579
						15.6429			9.38462

## Sheet: Fig 2d
WT	SW1	SW2	VAR	RNA	WT	SW1	SW2	VAR	RNA	WT	SW1	SW2	VAR	RNA	WT	SW1	SW2	VAR	RNA
1	0.43956	0.37749	0.46176	0.943378	1	1.2791	1.00327	0.0136228	0.801118	1	0.631938	0.804277	0.0572817	0.520014	1	0.800336	0.713342	0.0105978	0.553622
1	0.442141	0.640677	0.528334	1.17821	1	2.29872	1.01841	0.0133905	0.507299	1	1.13787	0.665504	0.0904039	0.447179	1	1.29056	0.639739	0.0066242	0.232146

## Sheet: Fig 2f
RAF1	SNAP29	SNAP23	VAMP3
3.53333	1.04037	0.919643	1.02206
4.01659	1.2594	1.16867	0.82193

## Sheet: Fig 2j
	2μg	1μg	0.5μg	0.25μg
GST	2501.75	1039.68	1170.94	483.971
SNAP25	1087.85	1116.31	946.142	535.778
SNAP23	25697	18338.9	9629.81	2988.45
SNAP29	17793.3	13631.2	3909.08	1205.96
VAMP3	1017.92	560.021	604.435	397.849
VAMP3	857.799	573.314	364.778	318.364

## Sheet: Fig 3b
SNAP23	SNAP29	RALGDS	PIK3CG	RAF1
0.788305	0.858514	1.05432	1.09952	1.02542
0.71498	0.626828	0.973495	1.61892	0.955287
0.466652	0.172221	0.803103	0.620514	1.07678
0.307154	0.480977	0.775784	1.74749	0.959049

## Sheet: Fig 4e
Cyto KO	Cyto WT	MB KO	MB WT		Cyto KO	Cyto WT	MB KO	MB WT
1	8.33973	1	86.2229		1	247.28	1	458.253
	6.9644					232.325		413.001
	4.46915		78.7932			229.126		436.549

## Sheet: Fig 4f
Cyto KO	Cyto WT	MB KO	MB WT		Cyto KO	Cyto WT	MB KO	MB WT
1	0.659754	1			1	5673.41	1	2368.9
			11.6318			3125.78		2019.8
	2.09943		10.2674			4124.49

## Sheet: Fig 5b
WT	SNARE TKO		WT	SNARE TKO		WT	SNARE TKO
19.8	0.533333		11.7083	3.5		2.81818	0.5
17.5	0		13.7059	3.05263		3.4	0.461538
16	1.1875		8.25	2.51852		5.81818	1
12	0.5		7.25	4.09091		3	1.28571
12.7778	0.333333		8.14286	3.2		3.38462	0.818182
15.25	0.2		7.75	3.09091		2.75	1.16667
14.8182	0.181818		6.54545	3		3.55556	0.909091
13.8571	0.625		10.625	2.875		3.2	0.357143
13	0.545455		11.1818	2.16667		3.7
16.5	0		8.71429	1.8		6.33333
16
11.2

## Sheet: Fig 5c
WT	SNARE TKO	SNORD50A/B KO	SNORD50A/B KO, SNARE TKO	WT	SNARE TKO	SNORD50A/B KO	SNORD50A/B KO, SNARE TKO	WT	SNARE TKO	SNORD50A/B KO	SNORD50A/B KO, SNARE TKO
3.54167	0.228571	4.65	3.2	0.47619	0.0757576	5.13636	1.68421	3.73077	0.291667	4.71429	1.5
3.5	0.422535	6.5	4.5	1.04348	0.0612245	3.59091	0.0333333	2.58065	0.22	4.41667	0.928571
4.66667	0.717391	4.92308	1.88889	0.590909	0.138889	4.375	1.88889	3	0.236842	5.44444	1.31579
3.1	0.530612	3.83333	1	0.727273	0.133333	5.94444	0.666667	2.66667	0.0576923	3.52381	0.888889
2.63636	0.462963	3.58824	1.88889	0.95	0.0333333	5.8	0.92	2.5	0.210526	3.86667	2.76923
2.92	0.823529	4.63636	0.857143	0.764706	0.0327869	5.16667	0.708333	3.56667	0.244444	3.86364	0.666667
5.66667	0.294118	4.42105	1.33333	0.681818	0.0340909	4.8	1.66667	4.56	0.314286	3.34783	1.375
5	0.510638	6.42105	0.941176	0.785714	0	5.88889	1.25	4.71429	0.125	4.83333	1.55556
3.83333	0.321429	10	0.571429	0.526316	0	4.94444	1.25	4.73333	0.292683	7.57143	1.04348
3.05882	0.367347	11.25	1.47727	0.583333	0.0793651	5.3125	1.77778	3.84211	0.132075	5.5	4.25
			0.941176							5.91667

[truncated: 39 more sheets: Fig 5d, Fig 6c, Fig 6f, Fig 6g, Fig 7b, Fig 7c, Fig 7d, Sup Fig 1e, Sup Fig 2g, Sup Fig 3b, Sup Fig 3d, Sup Fig 3e, Sup Fig 4d, Sup Fig 4e, Sup Fig 4f, Sup Fig 4g, Sup Fig4i, Sup Fig4j, Sup Fig 5g, Sup Fig 6c …]
